# Supplementary material for: Transcriptional Responses of Dictyostelium discoideum Exposed to Different Classes of Bacteria
Source: Front Microbiol. 2020 Mar 10;11:410. doi: 10.3389/fmicb.2020.00410 (PMC7078664; doi:10.3389/fmicb.2020.00410)
Supplement: TABLE S1 — List of all RNAs identified in this study. [file Table_1.XLSX]

## Sheet: KpGe_vs_control
Gene_name	logFC	AveExpr	t	P.Value	adj.P.Val	B	Gene.Name	Synonyms	Gene.products
DDB_G0292380	4.2349	5.97113	18.8421	5.28344e-24	2.35314e-20	44.4613	fhbB	DdFHb, DidiB	flavohemoglobin
DDB_G0292250	4.04546	6.58945	18.8242	5.50248e-24	2.35314e-20	44.4338	sqrdl		putative sulfide quinone reductase
DDB_G0292378	3.41823	6.60827	18.2059	2.29352e-23	6.53883e-20	43.0383	fhbA	DdFHa, DidiA	flavohemoglobin
DDB_G0288131	2.93275	4.77948	17.0862	3.3436e-22	6.2554e-19	40.3145	cmbB	CaM-BP46, FNIP repeat-containing protein	calmodulin-binding protein CmbB
DDB_G0270430	-4.31504	4.78072	-17.0449	3.69967e-22	6.2554e-19	40.2646	wipA	WIPa	WH2 domain-containing protein
DDB_G0289669	-2.79782	3.5884	-16.9755	4.38821e-22	6.2554e-19	39.9862	DDB_G0289669		Protein FAM10A5
DDB_G0289521	4.35809	3.39991	16.5285	1.33216e-21	1.62771e-18	38.9222	srsA		starvation responsive small protein
DDB_G0284671	-2.62328	6.3381	-16.2618	2.61116e-21	2.79165e-18	38.3429	DDB_G0284671		unknown
DDB_G0287717	-2.08054	5.20326	-16.16	3.38175e-21	3.21379e-18	38.0842	iliD		putative phytanoyl-CoA dioxygenase
DDB_G0294036	1.39942	10.4715	15.8436	7.61589e-21	6.51387e-18	37.2575	mrpl2	rpl2	ribosomal protein L2, mitochondrial
DDB_G0282701	-2.05054	3.21476	-15.6577	1.2334e-20	9.59028e-18	36.6719	DDB_G0282701
DDB_G0275523	-2.37298	4.42126	-15.6116	1.39085e-20	9.91327e-18	36.6589	DDB_G0275523
DDB_G0295753	-4.44939	2.81152	-15.4705	2.0122e-20	1.32387e-17	35.6815	DDB_G0295753	slc25a3	mitochondrial substrate carrier family protein, putative mitochondrial phosphate carrier protein
DDB_G0275899	1.68844	6.41506	15.2496	3.60348e-20	2.20147e-17	35.7342	DDB_G0275899		cation-translocating P-type ATPase
DDB_G0294072	1.43094	9.15194	14.8752	9.79856e-20	5.56803e-17	34.6997	mrps7	rps7	ribosomal protein S7, ribosomal protein S7, mitochondrial
DDB_G0286015	-4.87106	3.38381	-14.8525	1.0416e-19	5.56803e-17	34.3817	gmsA
DDB_G0273319	4.1761	2.38962	14.5368	2.45465e-19	1.23498e-16	33.5373	DDB_G0273319
DDB_G0294068	1.51733	12.1635	14.4111	3.4643e-19	1.64612e-16	33.4469	DidioMp27	orf1740	ribosomal protein S3, C-terminal domain-containing protein
DDB_G0273235	5.83144	3.09051	14.0218	1.0192e-18	4.58799e-16	31.3849	DDB_G0273235		P-type ATPase
DDB_G0285065	2.86028	4.33555	13.9725	1.17004e-18	5.00366e-16	32.2507	DDB_G0285065		leucine carboxyl methyltransferase
DDB_G0293758	-1.05725	8.63235	-13.9231	1.34421e-18	5.47476e-16	32.0783	H2Bv1		histone H2B domain-containing protein
DDB_G0282817	2.53914	7.91661	13.8226	1.7834e-18	6.76241e-16	31.8053	patB	PAT2	P-type ATPase
DDB_G0292240	-2.03105	8.50258	-13.8157	1.81849e-18	6.76241e-16	31.7765	DDB_G0292240
DDB_G0274943	-2.34434	6.04683	-13.6497	2.90977e-18	1.03697e-15	31.3477	ranB		GTP-binding nuclear protein Ran
DDB_G0276049	-2.41374	6.36123	-13.4261	5.50915e-18	1.88479e-15	30.7022	DDB_G0276049		unknown
DDB_G0282255	-1.26265	9.97037	-13.3663	6.5432e-18	2.15246e-15	30.495	DDB_G0282255		carbohydrate-binding domain-containing protein, CMP/dCMP deaminase, zinc-binding domain-containing protein
DDB_G0286677	3.36271	3.55206	13.3242	7.38539e-18	2.33953e-15	30.4448	DDB_G0286677
DDB_G0273197	-2.97741	3.3327	-13.3011	7.89481e-18	2.41158e-15	30.2893	alyD-1	alyD	lysozyme
DDB_G0281185	1.57837	8.23376	13.0721	1.53343e-17	4.52255e-15	29.6377	DDB_G0281185
DDB_G0293492	-3.55756	3.14116	-13.0049	1.86576e-17	5.31928e-15	29.5047	DDB_G0293492		glycoside hydrolase family 25 protein
DDB_G0273175	-2.35917	5.30633	-12.8998	2.53846e-17	7.00371e-15	29.2167	cf50-1	cf50	component of the counting factor (CF) complex
DDB_G0284645	-2.3568	7.57062	-12.7274	4.21954e-17	1.1278e-14	28.6305	DDB_G0284645
DDB_G0276331	-1.69906	6.84625	-12.5027	8.22803e-17	2.10876e-14	27.9816	pyr4		dihydroorotate oxidase, dihydroorotate dehydrogenase
DDB_G0294044	1.33855	8.23683	12.4965	8.38278e-17	2.10876e-14	27.9356	mrps19	rps19	ribosomal protein S19, ribosomal protein S19, mitochondrial
DDB_G0277839	5.44839	3.52751	12.4846	8.68433e-17	2.1222e-14	27.9695	cxgS	cox7s, coxVIIs	cytochrome oxidase subunit VIIs
DDB_G0276291	2.56588	6.80216	12.4514	9.59232e-17	2.24396e-14	27.8645	DDB_G0276291
DDB_G0288201	4.1818	4.02265	12.4474	9.70729e-17	2.24396e-14	27.9007	DDB_G0288201
DDB_G0285345	-5.73303	0.677837	-12.4309	1.02008e-16	2.29598e-14	26.1928	DDB_G0285345		unknown
DDB_G0288387	-1.53376	8.63826	-12.3627	1.2516e-16	2.74486e-14	27.5349	accA		acetyl-CoA carboxylase, biotin carboxylase
DDB_G0270826	-4.1666	2.96982	-12.3135	1.45097e-16	3.10253e-14	27.4008	abcG22		ABC transporter G family protein
DDB_G0291842	-2.59535	3.41356	-12.3047	1.48996e-16	3.10819e-14	27.49	DDB_G0291842		WEE family protein kinase DDB_G0291842
DDB_G0287461	1.17127	7.51694	12.2731	1.6389e-16	3.33751e-14	27.2787	abcG3		ABC transporter G family protein
DDB_G0272244	-3.37409	3.63451	-12.1924	2.0914e-16	4.08361e-14	27.1636	grlG		G-protein-coupled receptor (GPCR) family 3 protein 7
DDB_G0293300	-1.12592	6.02417	-12.191	2.10077e-16	4.08361e-14	27.0743	DDB_G0293300		Breast cancer type 1 susceptibility protein
DDB_G0279665	-2.33694	8.01579	-12.1097	2.68799e-16	5.10898e-14	26.7729	DDB_G0279665
DDB_G0268892	-2.86234	4.31537	-12.038	3.3426e-16	6.21506e-14	26.6889	DDB_G0268892		unknown
DDB_G0294062	1.43969	8.87657	12.0088	3.65355e-16	6.64869e-14	26.4594	mrps14	rps14	ribosomal protein S14, ribosomal protein S14, mitochondrial
DDB_G0280045	-2.30097	5.33962	-11.8218	6.47887e-16	1.15445e-13	25.9843	thyA	THY1, thyX	thymidylate synthase (FAD)
DDB_G0289551	-3.31871	3.65563	-11.7947	7.04209e-16	1.2292e-13	25.964	DDB_G0289551
DDB_G0273277	-5.23333	3.62574	-11.772	7.55275e-16	1.29197e-13	25.8497	DDB_G0273277
DDB_G0294030	1.09224	12.0917	11.7464	8.17273e-16	1.37061e-13	25.67	nad7	ND7, ndufs2	NADH dehydrogenase [ubiquinone] iron-sulfur protein 2
DDB_G0278471	1.25538	7.14795	11.717	8.94869e-16	1.47189e-13	25.573	DDB_G0278471		LETM1 and EF-hand domain-containing protein 1, mitochondrial
DDB_G0294074	1.49624	7.93422	11.7065	9.24174e-16	1.49141e-13	25.5303	mrps12	rps12	ribosomal protein S12, ribosomal protein S12, mitochondrial
DDB_G0277521	1.30627	6.57981	11.6222	1.19995e-15	1.86741e-13	25.3047	DDB_G0277521_RTE		TRE5-B ORF2
DDB_G0287035	-2.8184	5.31652	-11.6219	1.20084e-15	1.86741e-13	25.3951	lmpB	DdCd36	lysosomal integral membrane glycoprotein LmpB
DDB_G0291255	-2.6124	4.89297	-11.5337	1.57927e-15	2.38302e-13	25.144	29C		unknown
DDB_G0294649	1.59833	6.02729	11.5271	1.61191e-15	2.38302e-13	25.0322	tRNA-Met-CAU-2	tRNA	methionine transfer RNA
DDB_G0294054	1.48896	10.9342	11.5263	1.61598e-15	2.38302e-13	24.9797	DidioMp36	orf796
DDB_G0288635	-2.44887	3.71136	-11.5005	1.75124e-15	2.53871e-13	25.0655	DDB_G0288635		transmembrane protein
DDB_G0287399	-1.78784	5.43837	-11.4899	1.81009e-15	2.58029e-13	24.9749	DDB_G0287399
DDB_G0293532	-1.77304	9.41512	-11.4087	2.33291e-15	3.2305e-13	24.6051	dstC	STATc, Dd-STATc, transcriptional repressor	signal transducer and activator of transcription (STAT) family protein DstC
DDB_G0292328	2.70884	3.7145	11.4074	2.34176e-15	3.2305e-13	24.782	iliM		FAD-binding monooxygenase
DDB_G0283989	-1.96176	3.47134	-11.2837	3.45184e-15	4.68629e-13	24.3921	DDB_G0283989		unknown
DDB_G0284565	-1.92739	4.42868	-11.2044	4.43158e-15	5.92239e-13	24.1125	DDB_G0284565
DDB_G0274499	-2.81957	2.71504	-11.1527	5.21749e-15	6.86541e-13	23.8878	DDB_G0274499		patatin family protein
DDB_G0289015	-1.97342	4.31546	-11.1389	5.4504e-15	6.98387e-13	23.9057	DDB_G0289015
DDB_G0274495	1.9376	4.84133	11.1377	5.47082e-15	6.98387e-13	23.8855	DDB_G0274495		HTTM domain-containing protein
DDB_G0274773	-2.22951	3.76	-11.126	5.67596e-15	7.13919e-13	23.9048	fslH		frizzled and smoothened-like protein H
DDB_G0275629	-2.21801	3.34725	-11.0317	7.65543e-15	9.48941e-13	23.6114	DDB_G0275629
DDB_G0292452	1.28105	6.06541	10.9982	8.51343e-15	1.04022e-12	23.3659	DDB_G0292452_RTE		TRE5-B ORF2
DDB_G0292158	-3.2584	1.89854	-10.9351	1.04088e-14	1.2539e-12	23.1749	DDB_G0292158
DDB_G0279003	1.03183	6.24353	10.9248	1.07568e-14	1.2636e-12	23.1437	DDB_G0279003		Retinoblastoma-binding protein 6
DDB_G0274523	-3.58187	2.46081	-10.924	1.07849e-14	1.2636e-12	23.2119	DDB_G0274523		RNA recognition motif-containing protein RRM
DDB_G0294070	1.34577	8.57399	10.7971	1.61845e-14	1.87063e-12	22.6573	DidioMp26	orf425	ribosomal protein S3, N-terminal domain-containing protein
DDB_G0294038	1.44286	7.58523	10.7748	1.73844e-14	1.98251e-12	22.5989	mrpl6	rpl6	ribosomal protein L6, mitochondrial
DDB_G0288127	0.908641	8.68729	10.7566	1.84267e-14	2.05117e-12	22.5275	ogdh		2-oxoglutarate dehydrogenase, E1 subunit
DDB_G0271592	-1.93189	3.93602	-10.756	1.84661e-14	2.05117e-12	22.709	DDB_G0271592
DDB_G0289001	-1.74234	5.69585	-10.7334	1.98528e-14	2.17693e-12	22.5266	pyk3	pkyA, DPYK3	protein tyrosine kinase 3
DDB_G0275915	-1.90355	8.72039	-10.7187	2.08158e-14	2.25364e-12	22.4081	DDB_G0275915
DDB_G0277855	-2.49156	3.23477	-10.6853	2.31809e-14	2.47833e-12	22.5259	fimA	fim, p67, plastin, fimbrin 1	fimbrin-1
DDB_G0277357	-1.32695	4.77565	-10.6675	2.45427e-14	2.59152e-12	22.4029	DDB_G0277357		RmlC-like cupin family protein
DDB_G0268778	1.10154	5.41291	10.6342	2.73243e-14	2.85006e-12	22.2471	rbbB		ARID/BRIGHT DNA binding domain-containing protein, transcription factor jumonji, jmjC domain-containing protein, transcription factor jumonji, jmjN domain-containing protein, putative Retinoblastoma (Rb) binding protein
DDB_G0282475	-2.1332	3.9461	-10.6153	2.90462e-14	2.95972e-12	22.2695	gxcF	RacGEF	pleckstrin homology (PH) domain-containing protein, RhoGEF domain-containing protein
DDB_G0292206	-1.93888	8.64293	-10.6151	2.90678e-14	2.95972e-12	22.0733	manA		alpha-mannosidase
DDB_G0294076	1.22797	9.09649	10.6058	2.99537e-14	3.01405e-12	22.0411	DidioMp21	orf189	unknown
DDB_G0287519	4.03444	5.57224	10.5742	3.31732e-14	3.29919e-12	22.0775	DDB_G0287519		acetyl-coA hydrolase
DDB_G0267892	-3.67417	2.74852	-10.5332	3.78817e-14	3.72416e-12	22.005	DDB_G0267892
DDB_G0277993	-1.34271	5.57508	-10.5228	3.91755e-14	3.80759e-12	21.8685	DDB_G0277993		putative importin subunit alpha C
DDB_G0294018	1.20432	9.86753	10.5044	4.15835e-14	3.99622e-12	21.7181	nad1		NADH dehydrogenase subunit 1
DDB_G0269156	-1.08701	8.43171	-10.4902	4.35516e-14	4.13886e-12	21.6661	mvpA		major vault protein-alpha
DDB_G0294042	1.42323	10.6178	10.4462	5.02285e-14	4.72092e-12	21.5335	mrpl16	rpl16	ribosomal protein L16, mitochondrial, ribosomal protein L16
DDB_G0285889	-1.5356	5.81304	-10.4009	5.82097e-14	5.4116e-12	21.4655	DDB_G0285889
DDB_G0290177	-2.47064	5.53974	-10.3819	6.19338e-14	5.66228e-12	21.3901	DDB_G0290177		putative transmembrane protein
DDB_G0269202	-3.98006	3.81034	-10.3804	6.22302e-14	5.66228e-12	21.5554	gdcA	Dd-gdcA	gp64 and disintegrin-like, cysteine-rich protein
DDB_G0287033	-2.20022	6.24786	-10.3758	6.31728e-14	5.68755e-12	21.3809	nagA		beta-N-acetylhexosaminidase, glycoside hydrolase family 20 protein, beta-hexosaminidase
DDB_G0285513	-2.10697	2.96801	-10.3431	7.02802e-14	6.26152e-12	21.4347	asf1		anti-silencing protein 1
DDB_G0276197	1.04677	6.31819	10.3377	7.15354e-14	6.30765e-12	21.2176	DDB_G0276197_RTE		TRE5-B ORF2
DDB_G0285619	-1.77758	6.26599	-10.3305	7.32165e-14	6.34994e-12	21.1955	DDB_G0285619		unknown
DDB_G0291810	-1.41815	6.30247	-10.3294	7.34998e-14	6.34994e-12	21.2087	DDB_G0291810
DDB_G0272002	-3.12746	1.76388	-10.307	7.90656e-14	6.65942e-12	21.1903	egeA		C2 domain-containing protein EgeA
DDB_G0278571	2.2276	5.29008	10.3059	7.93621e-14	6.65942e-12	21.1985	DDB_G0278571		hypoxia induced family protein
DDB_G0294052	1.76122	10.3743	10.3057	7.94178e-14	6.65942e-12	21.0712	nad11	ndufs1	NADH:ubiquinone oxidoreductase 80 kDa subunit, NADH dehydrogenase subunit 11, NADH dehydrogenase (ubiquinone) Fe-S protein 1
DDB_G0284807	-2.82829	2.30454	-10.3006	8.07319e-14	6.66002e-12	21.132	DDB_G0284807		IPT/TIG domain-containing protein, EGF-like domain-containing protein
DDB_G0287729	-1.73783	4.23474	-10.2997	8.09824e-14	6.66002e-12	21.2379	DDB_G0287729		Palmitoyltransferase ZDHHC17
DDB_G0288019	-1.93951	3.67778	-10.2578	9.28699e-14	7.56491e-12	21.1077	DDB_G0288019		CMP/dCMP deaminase, zinc-binding domain-containing protein
DDB_G0293630	1.07692	6.58859	10.2287	1.02167e-13	8.24376e-12	20.8512	DDB_G0293630_RTE		TRE5-B ORF2
DDB_G0283925	-1.29732	6.2706	-10.2025	1.11317e-13	8.8981e-12	20.7675	DDB_G0283925		Swarming motility protein ybiA
DDB_G0291856	-1.91109	6.3108	-10.1726	1.22794e-13	9.72462e-12	20.6959	gerD		germination protein (270G)
DDB_G0269548	-4.78114	0.587151	-10.1687	1.24367e-13	9.75883e-12	19.8511	limG		LIM-type zinc finger-containing protein
DDB_G0294026	1.654	9.0085	10.1566	1.29443e-13	1.00647e-11	20.5731	nad5		NADH dehydrogenase subunit 5
DDB_G0281961	-2.48935	4.5558	-10.1364	1.38318e-13	1.06579e-11	20.7236	DDB_G0281961		unknown
DDB_G0267814	-3.99549	1.43161	-10.1299	1.4132e-13	1.07921e-11	20.4174	DDB_G0267814
DDB_G0279553	-1.73582	3.07163	-10.0985	1.56661e-13	1.18577e-11	20.6474	nuf2		putative spindle pole body protein
DDB_G0288735	1.4167	6.26852	10.053	1.82025e-13	1.36567e-11	20.3154	DDB_G0288735		putative acyl-CoA oxidase
DDB_G0274575	-2.76052	3.23906	-10.045	1.86875e-13	1.38986e-11	20.4705	myoK	myoIG	myosin 1K heavy chain
DDB_G0282459	-3.30771	2.41725	-10.0332	1.94347e-13	1.42306e-11	20.3941	grlH		G-protein-coupled receptor (GPCR) family 3 protein 8
DDB_G0287353	1.42154	4.02811	10.0327	1.94666e-13	1.42306e-11	20.3893	fdxr		adrenodoxin reductase, NADPH:ferredoxin oxidoreductase
DDB_G0270340	-2.3838	3.04756	-10.0097	2.10011e-13	1.52222e-11	20.3495	rapC		Ras GTPase
DDB_G0294064	1.66009	7.61938	9.9896	2.24428e-13	1.61305e-11	20.0292	DidioMp30	orf188	unknown
DDB_G0286277	-2.69206	2.75498	-9.98597	2.27142e-13	1.61895e-11	20.2845	DDB_G0286277		putative glycoside hydrolase
DDB_G0290343	1.89235	4.54291	9.98067	2.31154e-13	1.63394e-11	20.187	sodE	sod1, SOD	superoxide dismutase, putative cytoplasmatic superoxide dismutase
DDB_G0291127	-1.00173	8.6726	-9.97801	2.33199e-13	1.63488e-11	19.9842	mvpB		major vault protein B
DDB_G0277065	1.18558	6.97325	9.97201	2.37873e-13	1.65409e-11	20.0071	DDB_G0277065		putative RNA-binding protein
DDB_G0272558	-1.50396	8.08757	-9.90498	2.96999e-13	2.04857e-11	19.745	DDB_G0272558
DDB_G0275731	-1.62236	4.419	-9.8804	3.22242e-13	2.20491e-11	19.8274	iqgD		IQGAP-related protein IqgD
DDB_G0271022	-2.65437	3.2888	-9.85932	3.45599e-13	2.34596e-11	19.8719	adcC		arrestin domain-containing protein AdcC
DDB_G0270950	1.06952	6.34676	9.82463	3.87839e-13	2.60523e-11	19.5271	DDB_G0270950_RTE		TRE5-B ORF2
DDB_G0294066	1.32249	10.3551	9.82304	3.89886e-13	2.60523e-11	19.479	mrpl14	rpl14	ribosomal protein L14, mitochondrial
DDB_G0289151	-1.51881	5.11914	-9.81587	3.99306e-13	2.64749e-11	19.5705	mybI		myb domain-containing protein
DDB_G0268502	-1.71981	4.02297	-9.81346	4.02517e-13	2.64826e-11	19.6486	DDB_G0268502
DDB_G0277807	-2.10054	4.10703	-9.80043	4.20351e-13	2.74448e-11	19.6048	DDB_G0277807
DDB_G0294028	1.55285	8.55461	9.76273	4.76594e-13	3.08812e-11	19.2688	nad6	ND6	NADH dehydrogenase subunit 6
DDB_G0285575	1.58022	5.77027	9.73179	5.28395e-13	3.39802e-11	19.264	alkB		alkylated DNA repair protein
DDB_G0273139	-1.29334	5.10529	-9.71414	5.60448e-13	3.57725e-11	19.2581	rad51-1	rad51	putative DNA repair protein 51
DDB_G0278813	-1.37379	4.79057	-9.69758	5.92318e-13	3.75266e-11	19.1835	DDB_G0278813
DDB_G0279653	-1.27997	5.46583	-9.68105	6.2595e-13	3.93658e-11	19.1011	DDB_G0279653
DDB_G0289519	3.15509	3.08857	9.6733	6.42388e-13	4.01047e-11	19.2647	DDB_G0289519
DDB_G0285617	-0.942118	7.31936	-9.66615	6.5794e-13	4.0778e-11	18.969	DDB_G0285617		agglutinin domain-containing protein
DDB_G0270972	-1.37613	6.00431	-9.66398	6.62714e-13	4.07784e-11	19.0239	DDB_G0270972		DUF341 family protein
DDB_G0290257	-1.6971	4.99965	-9.66042	6.70661e-13	4.09726e-11	19.0623	cfrA	fusA, GP138A, DdFRP2	cell surface glycoprotein GP138 A
DDB_G0278147	-1.38655	7.01938	-9.64187	7.13601e-13	4.32867e-11	18.8774	gxcW	RacGEF	pleckstrin homology (PH) domain-containing protein, RhoGEF domain-containing protein, FYVE-type zinc finger-containing protein
DDB_G0282755	1.28286	4.64345	9.63571	7.28479e-13	4.3878e-11	19.0418	DDB_G0282755_RTE		TRE5-B ORF2
DDB_G0271720	-1.61444	3.42979	-9.58813	8.54373e-13	5.11011e-11	18.9608	DDB_G0271720		short-chain dehydrogenase/reductase (SDR) family protein
DDB_G0277711	0.988759	6.24443	9.58121	8.74426e-13	5.19373e-11	18.7156	DDB_G0277711_RTE		TRE5-B ORF2
DDB_G0285939	-2.9246	1.70992	-9.57479	8.93478e-13	5.27029e-11	18.8023	ctnnA	vinA, Dd-alpha-catenin	alpha-catenin related protein
DDB_G0272492	-1.7607	5.20237	-9.53522	1.02039e-12	5.97765e-11	18.5993	DDB_G0272492
DDB_G0279807	1.34156	5.41758	9.51875	1.07847e-12	6.24458e-11	18.6315	DDB_G0279807		Metal transporter CNNM2
DDB_G0294058	1.43291	7.7387	9.51688	1.08525e-12	6.24458e-11	18.4563	mrps13	rps13	ribosomal protein S13, ribosomal protein S13, mitochondrial
DDB_G0289141	-1.37178	7.27023	-9.51617	1.08786e-12	6.24458e-11	18.4569	DDB_G0289141	pART	ankyrin repeat-containing protein, poly(ADP-ribosyl)transferase, NAD+ ADP-ribosyltransferase, BRCT domain-containing protein
DDB_G0278581	-1.89446	5.25209	-9.51136	1.10557e-12	6.2797e-11	18.5799	psiF	dicA, dicA1	PA14 domain-containing protein, discoidin-inducing complex (DIC) protein
DDB_G0280117	-3.11732	2.35944	-9.51053	1.10866e-12	6.2797e-11	18.7275	DDB_G0280117		Slit homolog 1 protein
DDB_G0290219	-2.03428	3.58704	-9.48477	1.20903e-12	6.80321e-11	18.5806	DDB_G0290219
DDB_G0275913	-2.03532	5.0054	-9.47543	1.24761e-12	6.97438e-11	18.455	DDB_G0275913		transferase hexapeptide repeat family protein, putative acetyltransferase
DDB_G0275631	-1.68385	3.71822	-9.43324	1.43813e-12	7.98721e-11	18.4217	DDB_G0275631		protein phosphatase 2C-related protein
DDB_G0275177	1.39326	5.86383	9.41588	1.52483e-12	8.41413e-11	18.2023	sigI		CBS (cystathionine-beta-synthase) domain-containing protein
DDB_G0292664	-1.47394	5.72912	-9.4113	1.54856e-12	8.49028e-11	18.1692	DDB_G0292664		calponin homology (CH) domain-containing protein DDB_G0292664
DDB_G0288773	1.50579	7.22495	9.38347	1.70104e-12	9.26686e-11	18.0236	ncfA	p67phox	p67-like superoxide-generating NADPH oxidase, cytosolic factor p67
DDB_G0294060	1.69418	6.46016	9.36944	1.78362e-12	9.65527e-11	17.9845	mrps8	rps8	ribosomal protein S8, ribosomal protein S8, mitochondrial
DDB_G0274195	-1.07118	7.26728	-9.31011	2.17976e-12	1.17255e-10	17.7641	DDB_G0274195		Microcephalin
DDB_G0292288	-2.70657	2.82301	-9.30551	2.21399e-12	1.18172e-10	18.055	DDB_G0292288
DDB_G0292312	-2.29631	3.46887	-9.30412	2.22445e-12	1.18172e-10	18.0183	DDB_G0292312	FbxD	F-box-containing protein FbxD
DDB_G0268816	-1.6138	3.56707	-9.28672	2.3594e-12	1.24568e-10	17.9564	DDB_G0268816
DDB_G0283205	0.816511	7.7061	9.27975	2.41584e-12	1.26765e-10	17.6433	top1		DNA topoisomerase I
DDB_G0292154	-1.24916	4.83304	-9.26573	2.53338e-12	1.31641e-10	17.7722	DDB_G0292154
DDB_G0293762	-2.76616	1.69723	-9.26501	2.53955e-12	1.31641e-10	17.7843	DDB_G0293762		carbohydrate-binding domain-containing protein
DDB_G0269790	-1.30284	6.29636	-9.26134	2.57127e-12	1.32483e-10	17.6457	gaa		alpha-glucosidase, alpha-glucoside hydrolase
DDB_G0276089	-1.50638	4.05446	-9.24668	2.70232e-12	1.38401e-10	17.775	DDB_G0276089
DDB_G0293184	-1.6183	4.60403	-9.24145	2.75075e-12	1.40042e-10	17.6836	DDB_G0293184	RacGAP	putative protein serine/threonine kinase, RhoGAP domain-containing protein, protein kinase, STE group
DDB_G0269892	-1.99944	4.07465	-9.22564	2.90231e-12	1.46885e-10	17.7105	DDB_G0269892
DDB_G0288533	-1.84251	2.68003	-9.22325	2.92593e-12	1.47209e-10	17.7807	macA		cell fusion related protein
DDB_G0278815	0.961989	8.62739	9.1951	3.21933e-12	1.60987e-10	17.3511	eIF5b		eukaryotic translation initiation factor 5B
DDB_G0291175	0.929234	7.95133	9.19345	3.23743e-12	1.60987e-10	17.3527	DDB_G0291175
DDB_G0280445	-2.13923	2.31887	-9.15933	3.6356e-12	1.79741e-10	17.5702	DDB_G0280445		glutathione-dependent formaldehyde-activating, GFA family protein
DDB_G0276327	-1.33179	4.97974	-9.15108	3.73897e-12	1.8379e-10	17.3589	DDB_G0276327
DDB_G0269378	-1.24126	5.93575	-9.13582	3.93828e-12	1.92481e-10	17.2255	rad1		exonuclease, checkpoint clamp complex protein
DDB_G0274203	-1.68358	6.14794	-9.12971	4.02101e-12	1.95407e-10	17.1679	DDB_G0274203
DDB_G0269406	-1.66927	4.59165	-9.08306	4.71364e-12	2.27773e-10	17.1845	rad52		putative DNA repair protein RAD52
DDB_G0281065	-2.27408	3.90216	-9.06107	5.08065e-12	2.44128e-10	17.1574	DDB_G0281065
DDB_G0277607	2.18567	5.74311	9.0555	5.178e-12	2.47091e-10	16.9787	DDB_G0277607
DDB_G0292194	-1.825	2.83881	-9.05426	5.20009e-12	2.47091e-10	17.2195	DDB_G0292194
DDB_G0289907	-1.72948	4.40237	-9.01259	5.99488e-12	2.83283e-10	16.9501	DDB_G0289907		EGF-like domain-containing protein, C-type lectin domain-containing protein
DDB_G0272795	-2.19718	3.27504	-9.0027	6.20091e-12	2.91409e-10	17.0163	3B-1	3B	prespore-specific protein
DDB_G0269380	1.37786	6.07706	8.97984	6.70497e-12	3.13375e-10	16.7298	DDB_G0269380		P-type ATPase
DDB_G0270074	-1.28733	4.93342	-8.97461	6.82604e-12	3.173e-10	16.8318	DDB_G0270074		putative endoglycoceramidase
DDB_G0293566	-1.46196	4.57256	-8.90959	8.52785e-12	3.94263e-10	16.5821	DDB_G0293566		glycoside hydrolase family 25 protein
DDB_G0284103	-1.05124	7.31666	-8.908	8.57424e-12	3.94277e-10	16.3823	mybZ		myb domain-containing protein
DDB_G0273185	-1.56166	5.27226	-8.89703	8.90289e-12	4.072e-10	16.4498	DDB_G0273185
DDB_G0274827	1.21073	5.03869	8.8701	9.76407e-12	4.44213e-10	16.4091	DDB_G0274827		peptidase C19 family protein, putative ubiquitin carboxyl-terminal hydrolase (UCH)
DDB_G0287851	1.01657	5.86414	8.8657	9.91282e-12	4.48595e-10	16.3706	DDB_G0287851		peptidase M16 family protein
DDB_G0285769	-0.95838	5.48539	-8.84089	1.07936e-11	4.85885e-10	16.2832	DDB_G0285769		unknown
DDB_G0292136	-1.54746	5.22928	-8.8365	1.09577e-11	4.90688e-10	16.2399	hatC		actin binding protein, hisactophilin III
DDB_G0272875	-1.67073	4.41771	-8.82587	1.13653e-11	5.06286e-10	16.3113	cpnB-1	cpnB	copine B
DDB_G0274597	-1.46241	9.03039	-8.82296	1.14792e-11	5.08713e-10	16.0826	ctnA	countin	component of the counting factor (CF) complex, countin
DDB_G0288759	-1.70487	3.85933	-8.81095	1.19629e-11	5.27418e-10	16.3311	tmem14A		transmembrane protein 14 A
DDB_G0286353	-1.56884	4.67597	-8.78833	1.29305e-11	5.67151e-10	16.1605	erkA	erk1	extracellular signal-regulated protein kinase, protein serine/threonine kinase, MAP kinase, MAPK family protein kinase, ERK subfamily protein kinase, mitogen-activated protein kinase
DDB_G0275311	0.822979	9.96352	8.77423	1.3573e-11	5.92294e-10	15.9168	DDB_G0275311		citrate synthase, mitochondrial
DDB_G0268140	-1.57006	5.0134	-8.76832	1.38519e-11	6.01397e-10	16.0454	DDB_G0268140
DDB_G0281207	-2.9816	1.85183	-8.73607	1.5478e-11	6.68602e-10	16.0807	DDB_G0281207		EGF-like domain-containing protein
DDB_G0267490	-3.09719	1.32488	-8.72932	1.58422e-11	6.80894e-10	16.002	ChLim		LIM-type zinc finger-containing protein, calponin homology (CH) domain-containing protein
DDB_G0271628	-1.95762	2.95026	-8.69966	1.75465e-11	7.50378e-10	16.0106	dlpC		dynamin-like protein C
DDB_G0274947	-1.98292	4.89819	-8.69811	1.76411e-11	7.50669e-10	15.8312	DDB_G0274947
DDB_G0267786	-2.30618	5.21028	-8.69085	1.80881e-11	7.65879e-10	15.7856	DDB_G0267786		pleckstrin homology (PH) domain-containing protein
DDB_G0288091	-2.93151	2.64143	-8.68382	1.85318e-11	7.808e-10	15.9806	DDB_G0288091		unknown
DDB_G0269232	-1.34395	4.21451	-8.65758	2.02879e-11	8.50599e-10	15.7267	DDB_G0269232	ORF1007, DG1007	unknown
DDB_G0283765	1.34916	6.12699	8.63222	2.21443e-11	9.23902e-10	15.5245	hgd	HGO, bwnA	homogentisate 1,2-dioxygenase, homogentisic acid oxidase
DDB_G0284463	-1.18745	4.02991	-8.62696	2.25504e-11	9.3628e-10	15.6624	maea		lissencephaly type-1-like homology (LisH) motif-containing protein, CT11-RanBPM domain-containing protein
DDB_G0291474	-3.04466	1.87341	-8.61102	2.38265e-11	9.84482e-10	15.7092	DDB_G0291474
DDB_G0271678	0.71117	9.74544	8.6074	2.41268e-11	9.90062e-10	15.3376	pckA	PCK	phosphoenolpyruvate carboxykinase
DDB_G0275689	2.10361	4.49825	8.60661	2.4193e-11	9.90062e-10	15.5904	abcG2	mdrA1, mdrA	ABC transporter G family protein
DDB_G0283271	-3.2089	1.27598	-8.60343	2.44601e-11	9.96225e-10	15.5678	DDB_G0283271		DOMON related domain-containing protein, cytochrome b561 / ferric reductase transmembrane domain-containing protein
DDB_G0276847	-2.42781	2.35613	-8.58837	2.57678e-11	1.04242e-09	15.6597	DDB_G0276847
DDB_G0280233	2.29404	2.2658	8.58758	2.5838e-11	1.04242e-09	15.6526	DDB_G0280233		unknown
DDB_G0277599	-2.33191	2.39194	-8.579	2.66158e-11	1.06876e-09	15.6271	DDB_G0277599
DDB_G0277837	-2.08659	6.74737	-8.57276	2.71968e-11	1.08698e-09	15.2581	cxgE	cox7E, coxVIIe	cytochrome c oxidase subunit VIIe
DDB_G0286531	1.16838	4.74175	8.56876	2.75753e-11	1.09699e-09	15.4166	DDB_G0286531_RTE		TRE5-B ORF2
DDB_G0287385	-2.27595	2.50324	-8.56032	2.83932e-11	1.12429e-09	15.5482	DDB_G0287385		putative transmembrane protein
DDB_G0273217	2.6253	2.66865	8.51871	3.27922e-11	1.2925e-09	15.4147	DDB_G0273217
DDB_G0279403	1.40219	7.49303	8.47114	3.86713e-11	1.51723e-09	14.9081	cyp51		cytochrome P450 family protein, sterol 14-demethylase
DDB_G0267834	-3.50425	0.758434	-8.45405	4.10324e-11	1.60251e-09	14.9123	DDB_G0267834
DDB_G0279493	2.71498	4.30133	8.44703	4.20453e-11	1.63461e-09	15.0743	DDB_G0279493
DDB_G0277967	-2.11055	2.81518	-8.43178	4.43308e-11	1.71566e-09	15.1265	DDB_G0277967		RabGAP/TBC domain-containing protein, putative GTPase activating protein (GAP)
DDB_G0290479	-1.24561	6.72883	-8.42627	4.51871e-11	1.73747e-09	14.7498	hydA	ALDH	aldehyde dehydrogenase, putative NAD-dependent aldehyde dehydrogenase
DDB_G0268142	-2.6357	3.37257	-8.42555	4.53006e-11	1.73747e-09	15.0541	DDB_G0268142
DDB_G0286021	-4.22829	-0.0182109	-8.42398	4.55482e-11	1.73917e-09	14.379	DDB_G0286021		unknown
DDB_G0292004	-2.33739	4.94925	-8.41001	4.78122e-11	1.8175e-09	14.8052	docC	DockC, DdDockC	DOCK family protein, putative guanine nucleotide exchange factor (GEF), cyclin-like F-box containing protein
DDB_G0277365	0.972268	6.05916	8.40655	4.83897e-11	1.83131e-09	14.7319	DDB_G0277365_RTE		TRE5-A ORF2
DDB_G0283921	-1.003	6.62374	-8.37774	5.34859e-11	2.01526e-09	14.5737	ctsB		peptidase C1A family protein, papain family cysteine protease, cathepsin B precursor
DDB_G0288947	-1.31975	6.21383	-8.37523	5.39538e-11	2.02398e-09	14.6029	DDB_G0288947		unknown
DDB_G0269248	-1.082	5.62263	-8.36948	5.50436e-11	2.05584e-09	14.6324	cf45-1		component of the counting factor (CF) complex
DDB_G0293646	1.16587	9.27577	8.33027	6.30898e-11	2.34383e-09	14.3782	mcfN	slc25a3	mitochondrial substrate carrier family protein, putative mitochondrial phosphate carrier protein
DDB_G0275167	-0.781082	5.56294	-8.3293	6.33024e-11	2.34383e-09	14.4885	dstD	STATd	signal transducer and activator of transcription (STAT) family protein
DDB_G0273075	-1.8995	4.17976	-8.32791	6.361e-11	2.34507e-09	14.5691	DDB_G0273075		armadillo repeat-containing protein
DDB_G0277299	1.25361	3.90909	8.30554	6.87628e-11	2.52416e-09	14.6237	DDB_G0277299_RTE		TRE5-B ORF2 fragment
DDB_G0277787	-1.23477	5.59775	-8.30265	6.94568e-11	2.53873e-09	14.3722	DDB_G0277787
DDB_G0272210	-1.00574	6.43429	-8.29659	7.09387e-11	2.57305e-09	14.3168	idhM		isocitrate dehydrogenase (NADP+), isocitrate dehydrogenase (NADP+), mitochondrial
DDB_G0268590	-1.66976	4.28681	-8.29635	7.09972e-11	2.57305e-09	14.4915	DDB_G0268590		unknown
DDB_G0289149	-1.12065	7.75273	-8.29493	7.13504e-11	2.57494e-09	14.2544	litaf		lipopolysaccharide-induced TNF factor homolog
DDB_G0275389	0.87715	7.25162	8.27885	7.54631e-11	2.71192e-09	14.2261	DDB_G0275389	tom70	translocase of outer mitochondrial membrane 70
DDB_G0274441	-1.98113	3.68133	-8.27495	7.64954e-11	2.73232e-09	14.469	psiL		PA14 domain-containing protein
DDB_G0279513	-3.28029	1.7041	-8.27429	7.66697e-11	2.73232e-09	14.5716	DDB_G0279513
DDB_G0268948	1.50962	7.26495	8.24776	8.40995e-11	2.97874e-09	14.1307	DDB_G0268948		putative SAM dependent methyltransferase
DDB_G0280801	0.718123	9.14605	8.24714	8.42811e-11	2.97874e-09	14.0847	DDB_G0280801
DDB_G0289265	1.17414	5.47182	8.24128	8.60222e-11	3.02777e-09	14.189	DDB_G0289265		putative amino oxidase
DDB_G0270056	-1.40963	5.42541	-8.22761	9.02234e-11	3.16263e-09	14.148	DDB_G0270056
DDB_G0278833	-1.57793	6.4935	-8.22428	9.12782e-11	3.18302e-09	14.0696	DDB_G0278833
DDB_G0287843	1.32487	5.74466	8.22343	9.15494e-11	3.18302e-09	14.1499	DDB_G0287843		Hippocampus abundant transcript-like protein 1
DDB_G0288051	-1.97653	2.68037	-8.21161	9.54053e-11	3.30365e-09	14.3775	DDB_G0288051
DDB_G0289051	-3.7512	1.71522	-8.2083	9.65148e-11	3.32859e-09	14.271	DDB_G0289051
DDB_G0275475	-3.09084	1.92943	-8.18797	1.03612e-10	3.559e-09	14.2942	DDB_G0275475
DDB_G0288663	-2.65925	2.57885	-8.17965	1.0667e-10	3.64593e-09	14.2514	DDB_G0288663
DDB_G0272368	-2.28586	3.4278	-8.17854	1.07083e-10	3.64593e-09	14.1758	ndm		macropinocytosis suppressor Ndm
DDB_G0292806	0.980542	9.60823	8.17764	1.07421e-10	3.64593e-09	13.8438	cluA		CluA protein
DDB_G0271552	-1.66195	6.68106	-8.17619	1.07967e-10	3.64996e-09	13.8835	DDB_G0271552	PHAPS, P78, PPH/AKT-preferential substrate	SAM/PH domain-containing protein
DDB_G0290069	1.00878	7.32933	8.17213	1.09509e-10	3.68751e-09	13.8624	pitA		Phosphatidylinositol transfer protein alpha isoform
DDB_G0274429	1.51811	4.39279	8.17018	1.10258e-10	3.69818e-09	14.1132	DDB_G0274429
DDB_G0276557	-1.4146	3.79038	-8.16665	1.11625e-10	3.7294e-09	14.0985	DDB_G0276557
DDB_G0291988	1.48216	7.05108	8.16356	1.12837e-10	3.75524e-09	13.8418	if1		putative mitochondrial ATPase inhibitor
DDB_G0269100	0.826012	8.99415	8.15964	1.14391e-10	3.79219e-09	13.7815	abpC	gelA, ddFLN, FLN, ABP120, ABP-120, gelation factor, filamin	actin binding protein C
DDB_G0277743	-1.24328	4.25994	-8.15761	1.15206e-10	3.80446e-09	14.0196	guaD	GDA	guanine deaminase
DDB_G0291608	-1.23859	5.77251	-8.14174	1.21779e-10	4.00608e-09	13.7881	DDB_G0291608
DDB_G0284561	-2.87383	0.857849	-8.12997	1.26895e-10	4.14456e-09	14.0331	DDB_G0284561
DDB_G0287815	-1.57929	5.03653	-8.12982	1.26958e-10	4.14456e-09	13.851	DDB_G0287815		putative chromatin assembly factor 1 subunit A
DDB_G0275093	-1.77885	3.88406	-8.12342	1.29833e-10	4.22228e-09	13.9331	DDB_G0275093		ubiquitin domain-containing protein
DDB_G0289445	-1.30096	5.36888	-8.09706	1.42373e-10	4.61258e-09	13.6666	prmt2		protein arginine methyltransferase
DDB_G0286197	-1.25234	4.46421	-8.07688	1.52796e-10	4.93157e-09	13.7315	DDB_G0286197		unknown
DDB_G0289311	2.8773	1.28923	8.03289	1.78249e-10	5.73143e-09	13.6558	DDB_G0289311		transmembrane protein
DDB_G0281909	0.838649	7.11174	8.02943	1.80424e-10	5.76119e-09	13.3637	DDB_G0281909		unknown
DDB_G0278721	-1.05605	7.7041	-8.02887	1.80772e-10	5.76119e-09	13.3352	cprD	CP4	cysteine proteinase 4
DDB_G0272612	-1.24253	5.39566	-8.02821	1.81195e-10	5.76119e-09	13.4747	DDB_G0272612
DDB_G0293210	-2.20846	2.59545	-8.00877	1.93967e-10	6.14445e-09	13.6972	sgmB		sphingomyelinase B
DDB_G0269518	-1.8168	7.49131	-8.00367	1.97468e-10	6.23226e-09	13.2454	abnB		actobindin B
DDB_G0294645	1.0244	11.0601	7.99617	2.02733e-10	6.3749e-09	13.2258	tRNA-Arg-UCU-1	tRNA	arginine transfer RNA
DDB_G0284115	-1.46784	3.20696	-7.99311	2.04919e-10	6.40981e-09	13.5308	DDB_G0284115
DDB_G0280271	-1.5645	4.38575	-7.99252	2.05342e-10	6.40981e-09	13.4402	DDB_G0280271		unknown
DDB_G0286745	-1.57048	5.35786	-7.98707	2.09304e-10	6.50975e-09	13.2998	DDB_G0286745
DDB_G0289461	-1.63444	3.67405	-7.95729	2.32358e-10	7.20056e-09	13.4133	DDB_G0289461		endonuclease/exonuclease/phosphatase domain-containing protein, putative CCR4-NOT complex subunit 6
DDB_G0280057	-0.763424	8.32314	-7.95184	2.36841e-10	7.31301e-09	13.0538	grp94	Dd-grp94	heat shock protein Hsp90 family protein
DDB_G0281479	1.2351	3.67898	7.94862	2.39538e-10	7.36114e-09	13.4148	DDB_G0281479_RTE		TRE5-B ORF2 fragment
DDB_G0293724	-1.37474	6.17708	-7.94793	2.40121e-10	7.36114e-09	13.1293	DDB_G0293724		unknown
DDB_G0269474	1.89572	5.44354	7.94281	2.44475e-10	7.46783e-09	13.1492	fcsB	long-chain-fatty-acid-CoA ligase	fatty acyl-CoA synthetase
DDB_G0271980	3.30034	3.08884	7.93572	2.50635e-10	7.62876e-09	13.4304	rabR		Rab GTPase
DDB_G0286195	-1.20907	4.80703	-7.90456	2.7962e-10	8.47172e-09	13.0951	nagB1	GPI	glucosamine-6-phosphate isomerase, glucosamine-6-phosphate deaminase, PIG-L family protein
DDB_G0269912	0.894231	7.43096	7.90386	2.80311e-10	8.47172e-09	12.9124	redB		NADPH-cytochrome-P450 oxidoreductase
DDB_G0283901	1.29729	5.59095	7.88348	3.01119e-10	9.06857e-09	12.9443	DDB_G0283901		Coiled-coil domain-containing protein 49
DDB_G0280767	-1.59529	3.41381	-7.88238	3.02281e-10	9.0716e-09	13.1748	DDB_G0280767		Peptidase M20 domain-containing protein 2
DDB_G0294056	1.70103	6.15126	7.87948	3.05382e-10	9.13264e-09	12.9169	DidioMp35	orf127	unknown
DDB_G0281829	-1.05013	5.80336	-7.86572	3.20518e-10	9.55189e-09	12.8542	gtaJ		putative GATA-binding transcription factor, GATA zinc finger domain-containing protein 10
DDB_G0293044	-2.69248	1.95609	-7.85769	3.29689e-10	9.79106e-09	13.1828	DDB_G0293044		Kelch repeat-containing protein 2
DDB_G0288893	1.76559	5.60531	7.83776	3.53631e-10	1.04658e-08	12.7944	hemF	CPO	coproporphyrinogen III oxidase, coproporphyrinogen oxidase
DDB_G0275467	1.00834	4.46743	7.82398	3.71197e-10	1.09477e-08	12.8567	DDB_G0275467		5'-nucleotidase
DDB_G0291788	-0.638166	7.78893	-7.78931	4.19373e-10	1.23261e-08	12.4902	adprt3	TNKS, pARTb	poly(ADP-ribosyl)transferase, NAD+ ADP-ribosyltransferase
DDB_G0293198	-1.9748	3.58061	-7.77555	4.40186e-10	1.28935e-08	12.7394	kif10	kinesin-8	kinesin family member 10
DDB_G0269462	-1.0461	5.78985	-7.77079	4.47622e-10	1.30666e-08	12.5725	DDB_G0269462		ubiquitin domain-containing protein
DDB_G0285245	-1.91211	5.11737	-7.76475	4.57251e-10	1.33023e-08	12.5233	DDB_G0285245		unknown
DDB_G0275119	-1.50859	3.67558	-7.76185	4.61947e-10	1.33933e-08	12.7666	alyB		lysozyme
DDB_G0283533	-2.18611	2.24384	-7.7457	4.88995e-10	1.41296e-08	12.7806	cbpB		calcium-binding protein
DDB_G0291021	-1.11395	4.82242	-7.73133	5.14393e-10	1.47961e-08	12.4294	gacD	RacGAP	RhoGAP domain-containing protein
DDB_G0290539	-3.91421	0.8681	-7.73071	5.1552e-10	1.47961e-08	12.5968	DDB_G0290539
DDB_G0271738	-1.63555	3.20531	-7.70355	5.67318e-10	1.62283e-08	12.5405	tubC	GCP1	gamma tubulin, tubulin gamma-2 chain
DDB_G0271140	-2.33031	3.40914	-7.68	6.16432e-10	1.75745e-08	12.4946	abcA7		ABC transporter A family protein
DDB_G0289793	1.05095	4.0445	7.67845	6.19814e-10	1.76122e-08	12.3952	DDB_G0289793_RTE		TRE5-B ORF2
DDB_G0286725	-0.805458	7.32953	-7.66306	6.54397e-10	1.85333e-08	12.0593	vps13A	vps13	vacuolar protein sorting-associated protein 13 family protein
DDB_G0286149	0.610024	6.61207	7.65671	6.69233e-10	1.88397e-08	12.0796	dnpep		aspartyl aminopeptidase
DDB_G0294657	1.57054	8.79233	7.65654	6.69622e-10	1.88397e-08	12.0132	tRNA-His-GUG-1	tRNA	histidine transfer RNA
DDB_G0267704	1.65307	4.72526	7.65543	6.72269e-10	1.88522e-08	12.2893	mcfT	slc25a21	putative mitochondrial 2-oxodicarboxylate transporter
DDB_G0289621	0.871138	6.98743	7.64246	7.03736e-10	1.96701e-08	12.034	DDB_G0289621
DDB_G0269180	-2.11332	2.87922	-7.63842	7.13858e-10	1.98872e-08	12.3641	rcdP	veg114	random cDNA clone veg114
DDB_G0281265	-0.953256	4.61034	-7.63751	7.16155e-10	1.98872e-08	12.1682	DDB_G0281265		pleckstrin homology (PH) domain-containing protein
DDB_G0281325	0.706006	9.57212	7.62423	7.50508e-10	2.07738e-08	11.9012	DDB_G0281325		alkaline phosphatase-like protein
DDB_G0290545	-3.20596	0.697047	-7.61832	7.66351e-10	2.11439e-08	12.2351	DDB_G0290545
DDB_G0283455	-1.47016	4.28088	-7.61093	7.86605e-10	2.16329e-08	12.0919	DDB_G0283455		unknown
DDB_G0277455	-1.45182	6.30067	-7.60908	7.91744e-10	2.17044e-08	11.9038	plbE	PLB	phospholipase B-like protein
DDB_G0292748	-1.58843	2.8545	-7.59938	8.19345e-10	2.23893e-08	12.2687	DDB_G0292748		Phosphatidylserine decarboxylase proenzyme 1, mitochondrial
DDB_G0267822	0.906216	5.58312	7.59798	8.23409e-10	2.24287e-08	11.9094	DDB_G0267822		UPF0293 protein C16orf42
DDB_G0279329	-0.920291	4.47688	-7.59255	8.39342e-10	2.27463e-08	12.0248	DDB_G0279329
DDB_G0289421	-1.24043	4.48375	-7.5922	8.40386e-10	2.27463e-08	12.0215	DDB_G0289421		unknown
DDB_G0288777	0.885041	8.82741	7.58971	8.47823e-10	2.28752e-08	11.781	mppB	&beta;-MPP, beta-MPP	mitochondrial processing peptidase beta subunit
DDB_G0269684	-1.96107	3.03858	-7.56623	9.21153e-10	2.47756e-08	12.0974	DDB_G0269684		unknown
DDB_G0277831	-5.07743	0.317243	-7.55838	9.47062e-10	2.53925e-08	11.6117	carD	cAR4, G-protein-coupled receptor	cAMP receptor 4
DDB_G0291840	-1.91308	2.07308	-7.5498	9.76218e-10	2.60925e-08	12.1301	gacEE	RacGAP	pleckstrin homology (PH) domain-containing protein, RhoGAP domain-containing protein, C2 calcium/lipid-binding (CaLB) region-containing protein
DDB_G0280171	-1.24355	3.1787	-7.54825	9.8159e-10	2.61543e-08	12.0256	psiP		PA14 domain-containing protein
DDB_G0272572	-3.64682	1.32782	-7.5471	9.85572e-10	2.61789e-08	12.0549	DDB_G0272572
DDB_G0273247	-1.2966	8.6606	-7.54235	1.00226e-09	2.65397e-08	11.6133	DDB_G0273247
DDB_G0291075	1.75813	4.80471	7.53307	1.03567e-09	2.73398e-08	11.8062	warA	wariai, wri, hbx1	putative homeobox transcription factor, homeodomain (HOX) containing protein
DDB_G0278111	-1.07369	4.79308	-7.51619	1.09937e-09	2.8932e-08	11.7356	DDB_G0278111	DNA-binding TFAR19-related protein	Programmed cell death protein 5
DDB_G0288055	1.43367	4.22902	7.50124	1.15908e-09	3.04099e-08	11.7374	DDB_G0288055		K+ potassium transporter
DDB_G0287407	-1.2132	4.77126	-7.49565	1.1822e-09	3.08358e-08	11.6452	DDB_G0287407		TPR repeat-containing protein
DDB_G0283381	-2.20249	3.89534	-7.49557	1.18253e-09	3.08358e-08	11.7475	DDB_G0283381		unknown
DDB_G0279985	-1.49671	3.31397	-7.48485	1.22824e-09	3.19191e-08	11.7732	DDB_G0279985		putative transmembrane protein
DDB_G0287513	1.16981	5.94077	7.48409	1.23153e-09	3.19191e-08	11.4828	jcdG		transcription factor jumonji, jmjC domain-containing protein, cupin region-containing protein
DDB_G0293374	-1.84595	3.0485	-7.46688	1.30889e-09	3.38216e-08	11.7227	dut		dUTP diphosphatase, dUTPase
DDB_G0293416	1.93383	4.44115	7.46571	1.31429e-09	3.38588e-08	11.7025	abcB1	mrpA	ABC transporter B family protein
DDB_G0284339	-2.05149	2.388	-7.44705	1.40402e-09	3.60619e-08	11.7789	aplN	saposin-like protein N	amoebapore-like protein N
DDB_G0269354	-2.07725	2.70448	-7.43662	1.45681e-09	3.72399e-08	11.7055	DDB_G0269354		EGF-like domain-containing protein
DDB_G0293468	0.904036	5.80437	7.43628	1.45859e-09	3.72399e-08	11.3534	mybS		myb domain-containing protein
DDB_G0281431	-0.86708	4.92791	-7.41625	1.56577e-09	3.98573e-08	11.3834	DDB_G0281431		Terminal uridylyltransferase 4
DDB_G0267848	-1.2807	3.58447	-7.41498	1.5728e-09	3.99174e-08	11.506	DDB_G0267848		beta-lactamase-type transpeptidase fold containing protein
DDB_G0275929	-1.91379	4.4671	-7.40674	1.61937e-09	4.09778e-08	11.3402	pds5		sister chromatid cohesion protein
DDB_G0285179	-2.1893	1.81467	-7.40342	1.63852e-09	4.13401e-08	11.6309	DDB_G0285179
DDB_G0282895	-1.4185	4.02089	-7.39654	1.67896e-09	4.22356e-08	11.3578	DDB_G0282895	morn	MORN repeat-containing protein, protein kinase, TKL group, tyrosine kinase-like protein
DDB_G0277137	-1.92301	2.90797	-7.38832	1.72857e-09	4.33373e-08	11.5001	DDB_G0277137		SUR2-type hydroxylase/desaturase catalytic region-containing protein
DDB_G0272000	-1.44401	3.56854	-7.38761	1.73289e-09	4.33373e-08	11.4267	DDB_G0272000
DDB_G0283975	1.44909	5.42211	7.38119	1.77275e-09	4.42051e-08	11.1703	DDB_G0283975
DDB_G0289923	-0.936365	4.33572	-7.37382	1.81967e-09	4.5243e-08	11.2779	agxt		serine-pyruvate transaminase, alanine-glyoxylate aminotransferase
DDB_G0293376	-1.81864	4.53031	-7.37258	1.82765e-09	4.53098e-08	11.3117	cpras2		Ras GTPase domain-containing protein
DDB_G0286239	1.84666	4.31643	7.36319	1.88953e-09	4.67084e-08	11.2269	DDB_G0286239		alpha/beta hydrolase fold-1 domain-containing protein, serine hydrolase-like protein
DDB_G0286669	-1.27401	4.63155	-7.3609	1.90488e-09	4.69522e-08	11.2551	DDB_G0286669		acyl-CoA oxidase
DDB_G0287097	-1.91275	4.34605	-7.35149	1.96947e-09	4.84048e-08	11.2086	DDB_G0287097		FNIP repeat-containing protein
DDB_G0270922	-1.34739	5.77251	-7.34637	2.00551e-09	4.91493e-08	11.0264	DDB_G0270922
DDB_G0282725	0.745592	5.96292	7.32912	2.13197e-09	5.20992e-08	10.983	vilD		villin-like protein D
DDB_G0276439	-1.21443	4.67524	-7.30923	2.28769e-09	5.57452e-08	11.0253	DDB_G0276439		glycoside hydrolase family 25 protein
DDB_G0270132	-1.30828	6.15679	-7.30576	2.31607e-09	5.62765e-08	10.8556	DDB_G0270132
DDB_G0291007	-1.42771	4.58451	-7.30448	2.32656e-09	5.63712e-08	10.9841	gxcK	RacGEF	pleckstrin homology (PH) domain-containing protein, RhoGEF domain-containing protein
DDB_G0282033	-1.20026	2.72981	-7.30311	2.33792e-09	5.64865e-08	11.226	DDB_G0282033		major vault protein
DDB_G0271504	-0.714979	6.7374	-7.28882	2.45943e-09	5.91103e-08	10.7666	lvsB		BEACH domain-containing protein LvsB
DDB_G0285185	-2.57023	1.06988	-7.28871	2.46034e-09	5.91103e-08	11.2016	DDB_G0285185
DDB_G0284045	-1.34829	4.06017	-7.28297	2.51099e-09	5.99977e-08	10.9955	dhkG		histidine kinase G
DDB_G0293008	-1.78682	4.76774	-7.28293	2.5113e-09	5.99977e-08	10.8825	cpnA		copine A
DDB_G0286619	-1.0266	5.19513	-7.26957	2.6332e-09	6.27348e-08	10.803	DDB_G0286619		SAP DNA-binding domain-containing protein
DDB_G0293564	-2.5065	0.0989579	-7.26596	2.66711e-09	6.33662e-08	10.9835	gins2		GINS complex subunit 2
DDB_G0287115	-1.56339	4.59409	-7.2519	2.80348e-09	6.64214e-08	10.8081	DDB_G0287115
DDB_G0284177	-1.51981	3.10177	-7.24887	2.83384e-09	6.69554e-08	10.9889	DDB_G0284177	RasGAP	Ras GTPase activation domain-containing protein
DDB_G0291670	0.737281	7.14858	7.24719	2.85073e-09	6.71687e-08	10.5887	DDB_G0291670		unknown
DDB_G0286311	1.32631	4.08819	7.23468	2.9801e-09	7.00241e-08	10.88	DDB_G0286311		unknown
DDB_G0282177	-0.758558	7.78363	-7.22589	3.07453e-09	7.20451e-08	10.5042	DDB_G0282177		putative phospholipid transfer protein, ML domain-containing protein
DDB_G0289483	-1.01573	5.89922	-7.21497	3.19599e-09	7.46867e-08	10.5353	ctxA	ctxI, cortexillin I	actin bundling protein cortexillin I
DDB_G0294040	0.903488	9.31368	7.21028	3.2496e-09	7.57325e-08	10.4405	mrpl11	rpl11	S60 ribosomal protein L11, ribosomal protein L11, mitochondrial
DDB_G0271682	-1.11317	3.92084	-7.20811	3.27471e-09	7.60303e-08	10.7537	DDB_G0271682		SMAD/FHA domain-containing protein, protein kinase, TKL group, tyrosine kinase-like protein, ARK family protein kinase
DDB_G0292116	1.38483	4.18027	7.20764	3.28016e-09	7.60303e-08	10.7289	DDB_G0292116		glucose/ribitol dehydrogenase family protein
DDB_G0284591	-1.15122	6.14202	-7.20307	3.33379e-09	7.68665e-08	10.5003	DDB_G0284591
DDB_G0275077	-1.35147	7.7438	-7.20304	3.33421e-09	7.68665e-08	10.4237	pks17	dipks17, FAS, beta-ketoacyl synthase family protein	fatty acid synthase Pks17
DDB_G0280995	-1.34811	5.47953	-7.19268	3.45911e-09	7.95317e-08	10.4843	mps1	DdMps1, TtkA	TTK family protein kinase Mps1
DDB_G0271374	2.54288	6.18551	7.18859	3.50964e-09	8.0477e-08	10.5401	DDB_G0271374		Glycerophosphodiester phosphodiesterase domain-containing protein 1
DDB_G0286371	-1.80792	3.65925	-7.18318	3.57774e-09	8.18194e-08	10.7105	cbpM	CBP13	calcium-binding protein, NCS-1/frequenin-related protein
DDB_G0269594	-1.01131	4.46648	-7.17995	3.61896e-09	8.25411e-08	10.5436	DDB_G0269594
DDB_G0283173	1.19787	6.87348	7.16917	3.76009e-09	8.55321e-08	10.3713	kmo		kynurenine 3-monooxygenase, kynurenine 3-hydroxylase
DDB_G0279689	0.738666	6.43432	7.16837	3.77088e-09	8.55499e-08	10.3474	eftud1		elongation factor Tu domain-containing protein, small GTP-binding protein domain-containing protein, band 7 family protein
DDB_G0270006	-1.31635	4.05601	-7.15956	3.89068e-09	8.80343e-08	10.542	jcdI		transcription factor jumonji, jmjC domain-containing protein
DDB_G0274889	-1.0429	6.02693	-7.15304	3.98173e-09	8.98569e-08	10.3284	gxcX	RacGEF	pleckstrin homology (PH) domain-containing protein, RhoGEF domain-containing protein, FYVE-type zinc finger-containing protein
DDB_G0289371	0.67324	6.95792	7.1367	4.21961e-09	9.49746e-08	10.2392	copG	gamma-COP	adaptin N-terminal domain-containing protein, coatomer protein complex gamma subunit
DDB_G0286555	-1.92863	2.53852	-7.11939	4.48709e-09	1.0073e-07	10.6194	racA		Rho GTPase racA
DDB_G0293538	-0.788106	6.85413	-7.11274	4.59432e-09	1.02867e-07	10.1364	dcd2A	RSC25, dcd	neutral/alkaline nonlysosomal ceramidase family protein, acid ceramidase
DDB_G0287875	-1.00544	9.39469	-7.11003	4.63878e-09	1.03591e-07	10.0872	dydA	Daydreamer	putative Ras effector
DDB_G0277327	0.642872	7.70085	7.08116	5.13983e-09	1.14482e-07	9.99186	DDB_G0277327
DDB_G0292810	0.727898	6.4046	7.07071	5.33418e-09	1.18502e-07	10.0459	gluA		beta glucosidase
DDB_G0278701	-1.78683	4.78259	-7.06879	5.37072e-09	1.18684e-07	10.1377	ncapD3		non-SMC condensin II complex, subunit D3
DDB_G0290485	-0.931489	5.76321	-7.06842	5.37775e-09	1.18684e-07	10.0171	dlrA
DDB_G0283847	-1.51346	3.81543	-7.06809	5.384e-09	1.18684e-07	10.217	DDB_G0283847		cyclopropane fatty acid synthase, cyclopropane-fatty-acyl-phospholipid synthase
DDB_G0280051	-0.942155	5.17421	-7.05503	5.63975e-09	1.24002e-07	10.0568	DDB_G0280051		unknown
DDB_G0291428	-1.59518	2.93069	-7.04452	5.85442e-09	1.28392e-07	10.2893	DDB_G0291428		paramecium surface antigen repeat-containing protein
DDB_G0270038	1.75606	3.43789	7.03608	6.03262e-09	1.31962e-07	10.2769	DDB_G0270038
DDB_G0268180	-2.57037	1.5083	-7.02799	6.20853e-09	1.35463e-07	10.3475	DDB_G0268180
DDB_G0273157	-2.82517	1.72419	-7.02529	6.26836e-09	1.36421e-07	10.332	iliE-1	iliE	concanavalin A-like lectin/glucanase superfamily protein
DDB_G0286881	-2.21889	1.87173	-7.02117	6.361e-09	1.38063e-07	10.3165	DDB_G0286881
DDB_G0284727	-0.928714	4.71572	-7.0205	6.37613e-09	1.38063e-07	9.96406	DDB_G0284727		WD repeat-containing protein 37
DDB_G0275829	0.96367	5.92381	7.01527	6.49578e-09	1.40299e-07	9.86631	DDB_G0275829		ribosomal protein L49/IMG2
DDB_G0277917	-1.51127	3.34471	-7.01422	6.52009e-09	1.40469e-07	10.1084	mlcD		myosin ID light chain
DDB_G0270920	-1.43474	5.7692	-6.99729	6.92437e-09	1.48612e-07	9.76814	DDB_G0270920		unknown
DDB_G0293872	0.869778	8.57543	6.99695	6.93278e-09	1.48612e-07	9.68637	idhB		isocitrate dehydrogenase (NAD+), isocitrate dehydrogenase (NAD+) beta subunit
DDB_G0275459	1.0593	8.95916	6.99508	6.97906e-09	1.4923e-07	9.67579	DDB_G0275459		RNA-binding region RNP-1 domain-containing protein, RNA recognition motif-containing protein RRM
DDB_G0276035	-2.30658	1.42014	-6.9901	7.10362e-09	1.50937e-07	10.2139	DDB_G0276035		EGF-like domain-containing protein
DDB_G0272350	0.947097	7.65427	6.99001	7.10597e-09	1.50937e-07	9.67419	sgkC		sphingosine kinase related protein
DDB_G0284631	-2.43914	1.5485	-6.98977	7.11186e-09	1.50937e-07	10.2157	DDB_G0284631		unknown
DDB_G0281967	-1.60333	3.22431	-6.98362	7.26903e-09	1.53891e-07	9.99812	DDB_G0281967		putative cell surface glycoprotein
DDB_G0281957	0.52498	7.69137	6.97904	7.38858e-09	1.56036e-07	9.62503	ap1g1	aptC	clathrin-adaptor gamma chain, AP-1 complex gamma 1 subunit, gamma adaptin
DDB_G0282841	-1.42497	2.22226	-6.96774	7.69136e-09	1.6203e-07	10.0895	DDB_G0282841
DDB_G0269246	-0.84127	5.03556	-6.96678	7.71769e-09	1.62185e-07	9.75326	pyd2	DHPase, ddDHP, hydantoinase, pyrimidine hydrase	dihydropyrimidinase
DDB_G0277539	1.95789	4.05597	6.96584	7.74341e-09	1.62327e-07	9.91781	DDB_G0277539		WEE family protein kinase DDB_G0277539
DDB_G0270864	-1.03409	8.10829	-6.95829	7.95412e-09	1.66336e-07	9.54759	DDB_G0270864		unknown
DDB_G0283709	0.686922	6.38338	6.95006	8.19028e-09	1.70857e-07	9.61161	osbH	OSBPL6	oxysterol binding family protein, member 8
DDB_G0284331	-1.36265	2.59272	-6.94576	8.31646e-09	1.73067e-07	9.98039	regA	pde2, DG1030, DdPDE2	cAMP phosphodiesterase RegA
DDB_G0275069	-1.36532	8.87756	-6.93949	8.50396e-09	1.7654e-07	9.48081	pks16	dipks16, FAS, beta-ketoacyl synthase family protein	putative fatty acid synthase
DDB_G0291854	-1.0013	6.04578	-6.92771	8.86776e-09	1.83646e-07	9.51525	DDB_G0291854		unknown
DDB_G0285869	-1.80358	3.88924	-6.90508	9.61067e-09	1.98551e-07	9.64691	DDB_G0285869
DDB_G0288361	-1.7003	4.49948	-6.89949	9.80354e-09	2.02047e-07	9.53238	kif13		kinesin family member 13, kinesin-5
DDB_G0283481	-1.97365	2.38421	-6.89333	1.00207e-08	2.06026e-07	9.83825	DDB_G0283481		putative cell surface glycoprotein
DDB_G0274269	-1.74428	3.31572	-6.88908	1.01735e-08	2.08666e-07	9.68297	DDB_G0274269		putative histone acetyltransferase
DDB_G0267690	-1.99124	4.54751	-6.88532	1.03102e-08	2.10965e-07	9.51193	icpA	DdINCENP, INCENP	inner centromere protein, ARK binding region family protein
DDB_G0270962	1.1053	6.97254	6.88146	1.04527e-08	2.1337e-07	9.30575	DDB_G0270962		IPT/TIG domain-containing protein
DDB_G0277221	0.734491	9.68903	6.8714	1.08337e-08	2.20621e-07	9.24051	chcA		clathrin heavy chain
DDB_G0278985	-1.00567	5.00355	-6.85425	1.1515e-08	2.33937e-07	9.39151	DDB_G0278985
DDB_G0281229	-1.13881	4.61442	-6.85051	1.16693e-08	2.3651e-07	9.35814	pnkp	PNK	SAP DNA-binding domain-containing protein, putative bifunctional polynucleotide phosphatase/kinase
DDB_G0281383	0.709239	6.51309	6.84366	1.19569e-08	2.41766e-07	9.25473	glpV	GP1	glycogen phosphorylase 1, glycogen phosphorylase b
DDB_G0267820	1.27708	2.54293	6.842	1.20277e-08	2.42625e-07	9.62781	DDB_G0267820
DDB_G0280845	-1.47279	4.00727	-6.83158	1.2482e-08	2.51196e-07	9.4322	DDB_G0280845
DDB_G0267570	-1.00622	5.48654	-6.8288	1.2606e-08	2.53096e-07	9.2269	DDB_G0267570
DDB_G0287003	-1.58005	3.96352	-6.82641	1.27133e-08	2.54653e-07	9.40182	DDB_G0287003		putative transmembrane protein, solute carrier family 35 member protein, DUF914 family protein
DDB_G0294292	0.80453	5.98432	6.82217	1.29067e-08	2.57923e-07	9.21143	DDB_G0294292		unclassified GTPase
DDB_G0269716	-1.05484	4.65149	-6.81733	1.31306e-08	2.61785e-07	9.3323	DDB_G0269716
DDB_G0278073	-1.4591	5.54129	-6.81347	1.33125e-08	2.64795e-07	9.139	DDB_G0278073
DDB_G0276073	-1.0318	4.25712	-6.8083	1.35593e-08	2.69078e-07	9.30605	recA		recombinase A, DNA recombination protein
DDB_G0281399	-2.72996	2.10841	-6.80702	1.36212e-08	2.6968e-07	9.58627	DDB_G0281399
DDB_G0283767	-0.931349	6.32903	-6.8006	1.39359e-08	2.75275e-07	9.06404	dct		dynacortin
DDB_G0280221	-0.684283	6.432	-6.79848	1.40414e-08	2.76704e-07	9.02639	DDB_G0280221		WD40 repeat-containing protein, putative guanine nucleotide exchange factor (GEF), DENN domain-containing protein, C2 calcium-dependent membrane targeting domain-containing protein
DDB_G0293298	0.727292	9.45937	6.79785	1.4073e-08	2.76704e-07	8.97955	mhsp70		Stress-70 protein, mitochondrial
DDB_G0281101	1.12184	6.25013	6.786	1.46787e-08	2.87952e-07	9.07093	ldhA		D-lactate dehydrogenase
DDB_G0291806	-1.76361	4.96698	-6.77649	1.51838e-08	2.97178e-07	9.05603	DDB_G0291806
DDB_G0285251	1.61518	3.42375	6.7757	1.52266e-08	2.97335e-07	9.34299	rsc43		Protein DRE2
DDB_G0285183	-1.90183	4.84512	-6.77175	1.5442e-08	3.00855e-07	9.06694	DDB_G0285183
DDB_G0284141	1.03506	4.18368	6.76908	1.5589e-08	3.0303e-07	9.25386	atp7a		P-type ATPase, copper-transporting ATPase
DDB_G0279831	-1.19727	3.42279	-6.76475	1.5831e-08	3.07036e-07	9.2129	DDB_G0279831		CAMK1 family protein kinase DDB_G0279831
DDB_G0282191	-1.63282	4.50085	-6.76154	1.6013e-08	3.09862e-07	9.06418	polA1		DNA polymerase alpha catalytic subunit, DNA polymerase alpha-primase
DDB_G0276153	0.824205	5.55039	6.76048	1.60733e-08	3.10328e-07	9.01694	nsfA	nsf	N-ethylmaleimide-sensitive fusion protein
DDB_G0293208	-3.6256	0.684993	-6.74737	1.6841e-08	3.24417e-07	9.37795	DDB_G0293208		unknown
DDB_G0291972	1.22031	2.83344	6.73956	1.73155e-08	3.32808e-07	9.2688	culA		cullin A
DDB_G0282987	-1.82097	1.93792	-6.73545	1.75702e-08	3.36947e-07	9.31775	hcpB		chromo (CHRomatin Organization MOdifier) domain-containing protein, heterochromatin protein, HP1-like protein
DDB_G0273223	-0.850378	4.7798	-6.70731	1.94204e-08	3.71595e-07	8.86826	aslO-1	aslO	putative acetyl-CoA synthetase
DDB_G0268886	-1.3071	4.91929	-6.70498	1.95823e-08	3.73855e-07	8.82125	vps13E		vacuolar protein sorting-associated protein 13 family protein
DDB_G0277667	-2.21701	2.16109	-6.70057	1.98915e-08	3.78913e-07	9.22198	DDB_G0277667		cyclin domain-containing protein
DDB_G0287765	3.91653	3.2476	6.69932	1.99804e-08	3.79761e-07	9.1461	DDB_G0287765		NADH:flavin oxidoreductase/NADH oxidase domain-containing protein
DDB_G0278013	-1.03087	5.69662	-6.69718	2.01327e-08	3.81808e-07	8.70705	DDB_G0278013		unknown
DDB_G0289513	-1.4787	4.94744	-6.68071	2.13479e-08	4.03958e-07	8.75075	rfa1	rpa1, RPA, replication protein A	putative replication factor A DNA-binding subunit
DDB_G0281907	-1.50079	4.40308	-6.67734	2.16049e-08	4.07809e-07	8.80179	DDB_G0281907		AAA+ ATPase, core domain-containing protein
DDB_G0268258	-1.87158	4.70463	-6.6768	2.16468e-08	4.07809e-07	8.77079	kif12	kinesin-6	kinesin family member 12
DDB_G0269208	-2.1696	2.43081	-6.6687	2.22796e-08	4.1859e-07	9.06548	abcG19	abcG13	ABC transporter G family protein
DDB_G0292746	-1.72176	3.62497	-6.66823	2.2317e-08	4.1859e-07	8.91247	DDB_G0292746		pleckstrin homology (PH) domain-containing protein, patatin family protein
DDB_G0287511	1.09073	4.81104	6.66426	2.26341e-08	4.23608e-07	8.74711	DDB_G0287511		unknown
DDB_G0289575	3.64578	-0.626204	6.66306	2.27307e-08	4.24489e-07	8.80456	DDB_G0289575
DDB_G0293744	-3.59575	-0.239889	-6.64801	2.3981e-08	4.46862e-07	8.92845	DDB_G0293744
DDB_G0270774	-2.59068	2.47497	-6.64515	2.42264e-08	4.50452e-07	9.02043	DDB_G0270774
DDB_G0283771	-1.82116	5.26634	-6.63921	2.47438e-08	4.59076e-07	8.54924	DDB_G0283771		unknown
DDB_G0284169	-3.0066	1.46282	-6.63793	2.48566e-08	4.60169e-07	9.01055	DDB_G0284169		transmembrane protein
DDB_G0287997	1.14972	4.45744	6.63424	2.51854e-08	4.6525e-07	8.64416	ptcD		pentatricopeptide repeat-containing protein D
DDB_G0278203	-2.80001	1.33914	-6.63187	2.53981e-08	4.68169e-07	8.99127	xrcc4		putative DNA repair protein XRCC4
DDB_G0268098	0.961965	7.79454	6.61135	2.73209e-08	5.02529e-07	8.33073	nop58	NOP5/NOP56 family protein	nucleolar protein 58
DDB_G0294643	1.44392	8.11518	6.60452	2.79928e-08	5.13781e-07	8.29267	tRNA-Lys-UUU-1	tRNA	lysine transfer RNA
DDB_G0286921	1.05476	6.27386	6.59151	2.93187e-08	5.36966e-07	8.32131	DDB_G0286921
DDB_G0274257	-1.51182	2.45372	-6.58988	2.94894e-08	5.38938e-07	8.77687	fhit		bis(5'-adenosyl)-triphosphatase, fragile histidine triad protein
DDB_G0283021	-1.35494	3.58316	-6.57616	3.09638e-08	5.64677e-07	8.67267	sodB	SOD	superoxide dismutase
DDB_G0273149	-1.16348	5.9611	-6.55013	3.39674e-08	6.18134e-07	8.19609	DDB_G0273149		putative importin subunit alpha A
DDB_G0293580	1.20142	4.54456	6.54319	3.48169e-08	6.32248e-07	8.3537	DDB_G0293580		dCTP deaminase
DDB_G0269252	-0.696482	6.00271	-6.54088	3.51038e-08	6.36108e-07	8.15213	gefE	RasGEFE, RasGEF	Ras guanine nucleotide exchange factor E
DDB_G0280393	0.789512	5.71451	6.53946	3.52812e-08	6.37228e-07	8.20719	DDB_G0280393		RNA-binding region RNP-1 domain-containing protein, RNA recognition motif-containing protein RRM, CCHC-type zinc finger-containing protein
DDB_G0278007	-1.32334	4.35853	-6.53919	3.53146e-08	6.37228e-07	8.30393	DDB_G0278007		unknown
DDB_G0281433	1.29158	6.57595	6.53388	3.59884e-08	6.48019e-07	8.09784	DDB_G0281433
DDB_G0283139	1.40588	4.1832	6.52563	3.70605e-08	6.65921e-07	8.45437	DDB_G0283139		putative mannose-6-phosphate receptor
DDB_G0292780	1.66329	2.92985	6.51326	3.87268e-08	6.94403e-07	8.57978	DDB_G0292780		Ran-binding protein 10
DDB_G0275635	-0.933917	4.75829	-6.50829	3.94174e-08	7.05308e-07	8.16105	pik6	Ddpik6, PIPkinA	ankyrin repeat-containing protein, phosphatidylinositol phosphate kinase
DDB_G0272158	-1.39749	3.92878	-6.50626	3.97023e-08	7.08923e-07	8.24749	wrnip1		AAA ATPase domain-containing protein, putative Werner helicase-interacting protein 1
DDB_G0275643	-1.06048	3.61719	-6.49622	4.1146e-08	7.3317e-07	8.25343	DDB_G0275643
DDB_G0272664	-1.007	5.21264	-6.4897	4.21104e-08	7.48795e-07	8.00221	DDB_G0272664
DDB_G0284657	-1.26333	4.40355	-6.48503	4.28154e-08	7.5975e-07	8.08784	DDB_G0284657		Tripartite motif-containing protein 58
DDB_G0275007	-0.71265	7.41071	-6.45783	4.71618e-08	8.35145e-07	7.8026	cmfA	CMF-H, CMF	conditioned medium factor, density sensing factor
DDB_G0283999	-1.66719	4.32165	-6.45327	4.79326e-08	8.4704e-07	8.00654	DDB_G0283999
DDB_G0292402	1.46101	4.39922	6.44357	4.96147e-08	8.74958e-07	8.00441	hacl1		2-hydroxyacyl-CoA lyase
DDB_G0293088	0.919426	5.78364	6.44297	4.97202e-08	8.75014e-07	7.834	rtnlc	RTN	reticulon family protein
DDB_G0278053	-1.05496	4.87302	-6.43012	5.2045e-08	9.14047e-07	7.85373	ilvB		thiamine pyrophosphate-binding enzyme family protein, 2-hydroxyphytanoyl-CoA lyase
DDB_G0284931	-2.00725	1.82223	-6.42879	5.22915e-08	9.16494e-07	8.29051	DDB_G0284931		unknown
DDB_G0283247	0.654579	8.30732	6.42474	5.30496e-08	9.27879e-07	7.66692	pyk		pyruvate kinase, phosphoenolpyruvate kinase
DDB_G0280803	0.796475	5.67787	6.42348	5.32881e-08	9.30149e-07	7.77343	DDB_G0280803		unknown
DDB_G0278297	2.05368	2.7666	6.4213	5.37021e-08	9.35467e-07	8.16743	DDB_G0278297		metallophosphoesterase domain-containing protein
DDB_G0289041	0.750744	5.3592	6.41779	5.43759e-08	9.43686e-07	7.78991	DDB_G0289041		unknown
DDB_G0279571	2.02701	2.14756	6.41769	5.43946e-08	9.43686e-07	8.22189	DDB_G0279571		polymorphic membrane protein repeat-containing protein
DDB_G0284337	-1.36333	3.91444	-6.41145	5.56148e-08	9.62902e-07	7.95344	DDB_G0284337
DDB_G0276335	-0.744344	10.0186	-6.40832	5.6237e-08	9.70332e-07	7.60607	pyr1-3	CAD, GATase, CPSase, ATCase, DHOase	dihydroorotase, aspartate carbamoyltransferase, glutamine-dependent carbamoyl-phosphate synthase
DDB_G0288873	-1.52078	5.1256	-6.40815	5.62709e-08	9.70332e-07	7.76091	pich	ercc6l, Ercc6-like protein	polo-interacting checkpoint helicase
DDB_G0288377	-1.17208	3.90649	-6.40506	5.68925e-08	9.79077e-07	7.88624	gxcH	RacGEF	pleckstrin homology (PH) domain-containing protein, RhoGEF domain-containing protein
DDB_G0277569	-1.63246	2.54484	-6.40367	5.7175e-08	9.81963e-07	8.10404	DDB_G0277569		GNS1/SUR4 family protein
DDB_G0268216	-1.3444	3.72298	-6.40029	5.78643e-08	9.9181e-07	7.96552	fncD2	FANCD2	Fanconi anemia group D2 protein
DDB_G0279343	-1.60317	5.20288	-6.39825	5.82855e-08	9.9575e-07	7.678	aurK	DdAurB, DdAurora	aurora kinase
DDB_G0267924	-0.755202	7.43088	-6.39805	5.8327e-08	9.9575e-07	7.57771	DDB_G0267924	Na+/K+ ATPase, P-type ATPase	sodium/potassium-transporting ATPase subunit alpha 2
DDB_G0288223	-1.77242	4.37544	-6.39669	5.8611e-08	9.98605e-07	7.7893	anapc3	cdc27	anaphase promoting complex subunit 3
DDB_G0292188	1.34323	6.82479	6.39184	5.96297e-08	1.01394e-06	7.60004	DDB_G0292188		unknown
DDB_G0278205	0.796082	9.22541	6.38876	6.02844e-08	1.02304e-06	7.53237	eIF1a		eukaryotic translation initiation factor 1A
DDB_G0293052	0.604108	9.4169	6.3882	6.0406e-08	1.02307e-06	7.53196	eif3E	eukaryotic translation initiation factor 3 (eIF3) subunit 6, eIF-3 p48	eukaryotic translation initiation factor 3 (eIF3) subunit E
DDB_G0294078	0.839695	10.9183	6.38535	6.102e-08	1.03143e-06	7.53192	cytB	cob	cytochrome b
DDB_G0280765	0.595563	8.11004	6.38477	6.11467e-08	1.03153e-06	7.51929	DDB_G0280765		RING zinc finger-containing protein, Kelch repeat-containing protein
DDB_G0272877	-2.2559	1.72887	-6.38116	6.19358e-08	1.04279e-06	8.14094	DDB_G0272877		coiled-coil domain-containing protein
DDB_G0292676	-1.78111	4.00343	-6.37519	6.32634e-08	1.06305e-06	7.8026	bub1		putative protein serine/threonine kinase, putative mitotic checkpoint protein, BUB family protein kinase
DDB_G0286961	0.677556	5.52361	6.3728	6.38029e-08	1.07001e-06	7.62858	rbrA		ariadne-like ubiquitin ligase, C3HC4-type zinc finger-containing protein, IBR zinc finger-containing protein
DDB_G0290787	-1.16008	5.09496	-6.37117	6.4173e-08	1.07411e-06	7.63743	mybO		putative myb transcription factor
DDB_G0272120	0.689931	6.35545	6.36462	6.56847e-08	1.09513e-06	7.53272	rcaA		peptidase M41, FtsH domain-containing protein
DDB_G0267982	0.622821	6.76388	6.36228	6.62334e-08	1.10213e-06	7.48694	copA	alpha-COP	WD40 repeat-containing protein, coatomer protein complex alpha subunit
DDB_G0270062	-1.79546	1.95764	-6.36157	6.63988e-08	1.10274e-06	8.05103	DDB_G0270062
DDB_G0275813	2.06338	2.76599	6.36049	6.66541e-08	1.10441e-06	8.07469	DDB_G0275813		Magnesium transporter MRS2, mitochondrial
DDB_G0276423	0.615695	6.53368	6.36006	6.67578e-08	1.10441e-06	7.474	hira		WD40 repeat-containing protein, histone cell cycle regulation defective homolog A, TUP1-like enhancer of split
DDB_G0277371	0.901187	4.52055	6.35355	6.83173e-08	1.12803e-06	7.68887	pabpn1	pab2	polyadenylate-binding protein 2
DDB_G0290063	-2.11662	1.87812	-6.34919	6.93852e-08	1.14345e-06	8.03578	DDB_G0290063		EGF-like domain-containing protein
DDB_G0293524	0.631392	7.04659	6.34512	7.03944e-08	1.15785e-06	7.41073	ppk1	PPK, DdPPK1, ppkA	polyphosphate kinase Ppk1
DDB_G0281049	-3.25048	1.06902	-6.34377	7.07328e-08	1.16119e-06	8.00588	DDB_G0281049
DDB_G0277201	-1.75229	3.55922	-6.34188	7.12111e-08	1.1668e-06	7.8553	DDB_G0277201
DDB_G0278449	-2.74765	1.17865	-6.33634	7.26249e-08	1.18769e-06	7.98936	rsmC		small GTPase
DDB_G0283913	1.75015	3.10495	6.33393	7.32495e-08	1.19562e-06	7.90775	DDB_G0283913		heat shock protein Hsp20 domain-containing protein
DDB_G0286561	-1.57691	4.72459	-6.33139	7.39128e-08	1.20414e-06	7.60855	aplC	salA, saposin-like protein C, SAPLIP C protein	amoebapore-like protein C
DDB_G0278015	0.588306	6.07986	6.3263	7.5263e-08	1.22381e-06	7.38646	DDB_G0278015		UPF0682 family protein
DDB_G0268434	0.810135	4.67235	6.32067	7.67817e-08	1.24614e-06	7.55391	DDB_G0268434
DDB_G0272592	-1.22378	4.17965	-6.30899	8.00343e-08	1.29646e-06	7.52309	DDB_G0272592		EGF-like domain-containing protein
DDB_G0284015	-1.1621	3.89267	-6.30214	8.20049e-08	1.32587e-06	7.6165	DDB_G0284015		PARP domain-containing protein, poly(ADP-ribose) polymerase, catalytic region domain-containing protein, BRCT domain-containing protein, WWE domain-containing protein
DDB_G0283681	-1.94768	3.8006	-6.29999	8.26341e-08	1.33353e-06	7.56736	DDB_G0283681		STAG domain-containing protein
DDB_G0289135	0.737318	4.83585	6.29683	8.35658e-08	1.34602e-06	7.41069	bcs1lA		mitochondrial chaperone BCS1, mitochondrial ATPase
DDB_G0276573	0.841677	5.81485	6.29291	8.47349e-08	1.36229e-06	7.28014	DDB_G0276573
DDB_G0289453	-1.03992	3.48773	-6.29237	8.48988e-08	1.36233e-06	7.59151	DDB_G0289453		putative small nuclear ribonucleoparticle-associated protein, LSM (like-Sm) domain-containing protein
DDB_G0267354	1.05504	4.60612	6.29185	8.50561e-08	1.36233e-06	7.42498	DDB_G0267354_TE		DDT-A
DDB_G0279311	0.700443	5.13286	6.28514	8.71068e-08	1.39257e-06	7.38355	cdc5l		myb domain-containing protein
DDB_G0293004	0.755314	6.13676	6.27179	9.13347e-08	1.45744e-06	7.22001	ctaA		putative cation-transporting ATPase
DDB_G0270314	-1.62392	3.83468	-6.26599	9.32344e-08	1.48498e-06	7.53405	crip		LIM-type zinc finger-containing protein, cysteine-rich protein
DDB_G0293950	1.49365	3.77609	6.26435	9.3777e-08	1.4888e-06	7.43026	DDB_G0293950
DDB_G0291752	-1.66425	4.67428	-6.26422	9.38222e-08	1.4888e-06	7.26699	smc1		structural maintenance of chromosome protein
DDB_G0271016	-0.934242	5.85767	-6.25907	9.55518e-08	1.51297e-06	7.17374	DDB_G0271016
DDB_G0279053	0.76148	6.23656	6.25864	9.56995e-08	1.51297e-06	7.19708	DDB_G0279053	5NT	5'-nucleotidase
DDB_G0286393	-0.776292	6.63548	-6.25644	9.64479e-08	1.52199e-06	7.10711	DDB_G0286393		unknown
DDB_G0272965	-2.19811	1.38344	-6.25517	9.68858e-08	1.52608e-06	7.71403	DDB_G0272965
DDB_G0281849	0.573461	6.72635	6.24893	9.90531e-08	1.55736e-06	7.07607	cct5		chaperonin containing TCP1 epsilon subunit
DDB_G0277405	-1.38127	6.82378	-6.24409	1.0077e-07	1.58144e-06	7.05416	DDB_G0277405		SAP DNA-binding domain-containing protein
DDB_G0289397	1.10128	8.53137	6.24282	1.01226e-07	1.58569e-06	7.0161	DDB_G0289397
DDB_G0285899	1.02068	6.81046	6.24195	1.01539e-07	1.58769e-06	7.03436	DDB_G0285899		alanine transaminase, alanine aminotransferase, glutamate pyruvate transaminase
DDB_G0292530	0.772822	6.61159	6.24072	1.01981e-07	1.59168e-06	7.06778	DDB_G0292530		tetratricopeptide repeat-containing protein
DDB_G0272993	-2.48348	0.793935	-6.23223	1.051e-07	1.63737e-06	7.63323	DDB_G0272993
DDB_G0285203	-3.10728	1.44019	-6.22982	1.06005e-07	1.64848e-06	7.62959	DDB_G0285203
DDB_G0270464	0.771413	4.65788	6.22622	1.07367e-07	1.6658e-06	7.21588	DDB_G0270464_RTE		TRE5-A ORF2
DDB_G0287569	0.726565	5.49489	6.22585	1.07508e-07	1.6658e-06	7.13965	agl		glycogen debranching enzyme, amylo-alpha-1,6-glucosidase
DDB_G0282633	-1.43766	3.53876	-6.21984	1.09824e-07	1.69444e-06	7.31057	DDB_G0282633		ankyrin repeat-containing protein, regulator of chromosome condensation (RCC1) domain-containing protein, BTB/POZ domain-containing protein, putative guanine nucleotide exchange factor (GEF)
DDB_G0285353	-2.27992	1.24098	-6.21959	1.09923e-07	1.69444e-06	7.59512	hus1		checkpoint clamp complex protein
DDB_G0280047	1.37234	2.969	6.21952	1.09952e-07	1.69444e-06	7.46859	yelA	DG1014	initiation factor eIF-4 gamma middle domain-containing protein
DDB_G0286591	-1.6063	1.73362	-6.21828	1.10434e-07	1.6976e-06	7.56838	DDB_G0286591
DDB_G0270022	-2.15224	2.28844	-6.21798	1.10553e-07	1.6976e-06	7.55578	DDB_G0270022		cellular retinaldehyde-binding/triple function domain-containing protein
DDB_G0280397	-1.35453	4.82379	-6.20668	1.15075e-07	1.76387e-06	7.10245	DDB_G0280397
DDB_G0277269	-1.11655	5.03852	-6.20091	1.17453e-07	1.79709e-06	7.06183	ionA		P-type ATPase, ATPase, P-type cation exchange, alpha subunit, putative sodium/potassium-transporting ATPase
DDB_G0284433	-0.684055	6.02189	-6.19904	1.18236e-07	1.80472e-06	6.94878	DDB_G0284433		N-acetyl-D-glucosamine kinase
DDB_G0290375	0.778469	5.16234	6.19871	1.18373e-07	1.80472e-06	7.05314	DDB_G0290375_RTE		TRE5-A ORF1
DDB_G0285381	-1.20192	4.83127	-6.19544	1.19754e-07	1.82251e-06	7.03396	polD1	pol3, polD	DNA polymerase delta catalytic subunit, DNA polymerase delta subunit 1, DNA polymerase subunit delta p125
DDB_G0275123	-1.41125	2.8837	-6.17885	1.27011e-07	1.92954e-06	7.35303	alyA		lysozyme
DDB_G0272622	0.990709	5.9447	6.17244	1.29934e-07	1.97011e-06	6.90339	DDB_G0272622
DDB_G0285347	-2.07093	2.1632	-6.17198	1.30143e-07	1.97011e-06	7.36206	DDB_G0285347
DDB_G0288525	-1.50382	1.77327	-6.17088	1.30651e-07	1.97107e-06	7.38063	DDB_G0288525
DDB_G0274479	-1.34515	1.81704	-6.17085	1.30667e-07	1.97107e-06	7.33814	DDB_G0274479
DDB_G0275447	-1.04186	5.92351	-6.16982	1.31143e-07	1.97476e-06	6.83593	myoD	myoID, DMID, myosin-1D	myosin ID heavy chain
DDB_G0278673	-1.04606	3.61137	-6.16869	1.31672e-07	1.9782e-06	7.1214	maf1		repressor of RNA polymerase III transcription
DDB_G0274771	1.18469	2.37256	6.16834	1.31833e-07	1.9782e-06	7.36694	DDB_G0274771
DDB_G0288125	-1.41742	3.92598	-6.16579	1.33034e-07	1.99271e-06	7.06082	DDB_G0288125
DDB_G0281245	1.16257	2.86571	6.16211	1.34781e-07	2.01536e-06	7.2873	DDB_G0281245_RTE		TRE5-B ORF2 fragment
DDB_G0278229	-0.970088	4.22563	-6.15679	1.37346e-07	2.05012e-06	7.01529	DDB_G0278229
DDB_G0267958	-1.42028	5.58893	-6.15368	1.38869e-07	2.06924e-06	6.79351	DDB_G0267958		bromodomain-containing protein, SMAD/FHA domain-containing protein, BRD group protein
DDB_G0289615	-2.38494	1.20516	-6.15148	1.39958e-07	2.08184e-06	7.36521	DDB_G0289615
DDB_G0272242	-2.71103	1.73095	-6.15031	1.40537e-07	2.08683e-06	7.35817	cupI		ricin B lectin domain-containing protein, cup family protein
DDB_G0271734	0.943378	5.44012	6.14929	1.41047e-07	2.09078e-06	6.83273	rapgap1	rapGAP	RapGAP/RanGAP domain-containing protein
DDB_G0278123	1.19541	6.36185	6.14015	1.45693e-07	2.1559e-06	6.74171	DDB_G0278123
DDB_G0278725	-0.89966	8.66411	-6.13235	1.49773e-07	2.21242e-06	6.63085	p17	gp17	unknown
DDB_G0269056	0.656828	5.59912	6.13187	1.5003e-07	2.21242e-06	6.76236	DDB_G0269056_RTE		TRE5-A ORF2
DDB_G0288819	-1.83326	2.38214	-6.12799	1.52104e-07	2.23915e-06	7.17669	ncapG2		non-SMC condensin II complex, subunit G2
DDB_G0283863	-1.03109	4.33478	-6.12474	1.53867e-07	2.26121e-06	6.87749	DDB_G0283863		Inositol hexakisphosphate kinase 1
DDB_G0294032	0.905731	10.3568	6.12303	1.54805e-07	2.2711e-06	6.60696	nad9	ndufs3	NADH dehydrogenase subunit 9, NADH dehydrogenase (ubiquinone) Fe-S protein 3
DDB_G0292798	0.690218	5.01101	6.12194	1.55404e-07	2.27598e-06	6.7973	DDB_G0292798_RTE		TRE5-A ORF1
DDB_G0289623	0.990863	4.52262	6.12076	1.56052e-07	2.28156e-06	6.90138	pex11		transmembrane protein, peroxisomal biogenesis factor 11, peroxin 11
DDB_G0272636	0.88356	5.5626	6.11056	1.61799e-07	2.36155e-06	6.71409	DDB_G0272636
DDB_G0272364	-1.03943	4.55898	-6.10934	1.62497e-07	2.36769e-06	6.78531	DDB_G0272364		EGF-like domain-containing protein
DDB_G0291916	-1.25155	4.04625	-6.10742	1.63604e-07	2.37977e-06	6.92275	argJ	ARG7	amino-acid N-acetyltransferase, N-acetylglutamate synthetase, ornithine transacetylase
DDB_G0282381	-0.733337	4.27898	-6.10366	1.65799e-07	2.4076e-06	6.78849	gefC	RasGEF, racGEF	regulator of chromosome condensation (RCC1) domain-containing protein, RhoGEF domain-containing protein, Ras nucleotide exchange factor
DDB_G0293406	1.41447	2.20655	6.10208	1.66734e-07	2.41707e-06	7.1446	DDB_G0293406
DDB_G0287403	-1.87927	1.97746	-6.10096	1.67396e-07	2.42257e-06	7.11162	DDB_G0287403		unknown
DDB_G0282801	-0.642699	6.08878	-6.09918	1.68452e-07	2.43373e-06	6.6158	DDB_G0282801		involucrin repeat-containing protein
DDB_G0291203	1.23514	4.32446	6.09454	1.71247e-07	2.46993e-06	6.85408	DDB_G0291203		transmembrane protein
DDB_G0270008	-1.13948	7.0303	-6.08962	1.74257e-07	2.50913e-06	6.50009	DDB_G0270008
DDB_G0277337	1.10432	5.09295	6.08661	1.76124e-07	2.53175e-06	6.67904	DDB_G0277337		beta-lactamase family protein
DDB_G0273209	0.600179	6.73236	6.08392	1.7781e-07	2.55169e-06	6.52317	trappc10-1	trappc10	trafficking protein particle complex subunit 10
DDB_G0272236	1.05524	8.7552	6.08276	1.78539e-07	2.55786e-06	6.45677	aspS1	aspS, AspRS	aspartyl-tRNA synthetase, aspartate-tRNA ligase
DDB_G0293856	-0.77231	4.41128	-6.08108	1.79609e-07	2.56889e-06	6.76133	DDB_G0293856
DDB_G0289269	-1.4562	2.75907	-6.07909	1.80879e-07	2.58135e-06	6.96035	DDB_G0289269
DDB_G0292432	-1.45914	2.92467	-6.07853	1.81234e-07	2.58135e-06	6.96505	DDB_G0292432
DDB_G0269226	1.20278	6.30558	6.0783	1.81385e-07	2.58135e-06	6.5307	cas1		cycloartenol synthase
DDB_G0284465	-1.98552	1.50577	-6.07536	1.83281e-07	2.60399e-06	7.11217	cudA		transcriptional regulator CudA
DDB_G0288887	-0.950502	5.26563	-6.07469	1.83716e-07	2.60585e-06	6.57722	DDB_G0288887		unknown
DDB_G0270708	-1.64492	3.85851	-6.07009	1.86736e-07	2.6443e-06	6.75261	DDB_G0270708		EGF-like domain-containing protein
DDB_G0276305	0.700453	6.77637	6.06589	1.89529e-07	2.67941e-06	6.47167	DDB_G0276305	ALDH	aldehyde dehydrogenase
DDB_G0278699	-2.63278	1.00798	-6.06423	1.90651e-07	2.69082e-06	7.0692	DDB_G0278699		unknown
DDB_G0293130	1.62455	4.06669	6.06161	1.92425e-07	2.71002e-06	6.82215	clcF		chloride channel protein, CLC 1/2 family protein
DDB_G0280375	-1.58798	3.0955	-6.06129	1.92645e-07	2.71002e-06	6.86225	DDB_G0280375
DDB_G0287991	-0.94444	5.80095	-6.05623	1.96123e-07	2.75441e-06	6.45013	DDB_G0287991
DDB_G0292796	0.651658	5.48536	6.05392	1.97738e-07	2.77255e-06	6.50676	DDB_G0292796_RTE		TRE5-A ORF2
DDB_G0272112	0.629515	6.63501	6.04032	2.07489e-07	2.90451e-06	6.36787	myoJ	myo5B	myosin-5b
DDB_G0286805	-1.05379	3.54249	-6.0371	2.09863e-07	2.93024e-06	6.75311	DDB_G0286805
DDB_G0280115	-2.31059	0.284925	-6.0369	2.10012e-07	2.93024e-06	6.93931	DDB_G0280115		FNIP repeat-containing protein
DDB_G0267846	-2.47401	0.321152	-6.02992	2.15264e-07	2.99862e-06	6.91349	expl1	DdExpl1	expansin-like protein
DDB_G0270122	-2.29599	0.539179	-6.02455	2.19397e-07	3.04906e-06	6.92476	rasW		Ras GTPase
DDB_G0289665	-1.62443	3.56702	-6.02429	2.19598e-07	3.04906e-06	6.68995	gefQ	RasGEFQ, RasGEF	Ras guanine nucleotide exchange factor Q
DDB_G0274525	-1.11402	4.58647	-6.02331	2.20358e-07	3.05466e-06	6.50071	rad9		component of 9-1-1 complex
DDB_G0288815	-2.31224	0.464676	-6.02096	2.22202e-07	3.07523e-06	6.92712	DDB_G0288815		EGF-like domain-containing protein
DDB_G0269172	-0.783725	6.0126	-6.01827	2.24329e-07	3.09966e-06	6.32641	pspC		prespore-specific protein
DDB_G0268710	-1.11568	5.33545	-6.01451	2.27332e-07	3.13608e-06	6.37074	DDB_G0268710
DDB_G0274143	-2.03257	2.09287	-6.01361	2.28052e-07	3.14095e-06	6.88043	DDB_G0274143
DDB_G0277245	0.878985	5.52807	6.00885	2.3193e-07	3.18923e-06	6.36193	DDB_G0277245		threonine ammonia-lyase, serine/threonine dehydratase, threonine deaminase
DDB_G0292326	-0.750672	4.39956	-6.00822	2.32446e-07	3.19119e-06	6.45604	gcvT		aminomethyltransferase, glycine cleavage system T-protein
DDB_G0289007	1.50383	4.65435	6.00673	2.33671e-07	3.20286e-06	6.48579	DDB_G0289007
DDB_G0274995	-0.649429	6.28963	-6.00524	2.3491e-07	3.21469e-06	6.24937	DDB_G0274995		Uncharacterized RNA-binding protein YPL184C
DDB_G0280287	0.673003	7.26607	6.00314	2.3666e-07	3.23002e-06	6.18631	DDB_G0280287
DDB_G0283851	-1.44164	2.65564	-6.00299	2.36785e-07	3.23002e-06	6.79018	DDB_G0283851
DDB_G0290207	0.913915	4.86563	6.00054	2.38851e-07	3.25264e-06	6.39146	mdhA		malate dehydrogenase
DDB_G0281663	-0.759114	6.75398	-6.00012	2.39204e-07	3.25264e-06	6.2004	aprA	Ncf60, 60T	autocrine proliferation repressor AprA
DDB_G0281177	0.862793	3.38658	5.99624	2.42511e-07	3.28968e-06	6.58572	tmem208		transmembrane protein, DUF788 family protein
DDB_G0286429	-1.105	3.57813	-5.99602	2.42697e-07	3.28968e-06	6.59603	DDB_G0286429	DdMCU	mitochondrial calcium uniporter
DDB_G0346536	1.03028	3.9974	5.99044	2.4753e-07	3.3494e-06	6.51282	DDB_G0346536
DDB_G0287225	2.18023	2.82976	5.99004	2.47886e-07	3.3494e-06	6.74644	DDB_G0287225
DDB_G0284705	1.07815	8.00341	5.9859	2.51536e-07	3.38657e-06	6.12028	DDB_G0284705		unknown
DDB_G0293090	0.538229	9.80199	5.9856	2.51802e-07	3.38657e-06	6.12027	DDB_G0293090
DDB_G0286897	-1.64605	1.88171	-5.98558	2.51825e-07	3.38657e-06	6.73229	DDB_G0286897		unknown
DDB_G0289875	-1.44843	2.90007	-5.98041	2.56472e-07	3.44365e-06	6.68369	uppA	UDPGP, UDPGP1, UTP-glucose-1-phosphate uridylyltransferase	UDP-glucose pyrophosphorylase 1
DDB_G0271490	-1.39094	2.93762	-5.97839	2.58308e-07	3.46286e-06	6.58751	melA		putative alpha-galactosidase, putative melibiase
DDB_G0291868	-0.922864	6.01922	-5.97375	2.62581e-07	3.51464e-06	6.1443	rfc2		replication factor C subunit 2
DDB_G0286773	-0.550467	6.90489	-5.97302	2.63254e-07	3.51766e-06	6.10329	gflB	RacGAP, RasGEF	RasGEF domain-containing protein, RhoGAP domain-containing protein
DDB_G0283993	-1.8145	2.18865	-5.97262	2.63629e-07	3.51766e-06	6.68386	DDB_G0283993		leucine-rich repeat-containing protein
DDB_G0292296	-0.675755	5.27815	-5.97048	2.65632e-07	3.53886e-06	6.21898	xpc		DNA repair protein Rad4 family protein
DDB_G0275029	0.671686	10.514	5.96772	2.68236e-07	3.568e-06	6.06324	odhB	DLST	dihydrolipoamide S-succinyltransferase, 2-oxoglutarate dehydrogenase E2 component, dihydrolipoyllysine-residue succinyltransferase
DDB_G0292642	-0.971868	4.7638	-5.96408	2.71708e-07	3.60857e-06	6.24922	DDB_G0292642
DDB_G0282485	0.661709	6.22048	5.96133	2.74362e-07	3.63816e-06	6.09598	cepB	CP44	centrosomal protein 44 kDa
DDB_G0279673	-2.66894	0.152127	-5.95875	2.76881e-07	3.66589e-06	6.6545	DDB_G0279673		unknown
DDB_G0267894	-1.04447	6.92421	-5.95678	2.78811e-07	3.68574e-06	6.03783	DDB_G0267894
DDB_G0277877	-0.959095	4.94731	-5.9506	2.84966e-07	3.76129e-06	6.20562	uglA	DduglA, UNG	uracil glycosylase, uracil-DNA glycosylase
DDB_G0279107	-1.20036	3.47837	-5.94949	2.86086e-07	3.77025e-06	6.44423	DDB_G0279107		Helicase POLQ-like
DDB_G0280705	-0.869919	6.82226	-5.94244	2.93304e-07	3.85943e-06	5.98486	chdB		chromodomain-helicase-DNA-binding protein B
DDB_G0272765	-0.801849	5.52135	-5.93835	2.97573e-07	3.90959e-06	6.07516	DDB_G0272765
DDB_G0272356	-0.967434	7.62595	-5.93266	3.03614e-07	3.98283e-06	5.93122	DDB_G0272356		Double C2-like domain-containing protein beta
DDB_G0282375	0.604904	7.96721	5.92615	3.10679e-07	4.06928e-06	5.91073	amiB	med13	putative mediator complex subunit 13
DDB_G0292080	-1.39563	3.1475	-5.92126	3.1609e-07	4.13381e-06	6.35338	DDB_G0292080
DDB_G0275623	-1.78605	2.66263	-5.91887	3.18776e-07	4.16258e-06	6.4663	mcm4		MCM family protein, putative DNA replication licensing factor
DDB_G0285189	0.816739	5.15732	5.91738	3.20448e-07	4.17381e-06	6.10371	DDB_G0285189		unknown
DDB_G0278283	-1.37202	2.71999	-5.91724	3.20612e-07	4.17381e-06	6.43262	fol1		dihydro-6-hydroxymethylpterin pyrophosphokinase (HPPK), dihydropteroate synthetase (DHPS), dihydroneopterin aldolase (DHNA) domain-containing protein
DDB_G0271514	0.671295	6.21003	5.91188	3.26739e-07	4.24533e-06	5.93323	rpc5	rpc37	RNA polymerase III subunit
DDB_G0276101	-1.45836	4.04994	-5.91157	3.27099e-07	4.24533e-06	6.16186	smc3		structural maintenance of chromosome protein
DDB_G0272849	-1.24249	3.91597	-5.90583	3.33788e-07	4.3238e-06	6.19032	DDB_G0272849		EGF-like domain-containing protein
DDB_G0285399	0.941238	5.48488	5.90552	3.34155e-07	4.3238e-06	6.03155	cyb5r1		NADH-cytochrome b5 reductase
DDB_G0290619	0.654197	5.865	5.89705	3.44298e-07	4.44831e-06	5.92888	DDB_G0290619		unknown
DDB_G0292292	-1.65466	3.29942	-5.87895	3.67021e-07	4.73474e-06	6.18176	DDB_G0292292
DDB_G0277403	0.575431	8.6934	5.87522	3.71875e-07	4.79013e-06	5.7275	clc	clcA	clathrin light chain
DDB_G0287229	-1.36613	4.41268	-5.87267	3.75234e-07	4.82613e-06	6.02944	chdh		choline dehydrogenase, glucose-methanol-choline oxidoreductase
DDB_G0276717	0.963023	3.15835	5.86698	3.82852e-07	4.91671e-06	6.22102	DDB_G0276717_RTE		TRE5-B ORF2 fragment
DDB_G0282105	-0.735045	5.21852	-5.86457	3.86118e-07	4.95123e-06	5.86011	DDB_G0282105	PP2C	protein phosphatase 2C
DDB_G0286363	2.86285	4.48902	5.8639	3.87028e-07	4.95546e-06	6.07607	DDB_G0286363
DDB_G0267406	-1.12162	4.52055	-5.8538	4.01069e-07	5.12757e-06	5.92963	lmpA	DdLIMP	lysosomal integral membrane glycoprotein LmpA
DDB_G0294637	-1.13565	7.19117	-5.84045	4.20396e-07	5.36209e-06	5.62992	tRNA-Gln-UUG-1	tRNA	glutamine transfer RNA
DDB_G0278793	-0.535919	7.51226	-5.84027	4.20667e-07	5.36209e-06	5.62468	rmd1	rmdn1	regulator of microtubule dynamics protein 1
DDB_G0267692	-1.08431	3.33786	-5.83836	4.23519e-07	5.39042e-06	6.05719	DDB_G0267692		EGF-like domain-containing protein
DDB_G0283549	-2.2048	0.264826	-5.83737	4.24988e-07	5.40107e-06	6.29524	DDB_G0283549		C2 domain-containing protein
DDB_G0270044	0.658366	6.13913	5.82064	4.50807e-07	5.7207e-06	5.60395	DDB_G0270044
DDB_G0279741	-3.84587	-0.179958	-5.81593	4.58356e-07	5.80788e-06	6.00969	DDB_G0279741
DDB_G0267904	-1.43744	3.72922	-5.81032	4.67506e-07	5.91505e-06	5.84188	DDB_G0267904		WD40 repeat-containing protein
DDB_G0290509	-1.31028	2.48655	-5.8097	4.68534e-07	5.9193e-06	6.06897	cepC	CP55	centrosomal protein 55 kDa
DDB_G0288541	0.867679	6.70725	5.80492	4.76493e-07	6.01099e-06	5.528	maoA		amine oxidase (flavin-containing), monoamine oxidase
DDB_G0287825	-0.93751	4.15463	-5.80286	4.79958e-07	6.04578e-06	5.77654	DDB_G0287825
DDB_G0292994	0.591954	7.87477	5.80041	4.84118e-07	6.08921e-06	5.47198	pdhA		pyruvate dehydrogenase E1 alpha subunit
DDB_G0291664	-0.807088	4.23329	-5.799	4.86532e-07	6.11045e-06	5.79776	DDB_G0291664		putative protein kinase, ankyrin repeat-containing protein
DDB_G0271516	-1.98548	1.22133	-5.79859	4.87236e-07	6.11045e-06	6.17264	DDB_G0271516		phosphoesterase, PA-phosphatase related-family protein
DDB_G0294080	0.912917	5.32759	5.79794	4.8835e-07	6.11545e-06	5.64333	ai4		site-specific DNA endonuclease domain-containing protein
DDB_G0268888	0.605319	5.69301	5.79588	4.91915e-07	6.15028e-06	5.59704	zizD		DOCK family protein, putative guanine nucleotide exchange factor (GEF)
DDB_G0287649	-2.24378	1.33791	-5.7955	4.92569e-07	6.15028e-06	6.17617	pldY	PLD3	phospholipase D3
DDB_G0269564	-2.31903	0.710908	-5.79485	4.93704e-07	6.15547e-06	6.16454	DDB_G0269564		unknown
DDB_G0290457	-1.78968	1.45009	-5.78747	5.06703e-07	6.30835e-06	6.10765	DDB_G0290457
DDB_G0278197	-0.940002	5.52995	-5.7842	5.12561e-07	6.372e-06	5.55219	DDB_G0278197
DDB_G0292506	1.5621	4.6556	5.78106	5.18267e-07	6.43358e-06	5.66787	DDB_G0292506
DDB_G0275163	-2.66592	1.39372	-5.77971	5.20741e-07	6.45492e-06	6.12322	DDB_G0275163
DDB_G0348565	-0.708848	5.4377	-5.77903	5.21992e-07	6.46107e-06	5.51159	DDB_G0348565
DDB_G0293874	-0.787471	6.66534	-5.76928	5.40215e-07	6.67697e-06	5.39571	mcfZ	mitA	mitochondrial substrate carrier family protein
DDB_G0294629	0.866888	4.03394	5.76677	5.45015e-07	6.72657e-06	5.70766	DDB_G0294629		SET domain-containing protein, tetratricopeptide-like helical domain-containing protein (TPR)
DDB_G0274207	0.729046	4.70218	5.76072	5.56734e-07	6.86131e-06	5.59774	DDB_G0274207		peptidase C19 family protein, putative ubiquitin carboxyl-terminal hydrolase (UCH)
DDB_G0276977	-1.60556	3.49784	-5.75929	5.59546e-07	6.88604e-06	5.73084	rad21	scc1	cohesin subunit
DDB_G0277681	-1.05945	4.28798	-5.75706	5.63967e-07	6.93047e-06	5.54899	bzpH		putative basic-leucine zipper (bZIP) transcription factor
DDB_G0288953	0.753587	5.24866	5.75626	5.65541e-07	6.93984e-06	5.49413	DDB_G0288953
DDB_G0275927	-1.12615	3.09818	-5.74872	5.80753e-07	7.11631e-06	5.77886	DDB_G0275927
DDB_G0276157	-1.30015	3.50893	-5.74551	5.87356e-07	7.18692e-06	5.72543	pkgA		MAST family protein kinase PkgA
DDB_G0279575	-1.43807	4.29161	-5.73702	6.05158e-07	7.39417e-06	5.5311	DDB_G0279575		DUF1084 family protein
DDB_G0284987	-1.32957	3.425	-5.73575	6.07876e-07	7.41678e-06	5.62581	repG	FEN1	XPG, flap structure specific endonuclease 1
DDB_G0268264	-0.834671	9.03329	-5.73025	6.19731e-07	7.55065e-06	5.22503	DDB_G0268264		unknown
DDB_G0291562	-2.17106	1.97684	-5.72895	6.22572e-07	7.56675e-06	5.90056	osbL		oxysterol binding family protein, member 12
DDB_G0272494	-1.2483	4.79337	-5.72884	6.22821e-07	7.56675e-06	5.44518	DDB_G0272494
DDB_G0277701	-0.747706	7.33628	-5.72821	6.24212e-07	7.57288e-06	5.22269	apeA	DdapeA, class II apurinic/apyrimidinic(AP)-endonuclease	DNA-(apurinic or apyrimidinic site) lyase
DDB_G0287221	0.599361	9.51134	5.72728	6.26257e-07	7.57637e-06	5.2156	DDB_G0287221		ubiquitin-protein ligase (HECT) domain-containing protein, armadillo repeat-containing protein
DDB_G0279589	-1.52225	1.15731	-5.72727	6.2627e-07	7.57637e-06	5.91259	DDB_G0279589
DDB_G0271050	-1.67997	2.96284	-5.71697	6.49372e-07	7.84306e-06	5.65952	magA	methyladenine glycosylase	DNA-3-methyladenine glycosylase I
DDB_G0274809	0.740038	4.92334	5.71637	6.50747e-07	7.84306e-06	5.4405	mppA1	mppA, &alpha;-MPP, alpha-MPP	mitochondrial processing peptidase alpha subunit
DDB_G0290265	-1.4203	2.60587	-5.71623	6.51066e-07	7.84306e-06	5.76588	cfrD	fusC, GP138D, DdFRP1alpha, DdFRP1&alpha;	cell surface glycoprotein GP138 D
DDB_G0267736	0.921572	3.02299	5.71576	6.52139e-07	7.84493e-06	5.71928	DDB_G0267736_RTE		TRE5-B ORF2 fragment
DDB_G0272264	-1.22513	4.40482	-5.71523	6.53364e-07	7.84862e-06	5.423	DDB_G0272264		coiled-coil domain-containing protein
DDB_G0292236	-2.07775	1.3364	-5.71369	6.5689e-07	7.87992e-06	5.89216	DDB_G0292236		unknown
DDB_G0279429	1.49541	6.64536	5.70979	6.65963e-07	7.97756e-06	5.21964	DDB_G0279429
DDB_G0275911	-0.779653	7.35391	-5.70772	6.70823e-07	8.02455e-06	5.16716	DDB_G0275911
DDB_G0270176	-0.839804	5.45532	-5.69637	6.98121e-07	8.33942e-06	5.2288	DDB_G0270176	PP2C	protein phosphatase 2C, leucine-rich repeat-containing protein (LRR)
DDB_G0295779	-0.917585	8.35285	-5.69509	7.01284e-07	8.36553e-06	5.10377	DDB_G0295779		EGF-like domain-containing protein
DDB_G0292880	-1.43712	4.70356	-5.69136	7.10533e-07	8.46405e-06	5.27771	DDB_G0292880		putative protein tyrosine phosphatase, dual specificity
DDB_G0276277	-4.24587	0.284003	-5.68606	7.23884e-07	8.6111e-06	5.74435	DDB_G0276277
DDB_G0269686	0.721642	4.96086	5.68367	7.29982e-07	8.67158e-06	5.27111	DDB_G0269686		WD40 repeat-containing protein
DDB_G0274331	0.670715	7.44086	5.67835	7.43749e-07	8.82286e-06	5.07767	DDB_G0274331		vacuolar ATP synthase subunit D
DDB_G0269572	-1.98383	1.28724	-5.67268	7.5871e-07	8.98788e-06	5.74775	DDB_G0269572
DDB_G0275601	0.946538	3.97389	5.66709	7.73757e-07	9.15345e-06	5.37728	ltv1		LVT1 homolog
DDB_G0281555	0.708668	5.36971	5.65831	7.97992e-07	9.42711e-06	5.17323	kif7	ksnG, K7	kinesin-1, kinesin family member 7
DDB_G0274181	-0.924769	6.36742	-5.6576	7.99984e-07	9.4376e-06	5.0538	DDB_G0274181		glycoside hydrolase family 25 protein
DDB_G0288849	1.16153	4.81321	5.63836	8.55863e-07	1.00829e-05	5.20687	DDB_G0288849		endoplasmic oxidoreductin-1
DDB_G0295793	0.696856	7.59165	5.63475	8.6675e-07	1.01971e-05	4.90546	DDB_G0295793		WD40 repeat-containing protein
DDB_G0276839	1.88477	3.20727	5.63324	8.71356e-07	1.02318e-05	5.41907	DDB_G0276839
DDB_G0268764	0.857446	6.36403	5.633	8.72093e-07	1.02318e-05	4.96263	DDB_G0268764
DDB_G0282229	0.73143	5.16868	5.6259	8.94104e-07	1.04757e-05	5.05187	DDB_G0282229
DDB_G0284183	-0.836444	4.81016	-5.62515	8.96457e-07	1.04889e-05	5.10578	mrfA	veg132, rcdK	transcription factor MrfA
DDB_G0284323	0.787733	4.22494	5.62402	9.00021e-07	1.04972e-05	5.2072	ppil2		cyclophilin-type peptidylprolyl cis-trans isomerase (PPIase), Ubox domain-containing protein
DDB_G0284791	-1.47885	2.32613	-5.62397	9.00155e-07	1.04972e-05	5.48453	cpnC		phospholipid-binding protein, copine C
DDB_G0280225	-0.953958	4.84033	-5.62375	9.00846e-07	1.04972e-05	5.05885	DDB_G0280225		unknown
DDB_G0268462	-1.35402	2.05598	-5.62013	9.12369e-07	1.0617e-05	5.4286	DDB_G0268462		putative transmembrane protein
DDB_G0288707	-1.23727	4.75529	-5.61623	9.24931e-07	1.07486e-05	5.04148	DDB_G0288707
DDB_G0288203	0.939685	5.65377	5.61481	9.29535e-07	1.07874e-05	4.96596	DDB_G0288203		armadillo repeat-containing protein
DDB_G0280279	-1.04637	6.81566	-5.6133	9.34472e-07	1.083e-05	4.87676	DDB_G0280279		unknown
DDB_G0283923	-1.59969	2.59581	-5.6128	9.36112e-07	1.08343e-05	5.43689	DDB_G0283923
DDB_G0286723	-2.21524	1.05725	-5.60155	9.7377e-07	1.12527e-05	5.53172	ponC5		putative actin binding protein, ponticulin-related protein
DDB_G0278469	-1.39653	5.34716	-5.60105	9.75493e-07	1.12527e-05	4.88701	DDB_G0278469		bromodomain-containing protein, SMAD/FHA domain-containing protein
DDB_G0286209	-1.86894	1.37156	-5.60084	9.76204e-07	1.12527e-05	5.51077	DDB_G0286209
DDB_G0280763	1.12549	8.39295	5.57982	1.0508e-06	1.20963e-05	4.70112	hemA	ALAS	5-aminolevulinate synthase, ALA synthase
DDB_G0293476	-0.811143	4.79475	-5.57372	1.07351e-06	1.2341e-05	4.91691	fncI	FANCI	Fanconi anemia group I protein
DDB_G0282515	-1.1275	4.06348	-5.56142	1.12075e-06	1.28668e-05	5.00461	DDB_G0282515
DDB_G0286959	-1.65114	2.84449	-5.56098	1.12247e-06	1.28693e-05	5.14194	DDB_G0286959		unknown
DDB_G0285101	-1.67565	3.95806	-5.55707	1.13793e-06	1.30291e-05	4.95806	kif4	K4, ksnD, kinesin-7	kinesin family member 4
DDB_G0292854	-0.678369	4.98886	-5.55293	1.15456e-06	1.32018e-05	4.80495	DDB_G0292854
DDB_G0293552	0.432628	7.37218	5.55136	1.16092e-06	1.32568e-05	4.62248	DDB_G0293552
DDB_G0292392	0.563816	6.60331	5.54409	1.19084e-06	1.35803e-05	4.63609	Dd5P3	PI5P3	inositol 5-phosphatase
DDB_G0275633	0.762371	6.04281	5.53587	1.22555e-06	1.39576e-05	4.66325	DDB_G0275633		DEAD/DEAH box helicase, superkiller viralicidic activity 2-like protein
DDB_G0277381	-1.46454	2.56889	-5.53124	1.2456e-06	1.4167e-05	5.1107	cpras1	DdiCPRas1	type A von Willebrand factor (VWFA) domain-containing protein, Ras GTPase domain-containing protein
DDB_G0267784	-2.06077	3.00501	-5.52959	1.25279e-06	1.42299e-05	4.96562	DDB_G0267784
DDB_G0267492	0.84939	5.60455	5.52784	1.26046e-06	1.4298e-05	4.67296	DDB_G0267492		peptidase M41, FtsH domain-containing protein
DDB_G0289761	-0.935659	4.31433	-5.52691	1.2646e-06	1.4326e-05	4.81302	DDB_G0289761
DDB_G0269220	0.932058	3.25702	5.52492	1.27342e-06	1.44068e-05	4.9859	DDB_G0269220	cox6b, coxVIb, cox12	cytochrome c oxidase subunit VIb
DDB_G0288251	-0.527764	7.03117	-5.52261	1.28372e-06	1.45042e-05	4.53473	roco4		LRRK family protein kinase Roco4
DDB_G0291303	-0.871303	4.11006	-5.51726	1.30796e-06	1.47586e-05	4.84256	frmA		FERM domain-containing protein FrmA
DDB_G0289945	1.51003	4.90684	5.51617	1.31299e-06	1.47958e-05	4.78915	DDB_G0289945
DDB_G0280819	1.19928	6.11916	5.50938	1.34451e-06	1.51203e-05	4.58325	aoxA
DDB_G0302588	0.635316	8.54368	5.50921	1.34532e-06	1.51203e-05	4.45796	DDB_G0302588		RanBP2-type zinc finger
DDB_G0285419	-1.29608	2.18271	-5.50741	1.35378e-06	1.51953e-05	5.11697	cryS	CP	crystal protein
DDB_G0290193	-0.756009	5.78774	-5.5058	1.36145e-06	1.52615e-05	4.55019	DDB_G0290193		putative GTPase activating protein (GAP), DENN domain-containing protein
DDB_G0274275	-0.642305	7.09408	-5.50297	1.37496e-06	1.53928e-05	4.4691	DDB_G0274275
DDB_G0274551	-0.868376	8.57711	-5.50095	1.38468e-06	1.54813e-05	4.43121	rcdBB	veg113	random cDNA clone veg113
DDB_G0291185	-0.709478	5.6764	-5.49363	1.42055e-06	1.58616e-05	4.51343	H3v1	DdCenH3	histone H3 domain-containing protein
DDB_G0286361	-0.652277	4.05063	-5.49057	1.43583e-06	1.6008e-05	4.65554	DDB_G0286361
DDB_G0272006	-0.772518	5.89899	-5.49026	1.43741e-06	1.6008e-05	4.50698	DDB_G0272006		unknown
DDB_G0272382	0.676173	7.18609	5.48601	1.4589e-06	1.62262e-05	4.39888	DDB_G0272382
DDB_G0267828	-1.15004	3.02392	-5.48346	1.47196e-06	1.63503e-05	4.92761	DDB_G0267828
DDB_G0279015	1.43229	1.60876	5.48253	1.47675e-06	1.63821e-05	5.09157	DDB_G0279015		alanine racemase N-terminal domain-containing protein
DDB_G0287585	-0.680345	7.14579	-5.47926	1.49371e-06	1.65488e-05	4.3762	rgaA	DG1029, iqgA, rasGAP, rasGAP1, DGAP1, RIP2, IQGAP1	Ras GTPase-activating-like protein rgaA
DDB_G0284133	0.961111	7.58602	5.47738	1.5035e-06	1.66313e-05	4.37487	DDB_G0284133		unknown
DDB_G0291918	-1.18063	3.77096	-5.47709	1.50504e-06	1.66313e-05	4.70007	DDB_G0291918		putative protein serine/threonine kinase DDB_G0291918
DDB_G0286709	-2.11494	1.03036	-5.47187	1.53271e-06	1.69152e-05	5.10354	gpt9		putative glycophosphotransferase
DDB_G0269934	-0.649732	9.423	-5.46735	1.55708e-06	1.7162e-05	4.3182	DDB_G0269934	RasGAP, RhoGEF	regulator of chromosome condensation (RCC1) domain-containing protein, RhoGEF domain-containing protein, Ras GTPase activation domain-containing protein
DDB_G0277789	-0.670094	4.84494	-5.4664	1.56228e-06	1.71961e-05	4.52963	DDB_G0277789		transmembrane protein, vacuolar sorting protein 9 domain-containing protein, DUF726 family protein
DDB_G0278925	0.962988	3.90241	5.46605	1.5642e-06	1.71961e-05	4.70255	DDB_G0278925
DDB_G0283987	0.505606	8.87936	5.46311	1.58033e-06	1.73511e-05	4.29873	purC/E	purC, purE	phosphoribosylaminoimidazole carboxylase (AIR carboxylase), phosphoribosylaminoimidazolesuccinocarboxamide synthase (SAICAR synthase), PAICS
DDB_G0269626	-0.795364	7.06308	-5.46217	1.58551e-06	1.73705e-05	4.32249	forE	dDia3, drf3, diaphanous related formin E	formin E
DDB_G0269014	0.55095	8.70159	5.46205	1.58616e-06	1.73705e-05	4.29498	DDB_G0269014		DUF3651 domain-containing protein
DDB_G0274503	-1.57626	6.31771	-5.4604	1.59534e-06	1.74488e-05	4.33332	plk	DdPLK	PLK family protein kinase Plk
DDB_G0291548	0.615988	5.18812	5.45651	1.6171e-06	1.76467e-05	4.46401	DDB_G0291548		SAP DNA-binding domain-containing protein
DDB_G0279577	-1.7244	3.91781	-5.45643	1.61756e-06	1.76467e-05	4.6965	DDB_G0279577
DDB_G0269922	0.731974	5.65106	5.45573	1.62156e-06	1.76677e-05	4.41996	xrn2		5'-3' exoribonuclease, CCHC-type zinc finger-containing protein
DDB_G0270272	0.493754	7.2306	5.45229	1.64113e-06	1.78583e-05	4.31372	uae1	DdUAE1	ubiquitin activating enzyme E1
DDB_G0287607	-1.64247	5.69431	-5.45132	1.64666e-06	1.78908e-05	4.36942	pcna		proliferating cell nuclear antigen
DDB_G0290521	-1.0397	3.75824	-5.45104	1.64831e-06	1.78908e-05	4.64951	DDB_G0290521
DDB_G0288987	1.18964	4.23974	5.45003	1.65411e-06	1.79126e-05	4.66829	DDB_G0288987
DDB_G0287101	-3.07716	-0.321375	-5.44996	1.6545e-06	1.79126e-05	4.97732	noxB	gp91phox	superoxide-generating NADPH oxidase flavocytochrome, flavocytochrome b large subunit
DDB_G0294533	-0.586573	9.26284	-5.44851	1.66288e-06	1.79767e-05	4.25118	roco5	RacGEF	LRRK family protein kinase Roco5
DDB_G0289393	-0.928408	6.44782	-5.44821	1.66463e-06	1.79767e-05	4.30768	psiH	veg106, rcdGG	PA14 domain-containing protein
DDB_G0272947	1.10469	9.89611	5.44719	1.67057e-06	1.80182e-05	4.25327	DDB_G0272947		unknown
DDB_G0277671	0.743674	6.14613	5.44632	1.67562e-06	1.80499e-05	4.32138	rpc4	polr3d	RNA polymerase III subunit
DDB_G0280249	-1.89201	2.37641	-5.44536	1.68124e-06	1.80877e-05	4.84144	DDB_G0280249		MAP65/ASE1 family protein
DDB_G0278975	-1.41203	2.861	-5.44414	1.68841e-06	1.8142e-05	4.83261	DDB_G0278975		unknown
DDB_G0267484	-1.03271	2.90794	-5.44096	1.70729e-06	1.83012e-05	4.72319	acp1		acid phosphatase 1
DDB_G0284319	0.617949	6.61611	5.44092	1.70751e-06	1.83012e-05	4.28232	sympk		symplekin
DDB_G0269410	0.504034	8.5146	5.43872	1.72063e-06	1.84187e-05	4.21358	DDB_G0269410		pyrroline-5-carboxylate reductase, PCA reductase
DDB_G0270436	-1.11283	5.863	-5.43687	1.73179e-06	1.8515e-05	4.29333	DDB_G0270436
DDB_G0290529	-1.94967	1.77264	-5.43511	1.74247e-06	1.86059e-05	4.93826	cpnE		phospholipid-binding protein, copine E
DDB_G0282997	-0.788956	4.25892	-5.43075	1.76915e-06	1.88673e-05	4.56587	rad54		SNF2-related domain-containing protein, DEAD/DEAH box helicase domain-containing protein, CHR group protein, helicase, C-terminal domain-containing protein
DDB_G0272901	-1.5791	2.39812	-5.42881	1.78112e-06	1.89712e-05	4.83229	DDB_G0272901		EGF-like domain-containing protein
DDB_G0288891	0.998304	5.50849	5.42705	1.79211e-06	1.90645e-05	4.31872	hemH	FECH	ferrochelatase
DDB_G0285405	-0.638968	4.59284	-5.42658	1.79504e-06	1.90721e-05	4.45637	DDB_G0285405
DDB_G0274535	-0.771437	5.03913	-5.42533	1.80285e-06	1.91312e-05	4.36238	DDB_G0274535		unknown
DDB_G0273059	0.504194	8.32832	5.42284	1.81861e-06	1.92706e-05	4.16183	cak1-1	CK1, DdCK1, cak1	casein kinase I
DDB_G0291245	-1.84563	4.1759	-5.42254	1.82049e-06	1.92706e-05	4.49981	abcA6		ABC transporter A family protein
DDB_G0286545	0.698772	5.95651	5.42006	1.83627e-06	1.94137e-05	4.28883	vps13D	vps13	vacuolar protein sorting-associated protein 13 family protein
DDB_G0277363	0.669417	4.99791	5.4196	1.83925e-06	1.94211e-05	4.36622	DDB_G0277363_RTE		TRE5-A ORF1
DDB_G0287985	1.1012	5.23093	5.4185	1.84631e-06	1.94716e-05	4.35478	DDB_G0287985
DDB_G0290359	0.823467	4.78834	5.41527	1.86717e-06	1.96674e-05	4.42773	DDB_G0290359		armadillo-type fold-containing protein
DDB_G0281209	-1.62751	1.37873	-5.41212	1.8878e-06	1.98602e-05	4.87958	DDB_G0281209		Kelch domain-containing protein 10
DDB_G0286455	0.685546	5.0287	5.4087	1.91042e-06	2.00735e-05	4.33527	nxf		putative nuclear RNA export factor
DDB_G0278851	-0.898809	5.51735	-5.39885	1.97707e-06	2.07483e-05	4.21591	DDB_G0278851		WD40 repeat-containing protein
DDB_G0305372	-2.401	0.943061	-5.39427	2.00887e-06	2.10562e-05	4.85214	DDB_G0305372		BAR/IMD domain-like superfamily protein DDB_G0305372
DDB_G0290901	-0.699588	6.83008	-5.3894	2.04323e-06	2.13901e-05	4.07014	gefK	RasGEFK, RasGEF	Ras guanine nucleotide exchange factor
DDB_G0291358	0.549721	7.50555	5.38883	2.04725e-06	2.1406e-05	4.05531	cct2		chaperonin containing TCP1 beta subunit
DDB_G0267456	1.23743	5.33793	5.3868	2.06181e-06	2.1532e-05	4.22646	cbp2		calcium-binding protein
DDB_G0278285	0.552036	7.30515	5.38575	2.0693e-06	2.15838e-05	4.05264	copB2	beta'-COP	WD40 repeat-containing protein, coatomer protein complex beta 2 subunit (beta prime)
DDB_G0279143	-1.36445	2.5577	-5.3849	2.0755e-06	2.16221e-05	4.5829	DDB_G0279143
DDB_G0275981	-1.17986	2.55382	-5.38082	2.10513e-06	2.19041e-05	4.64782	DDB_G0275981		unknown
DDB_G0276261	-2.05463	0.795072	-5.38024	2.10938e-06	2.19217e-05	4.80532	mcfV		mitochondrial substrate carrier family protein
DDB_G0274229	0.557416	6.93794	5.37974	2.11305e-06	2.19331e-05	4.05341	prpf8	PRP8	pre-mRNA processing factor 8, Mov34/MPN/PAD-1 domain-containing protein, putative U5 small nuclear ribonucleoprotein
DDB_G0284945	0.938072	6.7999	5.37929	2.11637e-06	2.19409e-05	4.05764	fsjC	ftsj3	rRNA methyltransferase, putative rRNA (uridine-2'-O-)-methyltransferase
DDB_G0284867	0.75298	5.51257	5.37698	2.13345e-06	2.20913e-05	4.16245	abcC8		ABC transporter C family protein
DDB_G0294557	-0.78504	4.77485	-5.36751	2.20494e-06	2.2804e-05	4.17353	ctxC	ctxIII	putative actin binding protein
DDB_G0285011	1.15979	3.67855	5.36436	2.22924e-06	2.30274e-05	4.45821	DDB_G0285011		putative mitochondrial transferase caf17
DDB_G0285801	1.13467	3.91455	5.36287	2.24082e-06	2.31005e-05	4.46114	DDB_G0285801		putative transmembrane protein
DDB_G0275563	-1.09369	5.31286	-5.36273	2.24184e-06	2.31005e-05	4.08816	DDB_G0275563
DDB_G0269556	0.643998	7.38789	5.3624	2.24442e-06	2.31005e-05	3.98814	DDB_G0269556
DDB_G0290469	-1.71648	2.15811	-5.35934	2.26848e-06	2.33201e-05	4.65368	pks28	dipks28, PKS	putative polyketide synthase, beta-ketoacyl synthase family protein
DDB_G0293782	-3.80348	0.0281278	-5.35317	2.31766e-06	2.37971e-05	4.66085	DDB_G0293782
DDB_G0288163	0.713816	4.09864	5.35221	2.3254e-06	2.38479e-05	4.19914	arl1	arlA	ARF-like protein, ADP-ribosylation factor-like protein
DDB_G0280897	0.75721	5.57865	5.34348	2.39702e-06	2.45236e-05	4.05029	pgmB		phosphoglucomutase
DDB_G0285953	-1.3324	2.82111	-5.33712	2.45058e-06	2.50131e-05	4.3839	DDB_G0285953
DDB_G0282101	1.02995	4.84801	5.3371	2.45072e-06	2.50131e-05	4.142	DDB_G0282101
DDB_G0272869	-0.846786	5.05498	-5.33651	2.45577e-06	2.50348e-05	4.05588	sun1	DdSUN1, Sun-1	SUN domain-containing protein 1
DDB_G0280491	-0.747606	7.28031	-5.33474	2.47091e-06	2.51592e-05	3.874	DDB_G0280491		RWP-RK domain-containing protein
DDB_G0271992	-1.2622	2.1298	-5.32079	2.59359e-06	2.63601e-05	4.41106	DDB_G0271992
DDB_G0275701	0.617106	9.7681	5.32063	2.59502e-06	2.63601e-05	3.81463	vatE	V-ATPase subunit E	vacuolar ATPase subunit E
DDB_G0293396	-1.56074	2.57829	-5.3196	2.60435e-06	2.64071e-05	4.36201	gxcO	RacGEF	pleckstrin homology (PH) domain-containing protein, RhoGEF domain-containing protein
DDB_G0285293	-0.672515	5.20825	-5.31943	2.60582e-06	2.64071e-05	3.93563	spt4		transcription initiation factor Spt4
DDB_G0269124	-2.73849	0.25618	-5.31828	2.61628e-06	2.64817e-05	4.55057	dcsA		cellulose synthase, UDP-glucose:1,4-beta-D-glucan 4-beta-D-glucosyltransferase
DDB_G0271402	0.54884	5.19912	5.31458	2.6501e-06	2.67923e-05	3.97042	DDB_G0271402		LISK family protein kinase, protein kinase, TKL group, tyrosine kinase-like protein
DDB_G0290947	0.458622	7.88946	5.30864	2.70527e-06	2.73178e-05	3.77972	DDB_G0290947
DDB_G0267584	-0.949373	4.05957	-5.30824	2.70906e-06	2.73185e-05	4.11471	adcE		LIM-type zinc finger-containing protein, arrestin domain-containing protein
DDB_G0283623	-2.0803	0.0978595	-5.30796	2.71173e-06	2.73185e-05	4.56131	DDB_G0283623
DDB_G0287167	1.64828	1.73446	5.30742	2.71682e-06	2.73376e-05	4.48542	DDB_G0287167
DDB_G0287125	-1.41894	5.70559	-5.30635	2.72685e-06	2.74063e-05	3.87968	proA		profilin I
DDB_G0285611	-1.13114	2.83301	-5.30278	2.76088e-06	2.77158e-05	4.28756	DDB_G0285611
DDB_G0286465	-1.30649	4.43627	-5.30093	2.77869e-06	2.78618e-05	4.04854	DDB_G0286465		putative protein kinase
DDB_G0278961	0.854691	4.20273	5.29881	2.79918e-06	2.80345e-05	4.0013	DDB_G0278961		phytanoyl-CoA dioxygenase domain-containing protein
DDB_G0278995	-0.884754	5.65522	-5.29651	2.82161e-06	2.8226e-05	3.84158	DDB_G0278995
DDB_G0268862	-1.76675	4.00056	-5.29305	2.85566e-06	2.85333e-05	4.11272	DDB_G0268862		major facilitator superfamily protein
DDB_G0284225	-0.807815	4.07055	-5.28578	2.92858e-06	2.92277e-05	4.03372	ucpC	slc25a11	mitochondrial substrate carrier family protein, mitochondrial 2-oxoglutarate/malate carrier protein, mitochondrial brown fat uncoupling family protein
DDB_G0271692	-1.6975	1.98098	-5.28429	2.94376e-06	2.9345e-05	4.40512	comC		EGF-like domain-containing protein
DDB_G0279649	-0.777624	6.97628	-5.2676	3.11904e-06	3.10561e-05	3.64526	acapA	arfGAP, ACAP-A	Arf GTPase activating protein A
DDB_G0288645	0.852699	6.16416	5.26657	3.13018e-06	3.11307e-05	3.75376	DDB_G0288645
DDB_G0283889	0.566325	7.29363	5.26226	3.17725e-06	3.15621e-05	3.62836	DDB_G0283889		unknown
DDB_G0293924	1.34253	5.07221	5.25899	3.21341e-06	3.18843e-05	3.88453	DDB_G0293924		RNA-binding protein 7
DDB_G0270102	-0.902466	4.77094	-5.25792	3.22539e-06	3.19661e-05	3.82033	mkcF		putative protein serine/threonine kinase, STE20 family protein kinase, SH3 domain-containing protein, protein kinase, STE group, MKC subfamily protein kinase
DDB_G0284357	-0.999821	4.06695	-5.25726	3.23275e-06	3.20019e-05	3.98044	dduE		unknown
DDB_G0276433	-1.16554	5.02142	-5.2565	3.24131e-06	3.20496e-05	3.79565	DDB_G0276433		unknown
DDB_G0286403	-1.36834	5.95979	-5.25264	3.28487e-06	3.24428e-05	3.65389	smc4		structural maintenance of chromosome protein
DDB_G0269362	-0.813768	4.20812	-5.24539	3.36842e-06	3.32296e-05	3.84527	frmB		FERM domain-containing protein FrmB
DDB_G0268352	-1.70487	1.82674	-5.24331	3.39274e-06	3.34143e-05	4.31335	DDB_G0268352		EGF-like domain-containing protein
DDB_G0275613	0.836432	3.31879	5.24312	3.39495e-06	3.34143e-05	4.01277	DDB_G0275613
DDB_G0268430	-1.15284	2.32443	-5.24169	3.41175e-06	3.35411e-05	4.13967	DDB_G0268430
DDB_G0292714	-1.03277	2.43999	-5.2412	3.41758e-06	3.35598e-05	4.18465	DDB_G0292714		Nephrocystin-3
DDB_G0274669	-1.55497	2.72388	-5.24014	3.43008e-06	3.36439e-05	4.20935	DDB_G0274669
DDB_G0291896	-1.22257	5.30434	-5.23912	3.44229e-06	3.3725e-05	3.66054	DDB_G0291896	tetratricopeptide repeat-containing protein	NASP-related protein
DDB_G0278893	1.05909	4.00172	5.2378	3.45804e-06	3.38237e-05	3.97303	suox		sulfite oxidase
DDB_G0267756	-2.70773	-0.0676905	-5.23761	3.46027e-06	3.38237e-05	4.30046	DDB_G0267756
DDB_G0285821	0.501671	5.6599	5.2305	3.54648e-06	3.46267e-05	3.63867	srp68		signal recognition particle 68 kDa subunit
DDB_G0275887	0.816544	6.23711	5.22916	3.56298e-06	3.47482e-05	3.56704	masA		malate synthase
DDB_G0290603	-0.698028	6.38062	-5.22652	3.59568e-06	3.50272e-05	3.55397	DDB_G0290603
DDB_G0281611	-2.71107	-0.490167	-5.22154	3.65805e-06	3.55942e-05	4.28164	DDB_G0281611		unknown
DDB_G0272758	-1.17492	3.75505	-5.21658	3.72137e-06	3.61692e-05	3.84328	chtf18	CTF18	chromosome transmission fidelity protein 18 homolog
DDB_G0285671	-1.56489	1.90997	-5.21451	3.74814e-06	3.63695e-05	4.0928	DDB_G0285671
DDB_G0275553	-1.9261	1.09649	-5.21432	3.75049e-06	3.63695e-05	4.23128	DDB_G0275553
DDB_G0275401	-0.727585	7.05578	-5.2126	3.77295e-06	3.65459e-05	3.47355	DDB_G0275401
DDB_G0286219	0.609813	5.77262	5.21008	3.80595e-06	3.68239e-05	3.59455	DDB_G0286219		SNF2-related domain-containing protein, HEAT repeat-containing protein, armadillo-like helical domain-containing protein, CHR group protein, helicase, C-terminal domain-containing protein, putative TBP-associated factor
DDB_G0268100	0.652913	4.39247	5.20867	3.82454e-06	3.69619e-05	3.70628	asnS2	asnS, AsnRS	asparagine-tRNA ligase, asparaginyl-tRNA synthetase
DDB_G0293234	0.652697	5.49468	5.20401	3.88664e-06	3.75197e-05	3.60824	DDB_G0293234		N-acetyltransferase, non-catalytic subunit
DDB_G0280471	0.75777	8.8911	5.20188	3.91533e-06	3.7754e-05	3.40465	DDB_G0280471
DDB_G0280145	-0.981947	4.16547	-5.19925	3.951e-06	3.80551e-05	3.66672	DDB_G0280145		glycoside hydrolase family 63 protein
DDB_G0293436	-0.988567	4.28304	-5.19808	3.96708e-06	3.8167e-05	3.6666	abcA3		ABC transporter A family protein
DDB_G0273345	0.591533	5.44835	5.19488	4.01111e-06	3.85472e-05	3.54768	DDB_G0273345_RTE		TRE5-A ORF2
DDB_G0279187	-0.621039	9.32884	-5.19394	4.02422e-06	3.86298e-05	3.38045	cprG	CP7	cysteine proteinase 7
DDB_G0280813	-0.612324	6.69979	-5.1923	4.0471e-06	3.88059e-05	3.42525	DDB_G0280813	PI3K	phosphatidylinositol 3-kinase, FYVE-type zinc finger-containing protein
DDB_G0279313	0.657168	4.83297	5.18678	4.12487e-06	3.95073e-05	3.61318	pigN		phosphatidylinositol glycan, class N
DDB_G0276549	-1.57992	2.15101	-5.18499	4.15052e-06	3.97085e-05	4.03202	DDB_G0276549		RapGAP/RanGAP domain-containing protein, putative RapGAP
DDB_G0289653	0.675245	4.9092	5.18337	4.17374e-06	3.98861e-05	3.58325	noxA	gp91phox	superoxide-generating NADPH oxidase flavocytochrome, flavocytochrome b large subunit
DDB_G0291978	0.677562	8.27636	5.1817	4.19787e-06	4.00718e-05	3.33908	xacA	RacGEF, RacGAP	pleckstrin homology (PH) domain-containing protein, RhoGEF domain-containing protein, SH3 domain-containing protein, RhoGAP domain-containing protein
DDB_G0278181	-0.786869	4.61602	-5.18036	4.21731e-06	4.02125e-05	3.54572	DDB_G0278181	rabGAP	ankyrin repeat-containing protein, RabGAP/TBC domain-containing protein, putative GTPase activating protein (GAP)
DDB_G0289651	-2.22337	-0.339909	-5.1751	4.2947e-06	4.09048e-05	4.10455	gtaO		putative GATA-binding transcription factor, GATA zinc finger domain-containing protein 15
DDB_G0275335	-0.877375	3.661	-5.17114	4.3537e-06	4.14207e-05	3.75311	DDB_G0275335		ssDNA-binding transcriptional regulator
DDB_G0292456	0.600854	6.31492	5.17035	4.36555e-06	4.14873e-05	3.39218	apeh		acylaminoacyl-peptidase, N-acylpeptide hydrolase, acylamino-acid-releasing enzyme
DDB_G0285043	-2.75191	-0.118689	-5.16995	4.37164e-06	4.14991e-05	4.10272	DDB_G0285043		unknown
DDB_G0284811	0.997136	5.48506	5.16852	4.39323e-06	4.16578e-05	3.48025	DDB_G0284811
DDB_G0291894	-1.59285	2.12479	-5.164	4.46228e-06	4.22657e-05	3.94168	ncapH2		non-SMC condensin II complex, subunit H2
DDB_G0283063	0.876059	6.39732	5.16176	4.49695e-06	4.25469e-05	3.37741	DDB_G0283063		unknown
DDB_G0289557	0.856205	3.75505	5.15969	4.52914e-06	4.28041e-05	3.71178	DDB_G0289557		peptidase C48 family protein
DDB_G0274231	2.56813	0.446588	5.15402	4.61851e-06	4.36006e-05	4.07618	DDB_G0274231
DDB_G0272797	0.912594	8.28726	5.15073	4.67119e-06	4.40493e-05	3.23984	DDB_G0272797		putative protein serine/threonine kinase, CDK family protein kinase, protein kinase, CMGC group
DDB_G0292722	1.02287	3.49016	5.14974	4.68721e-06	4.41517e-05	3.74489	DDB_G0292722
DDB_G0283099	-0.910496	5.41312	-5.14451	4.77247e-06	4.49053e-05	3.36375	DDB_G0283099		nipped-B protein, HEAT repeat-containing protein, armadillo-like helical domain-containing protein
DDB_G0272306	-2.82511	0.423876	-5.14342	4.79034e-06	4.50239e-05	4.02352	fscE		G-protein-coupled receptor (GPCR) family protein, frizzled and smoothened-like sans CRD protein
DDB_G0279927	-0.85851	4.21474	-5.14051	4.83872e-06	4.54287e-05	3.49035	Dd5P1	PI5P1	inositol 5-phosphatase
DDB_G0290143	-1.41223	2.56115	-5.13692	4.89895e-06	4.58976e-05	3.83386	DDB_G0290143
DDB_G0277401	0.603961	9.05487	5.13689	4.8994e-06	4.58976e-05	3.18895	vatB	dvacB, V-ATPase subunit B	vacuolar ATPase subunit B
DDB_G0276453	-0.84169	5.97228	-5.13594	4.91547e-06	4.59978e-05	3.27874	vilB		protovillin
DDB_G0269126	0.668661	4.73091	5.13479	4.93505e-06	4.60375e-05	3.44889	DDB_G0269126	DG1041, ORF1041	unknown
DDB_G0272344	0.532217	6.95916	5.13463	4.93768e-06	4.60375e-05	3.23224	htt	hd, huntingtin	Huntington's disease protein homolog
DDB_G0275185	-0.819675	3.81278	-5.13454	4.93925e-06	4.60375e-05	3.56959	gacI	RacGAP	RhoGAP domain-containing protein
DDB_G0286969	0.816559	9.76285	5.13442	4.94124e-06	4.60375e-05	3.18077	DDB_G0286969		type A von Willebrand factor (VWFA) domain-containing protein, MIF4G-like, type 3 domain-containing protein, putative eukaryotic translation initiation factor 4 gamma (eIF4G)
DDB_G0269554	-0.89937	5.01881	-5.12872	5.03924e-06	4.68994e-05	3.32546	suvA	H3K9	SET domain-containing protein, putative histone H3 lysine 9 methyltransferase
DDB_G0282467	2.47257	0.820445	5.12699	5.06938e-06	4.71287e-05	3.99012	DDB_G0282467		1-aminocyclopropane-1-carboxylate synthase, S-adenosyl-L-methionine methylthioadenosine-lyase, ACC synthase
DDB_G0275395	0.558452	10.3153	5.12638	5.08011e-06	4.71772e-05	3.15992	eIF4g		eukaryotic translation initiation factor 4 gamma
DDB_G0284681	0.770495	5.91244	5.12451	5.11276e-06	4.74289e-05	3.26199	DDB_G0284681	nonspecific lipid-transfer protein	sterol carrier protein
DDB_G0286789	-1.24368	6.0997	-5.12299	5.13969e-06	4.76271e-05	3.24133	DDB_G0286789
DDB_G0286719	-1.69355	3.46531	-5.12244	5.14946e-06	4.76659e-05	3.61882	ponC4		putative actin binding protein, ponticulin-related protein
DDB_G0283023	-0.565221	4.6441	-5.11609	5.26315e-06	4.86656e-05	3.31245	hcpA	HP1-like protein	heterochromatin protein A
DDB_G0287297	-1.39908	3.76387	-5.11315	5.31675e-06	4.91082e-05	3.5552	p80	endosomal membrane protein	putative copper transporter p80
DDB_G0286441	-1.07384	4.81473	-5.11128	5.35114e-06	4.93725e-05	3.29905	DDB_G0286441
DDB_G0292384	0.71539	4.57473	5.10822	5.40765e-06	4.98401e-05	3.32693	abcH1		putative non-transporter ABC protein
DDB_G0268026	-1.74175	1.95954	-5.10601	5.44891e-06	5.01664e-05	3.81612	DDB_G0268026		transmembrane protein
DDB_G0272991	0.708369	4.8533	5.10543	5.45986e-06	5.02131e-05	3.40476	exoc7	exo70	exocyst complex subunit 7
DDB_G0272819	0.594139	9.60512	5.09916	5.57879e-06	5.12518e-05	3.06166	hspC	hsp32	heat shock protein
DDB_G0278431	-1.04474	5.95717	-5.09658	5.62862e-06	5.16541e-05	3.12377	DDB_G0278431
DDB_G0272434	-0.960061	3.78475	-5.09578	5.6441e-06	5.17406e-05	3.44823	DDB_G0272434
DDB_G0275559	-1.27366	2.73334	-5.09031	5.75122e-06	5.26662e-05	3.57294	DDB_G0275559		short-chain dehydrogenase/reductase (SDR) family protein, glucose/ribitol dehydrogenase family protein
DDB_G0288715	0.903721	4.52964	5.08577	5.84174e-06	5.34379e-05	3.35775	gadB		glutamate decarboxylase B
DDB_G0284731	-0.853664	4.33888	-5.08405	5.87624e-06	5.3696e-05	3.28331	DDB_G0284731
DDB_G0282607	-1.50157	2.25573	-5.08291	5.89945e-06	5.38506e-05	3.63806	crsA		ceramide synthase, sphingosine N-acyltransferase, dihydroxyceramide synthase
DDB_G0293366	-0.867785	4.15836	-5.08214	5.91511e-06	5.3936e-05	3.35176	DDB_G0293366		NLP/P60 domain-containing protein
DDB_G0292760	-1.22226	2.49276	-5.08176	5.92268e-06	5.39475e-05	3.69537	lig4		DNA ligase IV, BRCT domain-containing protein
DDB_G0279195	-1.35656	3.75457	-5.08059	5.94669e-06	5.41086e-05	3.41399	adprt1B	PARP3, pARTd	poly [ADP-ribose] polymerase 1B
DDB_G0283483	1.16583	5.4894	5.07936	5.9718e-06	5.42606e-05	3.16306	srfD		putative MADS-box transcription factor
DDB_G0291390	0.494876	8.91066	5.07915	5.97608e-06	5.42606e-05	2.98968	nup98		putative nucleoporin 98, putative nucleoporin 96, putative Nup98-Nup96 precurser
DDB_G0293878	-0.773114	4.89793	-5.07481	6.0658e-06	5.50167e-05	3.18675	DDB_G0293878
DDB_G0278575	-2.44236	1.21856	-5.07105	6.14466e-06	5.5673e-05	3.80938	DDB_G0278575
DDB_G0279459	-1.18886	6.70975	-5.06195	6.33984e-06	5.73806e-05	2.96744	DDB_G0279459
DDB_G0268114	0.548042	5.81767	5.06104	6.35965e-06	5.74991e-05	3.06564	DDB_G0268114
DDB_G0275303	-1.48742	1.39497	-5.05911	6.40182e-06	5.77702e-05	3.70565	DDB_G0275303
DDB_G0285265	-1.0535	4.51944	-5.059	6.40419e-06	5.77702e-05	3.14969	DDB_G0285265	CBP14	calcium-binding protein, calcium-binding EF-hand domain-containing protein
DDB_G0276873	0.599758	7.71181	5.05874	6.40991e-06	5.77702e-05	2.92592	DDB_G0276873
DDB_G0277819	0.646709	5.28979	5.05796	6.42725e-06	5.78122e-05	3.11151	DDB_G0277819
DDB_G0290535	-1.65386	2.51631	-5.0578	6.43066e-06	5.78122e-05	3.57886	DDB_G0290535	ALDH	aldehyde dehydrogenase, putative NAD-dependent aldehyde dehydrogenase
DDB_G0280485	1.52072	2.20833	5.05761	6.43484e-06	5.78122e-05	3.69121	jcdH		transcription factor jumonji, jmjC domain-containing protein
DDB_G0276029	0.405639	7.97683	5.05611	6.46807e-06	5.79804e-05	2.92227	DDB_G0276029	DG1040	putative CCR4-NOT complex subunit 1
DDB_G0290459	-2.64291	-0.231059	-5.05589	6.47306e-06	5.79804e-05	3.75963	DDB_G0290459
DDB_G0277491	-2.81434	1.11337	-5.05585	6.47391e-06	5.79804e-05	3.68222	hspG12		heat shock protein Hsp20 domain-containing protein, putative alpha-crystallin-type heat shock protein
DDB_G0279089	0.485417	5.4676	5.05476	6.4981e-06	5.80857e-05	3.06376	DDB_G0279089
DDB_G0288309	1.41072	2.3569	5.05471	6.49924e-06	5.80857e-05	3.59701	DDB_G0288309
DDB_G0284511	1.85488	0.947839	5.04929	6.6213e-06	5.91148e-05	3.73675	DDB_G0284511
DDB_G0287129	-1.1923	3.23107	-5.04675	6.67918e-06	5.95694e-05	3.3819	DDB_G0287129		unknown
DDB_G0286623	-1.08868	3.92849	-5.04525	6.71377e-06	5.98155e-05	3.22224	mcm2		MCM family protein, putative DNA replication licensing factor
DDB_G0274511	-0.838286	4.44776	-5.04101	6.812e-06	6.06275e-05	3.14457	DDB_G0274511	cpvl	peptidase S10 family protein, serine carboxypeptidase
DDB_G0271860	-0.782542	3.78494	-5.03721	6.90146e-06	6.13598e-05	3.2878	DDB_G0271860	PTPase	putative protein tyrosine phosphatase, dual specificity
DDB_G0279159	0.611366	6.8163	5.03649	6.91838e-06	6.14464e-05	2.91347	aco1	ancA	putative iron regulatory protein, aconitate hydratase, aconitase
DDB_G0277943	-0.810277	4.47443	-5.03573	6.93643e-06	6.15182e-05	3.08519	parG		poly (ADP-ribose) glycohydrolase
DDB_G0280475	1.09957	5.32248	5.03555	6.94085e-06	6.15182e-05	2.99728	coq7		ubiquinone biosynthesis protein
DDB_G0272666	-0.741724	3.94876	-5.03397	6.97857e-06	6.17885e-05	3.25704	DDB_G0272666		putative ankyrin repeat protein
DDB_G0286753	0.574673	5.36965	5.03126	7.04361e-06	6.22907e-05	3.03732	eIF5		eukaryotic translation initiation factor 5
DDB_G0272718	0.947339	9.44988	5.031	7.04985e-06	6.22907e-05	2.83458	DDB_G0272718		unknown
DDB_G0278593	-0.749816	3.52477	-5.02957	7.08443e-06	6.25316e-05	3.16395	exdl2B		3'-5' exonuclease domain-containing protein
DDB_G0279923	-1.184	2.98773	-5.0277	7.13018e-06	6.28705e-05	3.39611	apnA	DdAPN	apurinic/apyrimidinic endonuclease, endonuclease IV
DDB_G0289585	-1.06917	2.60531	-5.02328	7.23897e-06	6.37641e-05	3.34006	DDB_G0289585		filamin/ABP280 repeat-containing protein, leucine-rich repeat-containing protein (LRR)
DDB_G0267410	-0.961562	3.67337	-5.02247	7.25902e-06	6.38749e-05	3.24454	pslA		unknown
DDB_G0292464	0.888479	3.27537	5.02184	7.27482e-06	6.39481e-05	3.35132	DDB_G0292464	DGCR14	DiGeorge syndrome critical region 14-like protein, ES2-like protein
DDB_G0270072	-0.80195	3.49886	-5.02045	7.30934e-06	6.41856e-05	3.27911	DDB_G0270072		coiled-coil domain-containing protein
DDB_G0273193	0.999155	4.72623	5.01967	7.32892e-06	6.42916e-05	3.09437	DDB_G0273193		PH domain-containing protein
DDB_G0270786	-3.15355	0.0308566	-5.01859	7.35625e-06	6.44651e-05	3.60718	DDB_G0270786
DDB_G0290205	1.09135	3.43959	5.01812	7.36812e-06	6.45026e-05	3.23503	DDB_G0290205
DDB_G0272921	-1.52997	1.81743	-5.01755	7.38231e-06	6.45026e-05	3.4882	DDB_G0272921
DDB_G0292442	-0.878625	4.22007	-5.01752	7.38314e-06	6.45026e-05	3.09548	DDB_G0292442		NAD+ kinase family protein
DDB_G0273439	0.41378	8.00299	5.01477	7.45303e-06	6.50467e-05	2.77843	ap2a1-1	ap2a1	adaptor-related protein complex 2, alpha subunit, alpha adaptin
DDB_G0284499	-1.31271	4.78346	-5.01083	7.55433e-06	6.58636e-05	2.95063	smc2		structural maintenance of chromosome protein
DDB_G0267604	0.942461	3.26386	5.01003	7.57493e-06	6.59759e-05	3.29305	mserS	serRS, seryl-tRNA synthetase, mitochondrial, seryl-tRNA synthetase, serine-tRNA ligase	serine-tRNA ligase, mitochondrial
DDB_G0287779	0.420161	6.05267	5.00792	7.62991e-06	6.63872e-05	2.85473	arpG	Actr8, Arp8	actin related protein 8
DDB_G0291045	-1.94111	1.07315	-5.00436	7.72356e-06	6.71337e-05	3.58821	DDB_G0291045
DDB_G0272340	-1.68728	3.47	-4.99889	7.86954e-06	6.8326e-05	3.25168	DDB_G0272340
DDB_G0269878	0.702599	8.26076	4.99862	7.8767e-06	6.8326e-05	2.72254	fbl		fibrillarin, rRNA 2'-O-methyltransferase
DDB_G0275027	0.642105	9.27092	4.99797	7.89436e-06	6.84097e-05	2.7209	DDB_G0275027		SRA stem-loop-interacting RNA-binding protein, mitochondrial
DDB_G0269640	0.657744	5.75801	4.99623	7.94129e-06	6.87468e-05	2.85016	DDB_G0269640		39S ribosomal protein L24, mitochondrial
DDB_G0284059	0.472992	6.28409	4.99551	7.96099e-06	6.88477e-05	2.79364	DDB_G0284059		SET domain-containing protein, MYND-type zinc finger-containing protein, TPR repeat-containing protein
DDB_G0293194	0.75992	4.99313	4.99519	7.9698e-06	6.88543e-05	2.95017	abcD2		ABC transporter D family protein
DDB_G0294515	-1.45871	4.90521	-4.99162	8.06756e-06	6.95978e-05	2.89421	dutA		structural RNA
DDB_G0282797	0.574613	5.40659	4.99146	8.07214e-06	6.95978e-05	2.86973	DDB_G0282797_RTE		TRE5-A ORF2
DDB_G0283495	0.53469	5.65076	4.99041	8.10119e-06	6.97779e-05	2.80489	DDB_G0283495		WD repeat-containing protein 70
DDB_G0284493	-0.783191	4.01153	-4.98935	8.13044e-06	6.99594e-05	2.98533	DDB_G0284493
DDB_G0273419	0.828683	4.30497	4.98853	8.1535e-06	7.00744e-05	3.0698	DDB_G0273419
DDB_G0272076	0.612485	7.08886	4.98829	8.16018e-06	7.00744e-05	2.73522	eif3L	eif3eip, eif3s6ip, eukaryotic translation initiation factor 3 (eIF3) subunit E-interacting protein, eukaryotic translation initiation factor 3 (eIF3) subunit 6-interacting protein	eukaryotic translation initiation factor 3 (eIF3) subunit L
DDB_G0278819	0.557179	5.57915	4.98705	8.19482e-06	7.02987e-05	2.78099	DDB_G0278819	Crn	HAT repeat-containing protein
DDB_G0284555	0.465998	6.64408	4.98676	8.20275e-06	7.02987e-05	2.72619	sf3b2		PSP proline-rich domain-containing protein, splicing factor 3B subunit 2
DDB_G0279871	3.20602	0.0263311	4.9827	8.31753e-06	7.12111e-05	3.45175	DDB_G0279871		zinc finger, B-box domain and FNIP repeat-containing protein
DDB_G0274649	0.830464	5.31615	4.9813	8.3576e-06	7.14826e-05	2.80436	DDB_G0274649
DDB_G0289407	-1.45242	2.7757	-4.97965	8.40466e-06	7.18132e-05	3.21729	DDB_G0289407		deoxyribonuclease II family protein
DDB_G0287899	-1.81151	2.53892	-4.97887	8.42719e-06	7.19339e-05	3.27189	rif1
DDB_G0276805	-0.813033	3.97815	-4.9782	8.44637e-06	7.1948e-05	3.01143	DDB_G0276805		Protein STU2
DDB_G0286163	-1.43571	2.60351	-4.97807	8.45032e-06	7.1948e-05	3.27206	DDB_G0286163		FNIP repeat-containing protein, B-box zinc finger-containing protein
DDB_G0285921	0.782164	4.1884	4.97794	8.45408e-06	7.1948e-05	3.01721	mmm1		mitochondrial morphology maintenance protein 1
DDB_G0287625	0.675322	7.14368	4.97709	8.47865e-06	7.20854e-05	2.66708	DDB_G0287625
DDB_G0272532	0.676406	7.222	4.97672	8.48935e-06	7.21047e-05	2.67657	DDB_G0272532
DDB_G0278487	0.617355	8.39787	4.9747	8.5483e-06	7.25333e-05	2.64252	DDB_G0278487	clkB, putative protein serine/threonine kinase	CDK family protein kinase DDB_G0278487
DDB_G0290577	-0.887711	3.74814	-4.97113	8.65324e-06	7.3351e-05	3.05597	dnase2		deoxyribonuclease II
DDB_G0271272	0.984126	5.90866	4.96743	8.76314e-06	7.42091e-05	2.73119	DDB_G0271272		DNA polymerase V family protein
DDB_G0275445	-1.04964	3.82935	-4.96487	8.84023e-06	7.47878e-05	2.9622	mybB	Ddmyb2, myb2	putative myb transcription factor, myb domain-containing protein
DDB_G0276897	0.695656	4.7197	4.96436	8.85565e-06	7.48442e-05	2.85894	DDB_G0276897		PhoPQ-activated pathogenicity-related protein
DDB_G0293834	-0.545479	6.98321	-4.96171	8.93602e-06	7.53786e-05	2.625	wasA	WASP	Wiscott-Aldrich syndrome protein
DDB_G0285679	0.744268	6.97906	4.9617	8.9365e-06	7.53786e-05	2.63604	nol5a		NOP5 family protein
DDB_G0278681	-1.98139	1.78723	-4.9612	8.95156e-06	7.54312e-05	3.29359	DDB_G0278681
DDB_G0292410	0.544036	7.2044	4.95874	9.02712e-06	7.59931e-05	2.59991	DDB_G0292410		CCCH-type zinc finger-containing protein
DDB_G0292896	1.22249	2.74384	4.95767	9.06025e-06	7.6197e-05	3.2281	eloA		fatty acid elongase ELO
DDB_G0291085	-1.37642	2.52317	-4.95671	9.09015e-06	7.63733e-05	3.19901	gxcE	RacGEF	pleckstrin homology (PH) domain-containing protein, RhoGEF domain-containing protein
DDB_G0274959	0.671628	6.26431	4.95534	9.1325e-06	7.65915e-05	2.6439	mrpl13	rpl13	ribosomal protein L13, mitochondrial
DDB_G0275647	-1.08947	3.44397	-4.9553	9.13402e-06	7.65915e-05	2.95892	DDB_G0275647		cytochrome b5 domain-containing protein
DDB_G0292358	0.455658	7.22833	4.95413	9.17053e-06	7.68223e-05	2.59318	ino80		SNF2-related domain-containing protein, DEAD/DEAH box helicase domain-containing protein, CHR group protein, helicase, C-terminal domain-containing protein
DDB_G0291408	-0.939286	2.95988	-4.95295	9.20747e-06	7.70562e-05	3.09927	DDB_G0291408
DDB_G0276953	-2.58102	3.80948	-4.95	9.30081e-06	7.77529e-05	2.93851	hspG9		heat shock protein Hsp20 domain-containing protein
DDB_G0272646	-1.35692	2.88919	-4.94974	9.30889e-06	7.77529e-05	3.11593	cofD-1	cofD	cofilin
DDB_G0283255	-0.965953	2.27232	-4.94923	9.32514e-06	7.78126e-05	3.19221	DDB_G0283255
DDB_G0275653	-0.574319	5.29301	-4.94665	9.40745e-06	7.84229e-05	2.69242	xrcc1		BRCT domain-containing protein, putative DNA repair protein XRCC1
DDB_G0286191	0.875726	5.79451	4.94557	9.44229e-06	7.86367e-05	2.70305	atg8	APG8	autophagy protein 8
DDB_G0281825	0.60152	6.05996	4.94452	9.47633e-06	7.8777e-05	2.64016	comB	ORF1016, DG1016	Rab GTPase domain-containing protein
DDB_G0289779	-2.50964	0.0899541	-4.94448	9.47755e-06	7.8777e-05	3.40805	fmoA		flavin-containing monooxygenase, dimethylaniline monooxygenase [N-oxide-forming]
DDB_G0280443	-2.24383	1.01175	-4.94346	9.51043e-06	7.89735e-05	3.40599	DDB_G0280443		FNIP repeat-containing protein
DDB_G0289787	1.544	2.99061	4.94161	9.5708e-06	7.93727e-05	3.0755	DDB_G0289787
DDB_G0277145	-0.812721	4.45553	-4.94142	9.57706e-06	7.93727e-05	2.79582	pkaD	PK1, GPK1	cAMP-dependent protein kinase, protein serine/threonine kinase, protein kinase, AGC group, PKA family protein kinase, protein kinase A family kinase
DDB_G0275441	-0.848539	4.45812	-4.93939	9.64359e-06	7.98466e-05	2.76151	gtpA		GTP-binding protein, HSR1-related domain-containing protein
DDB_G0267798	-0.717736	4.87916	-4.93651	9.73867e-06	8.0556e-05	2.75203	DDB_G0267798
DDB_G0274389	-0.880755	3.9474	-4.93584	9.76105e-06	8.06631e-05	2.89027	pARTf	TNKS2	poly(ADP-ribose) polymerase, catalytic region domain-containing protein, WWE domain-containing protein
DDB_G0281435	0.688343	5.01734	4.93534	9.77779e-06	8.07234e-05	2.76746	mrpl17	rpl17	ribosomal protein L17, mitochondrial
DDB_G0274971	-2.29142	1.22247	-4.93221	9.88279e-06	8.15116e-05	3.35118	DDB_G0274971
DDB_G0279491	0.669292	4.43617	4.9274	1.00459e-05	8.27773e-05	2.76922	DDB_G0279491		Peptidyl-prolyl cis-trans isomerase G
DDB_G0282027	0.963093	2.82176	4.9262	1.00872e-05	8.30371e-05	3.14961	pks19	dipks19, PKS	putative polyketide synthase, beta-ketoacyl synthase family protein
DDB_G0268268	1.17581	3.40587	4.92503	1.01277e-05	8.32902e-05	3.00612	DDB_G0268268
DDB_G0291536	-0.440997	6.54634	-4.92452	1.01452e-05	8.33546e-05	2.52403	gnrB		gelsolin-related protein
DDB_G0289123	0.597686	5.96772	4.92282	1.0204e-05	8.3757e-05	2.57618	DDB_G0289123		Bromodomain and WD repeat-containing protein 2
DDB_G0274463	0.413789	7.35969	4.91699	1.04088e-05	8.53561e-05	2.46119	mybJ		myb domain-containing protein
DDB_G0271684	-1.93765	0.294439	-4.9159	1.04476e-05	8.55919e-05	3.31752	grlA		G-protein-coupled receptor (GPCR) family 3 protein 1
DDB_G0272616	-1.49032	3.11629	-4.90987	1.06646e-05	8.72861e-05	2.94342	rnrB-1	rnrB, RNR	ribonucleotide reductase small subunit, ribonucleoside-diphosphate reductase
DDB_G0288545	0.653089	6.71151	4.90601	1.08057e-05	8.83566e-05	2.46958	nup210		nucleoporin 210
DDB_G0278317	0.850752	4.63002	4.90367	1.08921e-05	8.89473e-05	2.64009	mybF		myb domain-containing protein
DDB_G0273227	-1.75853	1.08901	-4.90349	1.08987e-05	8.89473e-05	3.24978	aslI-1	aslI	putative acetyl-CoA synthetase
DDB_G0285117	-0.953623	3.62595	-4.88938	1.14348e-05	9.31973e-05	2.75888	rad54b		SNF2-related domain-containing protein, DEAD/DEAH box helicase domain-containing protein, CHR group protein, helicase, C-terminal domain-containing protein
DDB_G0275381	-0.615755	5.7737	-4.88922	1.14413e-05	9.31973e-05	2.43257	DDB_G0275381		ribosome-associated membrane protein, stress-associated endoplasmic reticulum protein
DDB_G0269908	1.11501	3.97079	4.88426	1.16357e-05	9.46909e-05	2.89292	DDB_G0269908		fatty acid hydroxylase, putative inositolphosphorylceramide-B hydroxylase, SCS7 family protein
DDB_G0283833	-1.48922	1.74568	-4.88375	1.16562e-05	9.47674e-05	3.06168	DDB_G0283833
DDB_G0288375	-0.630609	4.1358	-4.88207	1.17228e-05	9.52188e-05	2.66806	lis1		lissencephaly-1 homolog protein
DDB_G0284545	-1.1606	2.23546	-4.88022	1.17969e-05	9.57293e-05	2.98738	sgkB	SK, SPHK	sphingosine kinase
DDB_G0289769	0.751077	5.51476	4.87606	1.19649e-05	9.7001e-05	2.43852	DDB_G0289769
DDB_G0282919	0.998646	2.96716	4.87554	1.1986e-05	9.70797e-05	2.95816	DDB_G0282919_TE		Tdd-4
DDB_G0277115	-0.951932	4.32546	-4.87328	1.20785e-05	9.77367e-05	2.57454	dcx	DdDCX	doublecortin
DDB_G0278723	-1.19292	1.96721	-4.87238	1.21153e-05	9.79419e-05	3.03477	gdt1	gdtA	MLK family protein kinase Gdt1
DDB_G0287859	-0.561975	7.87921	-4.8717	1.21434e-05	9.80762e-05	2.30424	DDB_G0287859		Zinc finger, N-recognin domain-containing protein
DDB_G0287651	0.713434	4.54596	4.87109	1.21685e-05	9.81755e-05	2.56242	DDB_G0287651		unknown
DDB_G0284003	-1.54458	2.87231	-4.87085	1.21787e-05	9.81755e-05	2.80632	ndc80		kinetochore protein Ndc80
DDB_G0289469	0.475238	6.75767	4.87018	1.22065e-05	9.82651e-05	2.32787	DDB_G0289469		putative ribosomal protein S15P
DDB_G0289381	-1.66377	1.72673	-4.87002	1.22128e-05	9.82651e-05	3.0732	DDB_G0289381		FNIP repeat-containing protein
DDB_G0267624	-2.23181	1.14366	-4.8691	1.2251e-05	9.84804e-05	3.1612	DDB_G0267624
DDB_G0271144	-0.429519	8.60229	-4.86622	1.23718e-05	9.93581e-05	2.27689	cnxA		calnexin
DDB_G0284097	0.481153	9.18031	4.86406	1.24626e-05	9.99935e-05	2.26969	DDB_G0284097		unknown
DDB_G0286147	0.761876	6.64627	4.86282	1.25154e-05	0.000100322	2.31484	pfdn6		prefoldin beta-like domain containing protein, prefoldin subunit 6
DDB_G0291926	0.739741	5.18309	4.85779	1.27312e-05	0.000101957	2.50086	DDB_G0291926		endothelial monocyte-activating polypeptide II precursor pro-EMAP II family protein
DDB_G0292820	-0.597856	5.77962	-4.85512	1.28471e-05	0.000102789	2.34189	adprt2	PARP2, pARTc	Poly [ADP-ribose] polymerase 2
DDB_G0273483	0.539023	7.82108	4.85455	1.28719e-05	0.000102891	2.24588	DDB_G0273483
DDB_G0290651	-1.21471	5.30287	-4.85109	1.3024e-05	0.000103975	2.35145	DDB_G0290651		unknown
DDB_G0269588	-0.685327	4.55122	-4.85092	1.30318e-05	0.000103975	2.48034	DDB_G0269588		Beta-ketoadipyl-CoA thiolase
DDB_G0289021	-1.08707	4.20772	-4.84724	1.31952e-05	0.00010518	2.46008	ube2s		ubiquitin-conjugating enzyme E2 S
DDB_G0286161	0.882795	5.00566	4.84692	1.32098e-05	0.000105198	2.49745	DDB_G0286161		CMP/dCMP deaminase, zinc-binding domain-containing protein
DDB_G0270860	0.527641	5.48956	4.84527	1.32839e-05	0.00010569	2.36416	DDB_G0270860_RTE		TRE5-A ORF2
DDB_G0279389	0.580095	5.34768	4.83805	1.36133e-05	0.000108211	2.35854	DDB_G0279389_RTE		TRE5-A ORF2
DDB_G0269642	1.12268	4.15648	4.83738	1.36441e-05	0.000108355	2.57108	mak16l		MAK16-like protein
DDB_G0293224	0.539905	6.49218	4.83512	1.37491e-05	0.000109087	2.28829	ost1	oligosaccharyltransferase alpha subunit	dolichyl-diphosphooligosaccharide-protein glycotransferase subunit Ost1
DDB_G0281941	0.557608	5.45567	4.83323	1.38376e-05	0.000109687	2.33373	DDB_G0281941_RTE		TRE5-A ORF2
DDB_G0269404	-1.60271	1.6402	-4.8286	1.40566e-05	0.00011132	2.94864	DDB_G0269404		dual-specificity protein phosphatase
DDB_G0284461	-1.25101	2.0196	-4.82817	1.40774e-05	0.000111382	2.85524	DDB_G0284461		C2 domain-containing protein, leucine-rich repeat-containing protein (LRR)
DDB_G0270666	-1.00011	4.00346	-4.81825	1.45585e-05	0.000115082	2.4709	gdt2		MLK family protein kinase Gdt2
DDB_G0295561	1.3264	5.61057	4.80711	1.51182e-05	0.000119396	2.32356	sno15	DdR15, r15	C/D-box small nucleolar RNA, C/D box snoRNA
DDB_G0272074	1.50061	3.14923	4.80615	1.51673e-05	0.000119674	2.6603	DDB_G0272074
DDB_G0286539	-0.882824	5.50557	-4.80113	1.54275e-05	0.000121614	2.18427	DDB_G0286539		BRCT domain-containing protein
DDB_G0273043	0.841803	3.61057	4.79636	1.56789e-05	0.000123482	2.5019	DDB_G0273043		EGF-like domain-containing protein
DDB_G0293892	0.642328	4.45649	4.79144	1.59416e-05	0.000125435	2.31321	DDB_G0293892_RTE		TRE5-A ORF1
DDB_G0271344	0.711988	9.59665	4.78978	1.60315e-05	0.000126027	2.02624	idhA		isocitrate dehydrogenase (NAD+), isocitrate dehydrogenase (NAD+) alpha subunit
DDB_G0275717	0.472008	5.79754	4.78881	1.60845e-05	0.000126327	2.12549	thoc1		putative THO1 protein (nuclear matrix protein p84)
DDB_G0279959	-0.550757	6.31906	-4.78556	1.62621e-05	0.000127605	2.10159	eco1		establishment of cohesion 1
DDB_G0286229	1.01135	5.49445	4.78499	1.62936e-05	0.000127735	2.18283	alyL		amy family lysozyme-like protein
DDB_G0269160	-0.757111	10.8438	-4.78378	1.63601e-05	0.000128139	2.02049	nxnA	ANN7, DdANN7, synexin, quit3, annexin C1	annexin VII
DDB_G0283915	-0.960784	4.56137	-4.78344	1.63789e-05	0.000128154	2.27391	DDB_G0283915		esterase/lipase/thioesterase domain-containing protein
DDB_G0272793	-2.12444	0.642037	-4.78321	1.6392e-05	0.000128154	2.89459	DDB_G0272793
DDB_G0289017	0.757268	3.72603	4.77994	1.65737e-05	0.000129403	2.38333	DDB_G0289017
DDB_G0291119	-2.4173	0.203912	-4.7798	1.6582e-05	0.000129403	2.87219	DDB_G0291119
DDB_G0271500	-0.633948	6.00248	-4.77864	1.66469e-05	0.000129791	2.08344	keaA	DG1106	Kelch repeat-containing protein
DDB_G0281211	-1.32595	3.89543	-4.77679	1.67513e-05	0.000130486	2.37474	grlL		G-protein-coupled receptor (GPCR) family 3 protein 11
DDB_G0268852	0.863814	4.14487	4.77136	1.70614e-05	0.000132781	2.33752	DDB_G0268852		putative ATP binding protein
DDB_G0285163	-0.480655	6.41487	-4.76974	1.71551e-05	0.000133389	2.01965	gacT	RacGAP, DG1094	RhoGAP domain-containing protein
DDB_G0280797	0.740195	5.57573	4.76916	1.71891e-05	0.000133532	2.1464	DDB_G0280797		putative ribosomal RNA processing protein RRP19
DDB_G0279737	0.685708	4.88119	4.76779	1.72689e-05	0.000134029	2.16278	top2mt	topA	DNA topoisomerase II
DDB_G0289699	0.76014	5.54903	4.76532	1.74131e-05	0.000135027	2.12873	nola2	NHP2	ribosomal protein L7Ae, H/ACA RNP complex subunit 2
DDB_G0295765	0.596001	7.8113	4.75766	1.78697e-05	0.000138321	1.92624	mdn1		type A von Willebrand factor (VWFA) domain-containing protein, putative AAA+ ATPase
DDB_G0281739	-0.819262	6.01258	-4.75765	1.78704e-05	0.000138321	1.97445	gacY	RacGAP	RhoGAP domain-containing protein
DDB_G0292958	-1.3955	2.53752	-4.75716	1.78999e-05	0.000138425	2.5252	mcm5		MCM family protein, putative DNA replication licensing factor
DDB_G0285465	0.899547	6.27524	4.75678	1.79229e-05	0.000138478	1.98077	nog1	gtpbp4	nucleolar GTP-binding protein 1
DDB_G0281107	1.06987	2.3997	4.75306	1.8149e-05	0.000140098	2.63247	DDB_G0281107_RTE		TRE5-B ORF2 fragment
DDB_G0288537	-0.740418	5.50936	-4.75239	1.819e-05	0.000140288	2.04587	DDB_G0288537
DDB_G0293584	1.03265	3.84939	4.75058	1.83015e-05	0.000141021	2.35341	sqle	erg1	squalene monooxygenase, squalene epoxidase
DDB_G0281495	-1.79223	0.616213	-4.74736	1.85015e-05	0.000142433	2.77385	DDB_G0281495
DDB_G0278457	-0.715886	3.92418	-4.74212	1.88314e-05	0.000144843	2.22389	ndrA		NDR family protein kinase A
DDB_G0289839	-1.05411	2.11071	-4.74102	1.89017e-05	0.000145253	2.56793	DDB_G0289839
DDB_G0268318	1.99194	1.0082	4.73813	1.9087e-05	0.000146545	2.73075	DDB_G0268318
DDB_G0269182	0.799512	4.86	4.73502	1.92882e-05	0.000147957	2.15453	rsc5		cellular retinaldehyde-binding/triple function domain-containing protein
DDB_G0278775	-1.6057	1.70564	-4.72994	1.96208e-05	0.000150373	2.62296	ube2c		ubiquitin-conjugating enzyme E2
DDB_G0282799	0.560383	4.92216	4.72391	2.00237e-05	0.000153324	2.03069	DDB_G0282799_RTE		TRE5-A ORF1
DDB_G0276427	-0.511326	6.17249	-4.72193	2.01574e-05	0.00015421	1.89598	osbF		oxysterol binding family protein, member 6
DDB_G0284729	-2.43018	0.642903	-4.72078	2.02358e-05	0.000154671	2.69874	fslK		frizzled and smoothened-like protein K
DDB_G0283129	-0.524561	5.16851	-4.71916	2.03465e-05	0.000155379	1.9677	DDB_G0283129
DDB_G0293102	-2.12172	1.5241	-4.71769	2.04474e-05	0.00015601	2.56047	DDB_G0293102
DDB_G0288751	-0.773616	4.76131	-4.71588	2.05729e-05	0.000156827	2.04532	DDB_G0288751
DDB_G0275195	1.17862	2.48683	4.7146	2.06615e-05	0.000157362	2.49975	DDB_G0275195
DDB_G0271998	0.928999	3.64417	4.7143	2.06827e-05	0.000157384	2.22359	fsjB	ftsj	rRNA methyltransferase, putative rRNA (uridine-2'-O-)-methyltransferase
DDB_G0283819	0.634237	6.49318	4.71192	2.08485e-05	0.000158504	1.81482	DDB_G0283819
DDB_G0290085	-0.632666	5.72691	-4.70873	2.10739e-05	0.000160076	1.90371	DDB_G0290085		Glycerophosphodiester phosphodiesterase GDE1
DDB_G0279221	1.46048	4.72206	4.7054	2.13111e-05	0.000161734	2.09881	DDB_G0279221
DDB_G0275533	-0.467731	7.18935	-4.70028	2.16817e-05	0.0001644	1.76006	DDB_G0275533
DDB_G0291650	0.407103	7.95641	4.69567	2.20207e-05	0.000166823	1.72071	DDB_G0291650		importin subunit beta-3
DDB_G0271630	0.509934	6.06755	4.6953	2.20478e-05	0.00016688	1.83825	sac1		putative phosphoinositide phosphatase
DDB_G0288347	0.783236	7.1593	4.69277	2.22358e-05	0.000168154	1.72029	nola3		Nop10 family protein, H/ACA RNP complex subunit 3
DDB_G0282499	-0.647106	4.52111	-4.68736	2.26441e-05	0.000171091	1.92999	DDB_G0282499		transcription factor E2F/dimerisation partner (TDP) family protein
DDB_G0274387	0.67858	4.57339	4.6866	2.27021e-05	0.000171378	2.02061	dpoA		prolyl oligopeptidase
DDB_G0293294	1.33618	1.4655	4.68519	2.28103e-05	0.000172042	2.43668	DDB_G0293294
DDB_G0276885	0.694415	5.78893	4.68316	2.29658e-05	0.000173063	1.79419	casK		casein kinase II subunit alpha
DDB_G0271058	-0.836782	5.93482	-4.68287	2.29885e-05	0.000173082	1.75923	vilC		villin-like protein C
DDB_G0285925	-0.490478	5.30728	-4.68191	2.30628e-05	0.000173287	1.85162	sunB	sun2, Sun-2	SUN domain-containing protein B
DDB_G0287929	-0.952308	2.74004	-4.68187	2.3066e-05	0.000173287	2.32209	DDB_G0287929
DDB_G0278169	0.695051	4.06779	4.68173	2.30766e-05	0.000173287	2.03566	DDB_G0278169
DDB_G0271018	0.566337	5.42963	4.68135	2.31062e-05	0.000173357	1.84115	DDB_G0271018_RTE		TRE5-A ORF2
DDB_G0272504	0.666398	5.83646	4.67949	2.32508e-05	0.00017429	1.7504	DDB_G0272504
DDB_G0280131	-0.600534	6.50313	-4.67912	2.32802e-05	0.000174357	1.70431	DDB_G0280131		armadillo repeat-containing protein, protein kinase, TKL group, tyrosine kinase-like protein, ARMK family protein kinase
DDB_G0269732	-1.03756	7.23721	-4.67813	2.33576e-05	0.000174784	1.66795	DDB_G0269732		DnaJ homolog subfamily C member 1
DDB_G0288593	0.35835	7.45423	4.67538	2.35744e-05	0.000176252	1.65963	DDB_G0288593		ATP-dependent hsl protease ATP-binding subunit hslU
DDB_G0275751	0.415066	8.0778	4.67461	2.36351e-05	0.000176551	1.64793	DDB_G0275751		translation initiation factor IF-2
DDB_G0283869	-1.59704	1.15171	-4.67112	2.39137e-05	0.000178476	2.50287	DDB_G0283869		EGF-like domain-containing transmembrane protein
DDB_G0269352	0.778252	4.1006	4.66888	2.40941e-05	0.000179666	2.02572	mcfD		mitochondrial substrate carrier family protein
DDB_G0281353	0.485463	5.69975	4.66467	2.44374e-05	0.000182067	1.74417	DDB_G0281353		HEAT repeat-containing protein 5B
DDB_G0271838	-1.89412	1.07826	-4.66364	2.45218e-05	0.000182537	2.51867	DDB_G0271838		unknown
DDB_G0269596	-1.83332	0.742772	-4.66294	2.45796e-05	0.000182808	2.49702	DDB_G0269596
DDB_G0269738	1.07508	3.62475	4.66246	2.4619e-05	0.000182942	2.13477	desA	sphingolipid delta 4 desaturase	dihydroceramide desaturase
DDB_G0289111	-1.37381	1.26117	-4.66027	2.48007e-05	0.000184132	2.45374	DDB_G0289111		pirin family protein
DDB_G0269060	-1.42091	1.55165	-4.65891	2.49138e-05	0.000184812	2.39779	DDB_G0269060
DDB_G0293364	1.77204	1.89485	4.65774	2.50124e-05	0.000185295	2.31995	sigB	GP63, orfGP63, 7D	peptidase M8, leishmanolysin family protein
DDB_G0287195	2.17767	1.01872	4.65762	2.50222e-05	0.000185295	2.50386	DDB_G0287195
DDB_G0271506	0.736685	5.45254	4.65628	2.5135e-05	0.000185969	1.75573	pitrm1		peptidase M16 family protein, pitrilysin metalloprotease
DDB_G0282767	0.776555	8.75746	4.64956	2.57078e-05	0.000190042	1.56231	DDB_G0282767
DDB_G0277697	-0.970211	2.58592	-4.64874	2.57785e-05	0.000190303	2.18505	DDB_G0277697		unknown
DDB_G0279759	1.47204	2.68659	4.64863	2.57876e-05	0.000190303	2.27752	DDB_G0279759
DDB_G0293450	-1.37472	5.16026	-4.64608	2.60094e-05	0.000191774	1.748	abcG9		ABC transporter G family protein
DDB_G0285187	-0.674033	6.40131	-4.64024	2.65232e-05	0.000195394	1.58445	DDB_G0285187
DDB_G0285635	0.780916	4.07979	4.63867	2.66633e-05	0.000196257	1.91672	DDB_G0285635		NMDA receptor-regulated protein 2
DDB_G0273201	-1.45776	1.85569	-4.6384	2.66876e-05	0.000196268	2.27483	DDB_G0273201		DNA-binding HORMA domain-containing protein, mitotic spindle assembly checkpoint protein 2
DDB_G0295463	-2.1694	-0.234598	-4.63581	2.69201e-05	0.000197807	2.42837	tRNA-Leu-UAA-18	tRNA	leucine transfer RNA
DDB_G0288639	-0.790488	6.27776	-4.63451	2.70377e-05	0.000198359	1.60292	DDB_G0288639		DNAJ heat shock N-terminal domain-containing protein, TPR repeat-containing protein
DDB_G0289613	-0.872506	3.51653	-4.63446	2.70415e-05	0.000198359	1.98052	gefAA	RasGEF	leucine-rich repeat-containing protein (LRR), Ras guanine nucleotide exchange factor
DDB_G0274505	0.859713	6.55711	4.63281	2.71917e-05	0.00019929	1.55683	DDB_G0274505		p21-activated protein kinase-interacting protein 1
DDB_G0273389	-3.53814	-0.310113	-4.63178	2.72859e-05	0.000199808	2.43407	psiG-1	psiG	PA14 domain-containing protein
DDB_G0289415	0.930758	5.99371	4.62926	2.75172e-05	0.00020133	1.62511	DDB_G0289415		Pescadillo homolog
DDB_G0293444	-1.05287	2.66515	-4.62749	2.76803e-05	0.00020235	2.17772	DDB_G0293444
DDB_G0277303	0.493316	6.07999	4.61624	2.87423e-05	0.000209934	1.54078	phesB	pheS, PheRS	phenylalanine-tRNA ligase, beta subunit, phenylalanyl-tRNA synthetase, beta subunit
DDB_G0270480	0.664543	7.17942	4.61354	2.90028e-05	0.000211543	1.46472	DDB_G0270480
DDB_G0267992	-1.3935	2.23845	-4.61333	2.9024e-05	0.000211543	2.09028	DDB_G0267992		dual-specificity protein phosphatase
DDB_G0294553	-1.90741	1.14301	-4.61319	2.90368e-05	0.000211543	2.33207	DDB_G0294553		delta 5 fatty acid desaturase
DDB_G0287201	1.86174	2.21621	4.61037	2.93122e-05	0.000213368	2.3034	DDB_G0287201
DDB_G0275081	-0.717326	5.19847	-4.60941	2.94068e-05	0.000213875	1.61803	DDB_G0275081		2-aminomuconate deaminase
DDB_G0282933	-1.15927	2.86784	-4.60655	2.96889e-05	0.000215743	2.00596	mcm7		MCM family protein, putative DNA replication licensing factor
DDB_G0287873	-0.656576	5.29826	-4.60524	2.98189e-05	0.000216504	1.58068	DDB_G0287873
DDB_G0281733	0.945219	5.59969	4.60388	2.99554e-05	0.00021731	1.59341	DDB_G0281733
DDB_G0292130	-0.62857	4.24789	-4.60173	3.01711e-05	0.00021869	1.76183	blm		ATP-dependent DNA helicase RecQ family protein, Bloom syndrome protein
DDB_G0282493	0.383885	8.66669	4.60099	3.02461e-05	0.000219047	1.4042	aatB		aspartate aminotransferase, aspartate transaminase
DDB_G0349487	-0.697357	4.33051	-4.59913	3.04344e-05	0.000220225	1.74947	DDB_G0349487
DDB_G0276841	0.729337	4.86834	4.59711	3.064e-05	0.000221525	1.61386	DDB_G0276841		unknown
DDB_G0275337	-0.596609	7.17371	-4.59673	3.06796e-05	0.000221624	1.41023	DDB_G0275337
DDB_G0272995	-0.893669	4.99042	-4.59459	3.0899e-05	0.00022302	1.60524	DDB_G0272995
DDB_G0276695	-1.00867	3.0616	-4.59283	3.10821e-05	0.000224153	1.93063	DDB_G0276695
DDB_G0286331	0.936825	5.0761	4.59064	3.13093e-05	0.000225601	1.59438	DDB_G0286331		RNA-binding protein PIN4
DDB_G0292134	-0.99513	2.94016	-4.588	3.1587e-05	0.00022741	1.90645	bub3		WD40 repeat-containing protein, putative mitotic checkpoint protein
DDB_G0288123	-0.820012	9.05993	-4.58703	3.16894e-05	0.000227956	1.3622	DDB_G0288123
DDB_G0283363	0.597607	4.89859	4.58382	3.20303e-05	0.000230214	1.52074	vti1B	DdVti1B	putative v-SNARE family protein
DDB_G0291412	0.715005	4.33478	4.58163	3.22658e-05	0.000231713	1.71311	srp72		signal recognition particle 72 kDa subunit
DDB_G0274693	-0.589877	3.79967	-4.58116	3.2316e-05	0.000231878	1.79753	DDB_G0274693		BRCT domain-containing protein
DDB_G0290259	-1.01936	2.81406	-4.5806	3.23769e-05	0.00023212	1.91358	cfrB	fusB, GP138B, DDFRP3	cell surface glycoprotein GP138 B
DDB_G0273225	-0.959914	2.73376	-4.58011	3.24295e-05	0.000232227	1.95812	aslC-1	aslC	putative acetyl-CoA synthetase
DDB_G0276893	-0.589949	5.30421	-4.57996	3.24461e-05	0.000232227	1.53371	ctxB	FPS1, ctxII, cortexillin II	actin bundling protein cortexillin II
DDB_G0274695	0.620502	4.53258	4.5723	3.32856e-05	0.00023787	1.60052	slp	Cdc15/Fes/CIP4 domain-containing protein	SH3 domain-containing protein Slp
DDB_G0289357	-0.457881	6.16561	-4.57226	3.32901e-05	0.00023787	1.39069	DDB_G0289357
DDB_G0277009	0.620978	5.71024	4.56736	3.38383e-05	0.000241559	1.4202	DDB_G0277009
DDB_G0269294	0.670773	4.02763	4.56714	3.38629e-05	0.000241559	1.71459	DDB_G0269294
DDB_G0270948	0.612361	4.62374	4.56618	3.39722e-05	0.000242137	1.54069	fntB		protein farnesyltransferase beta subunit
DDB_G0282529	-1.05778	3.42928	-4.5637	3.42534e-05	0.000243938	1.74522	rbbD		WD-40 repeat-containing protein, WD40 repeat-containing protein, putative Retinoblastoma (Rb) binding protein
DDB_G0275125	-0.94207	4.95249	-4.56343	3.42844e-05	0.000243955	1.45928	plbF	PLB	phospholipase B-like protein
DDB_G0274873	0.475732	6.14895	4.56307	3.4326e-05	0.000244048	1.36192	pex19		peroxin 19, peroxisomal biogenesis factor 19
DDB_G0283067	-1.02448	2.83968	-4.5606	3.46092e-05	0.000245857	1.93352	DDB_G0283067		unknown
DDB_G0286893	-1.26961	1.6759	-4.55693	3.50356e-05	0.000248488	1.99739	act29		actin
DDB_G0284817	0.849411	7.05597	4.55691	3.50376e-05	0.000248488	1.27422	DDB_G0284817		rRNA-processing protein EBP2
DDB_G0287783	0.870973	3.79704	4.55182	3.56366e-05	0.000252527	1.66629	DDB_G0287783		ubiquitin-associated (UBA) domain-containing protein
DDB_G0268854	-1.47096	1.79102	-4.55063	3.57777e-05	0.000253141	2.04611	gnt4		GlcNAc transferase, glycosyltransferase, alpha-1,3-mannosyl-glycoprotein beta-1,2-N-acetylglucosaminyltransferase
DDB_G0282951	0.57117	7.03934	4.55059	3.57825e-05	0.000253141	1.27024	DDB_G0282951		unknown
DDB_G0278295	-0.523518	9.69673	-4.55023	3.58261e-05	0.00025324	1.2441	DDB_G0278295		putative phospholipid transfer protein, ML domain-containing protein
DDB_G0286979	-1.94724	1.10198	-4.54778	3.61189e-05	0.000255099	2.14247	DDB_G0286979		major facilitator superfamily 1 transporter (MFS-1)
DDB_G0283607	-0.508038	6.62107	-4.54596	3.6339e-05	0.000256442	1.26291	eb1		microtubule-associated protein EB1
DDB_G0286233	-0.927316	2.99887	-4.54543	3.64032e-05	0.000256683	1.67915	anapc6	cdc16	TPR repeat-containing protein, anaphase promoting complex subunit 6
DDB_G0286125	0.491777	5.63107	4.5439	3.65883e-05	0.000257775	1.39099	pkgC	PK3, protein kinase 3, Dd kinase 3	AGC group protein kinase PkgC
DDB_G0285359	-1.29825	2.66181	-4.54362	3.66233e-05	0.00025781	1.75191	DDB_G0285359
DDB_G0274255	-1.06551	2.94715	-4.54208	3.68106e-05	0.000258915	1.76192	DDB_G0274255
DDB_G0276189	1.08535	4.74868	4.54136	3.68992e-05	0.000259295	1.52713	DDB_G0276189
DDB_G0283841	1.12352	1.85274	4.54115	3.69252e-05	0.000259295	1.94962	alg6		glycosyltransferase, dolichyl-phosphate-glucose alpha-1,3-glucosyltransferase
DDB_G0290669	1.21515	2.34862	4.53954	3.71231e-05	0.00026036	1.92372	mcfW		mitochondrial substrate carrier family protein
DDB_G0278863	0.664738	5.54823	4.53936	3.71457e-05	0.00026036	1.38861	fray1	DFray1	putative protein serine/threonine kinase, STE20 family protein kinase, protein kinase, STE group, FRAY subfamily protein kinase
DDB_G0269222	-0.919656	3.26953	-4.53918	3.71682e-05	0.00026036	1.80533	gefB	RasGEFB, RasGEF	Ras guanine nucleotide exchange factor
DDB_G0291330	-0.93428	2.6405	-4.53868	3.72304e-05	0.000260385	1.76054	kctd9		BTB/POZ domain-containing protein, potassium channel tetramerization domain-containing protein
DDB_G0270018	-0.796426	4.2903	-4.53866	3.72327e-05	0.000260385	1.52171	DDB_G0270018
DDB_G0286183	0.475695	8.2316	4.53771	3.73507e-05	0.000260796	1.1985	agps	eapA, alkyl-DHAP, ADPS	alkyl-dihydroxyacetonephosphate synthase, alkyldihydroxyacetonephosphate synthase
DDB_G0267422	-0.451768	5.88259	-4.53769	3.73524e-05	0.000260796	1.31089	tipC	DG1038, vps13, vps13C
DDB_G0294050	0.452899	11.1453	4.53653	3.74977e-05	0.000261597	1.21243	mrps2	rps2	ribosomal protein S2, ribosomal protein S2, mitochondrial
DDB_G0271870	-0.70368	4.19853	-4.5352	3.76633e-05	0.000262538	1.52169	agnC		argonaut-like protein
DDB_G0276259	-1.23033	2.4944	-4.53292	3.79504e-05	0.000264324	1.87854	DDB_G0276259		PQ loop repeat-containing protein
DDB_G0292404	-0.578335	9.09172	-4.53059	3.82459e-05	0.000266165	1.17613	sti1	STIP1	tetratricopeptide-like helical domain-containing protein (TPR), stress-induced-phosphoprotein 1
DDB_G0270432	-0.963313	2.99897	-4.52912	3.84323e-05	0.000267245	1.72164	DDB_G0270432
DDB_G0267528	0.66669	8.64789	4.52785	3.85946e-05	0.000268155	1.16508	DDB_G0267528
DDB_G0290885	-0.842844	5.32488	-4.52551	3.88965e-05	0.000269876	1.353	DDB_G0290885		unknown
DDB_G0270196	0.508385	5.79703	4.52544	3.89053e-05	0.000269876	1.31217	DDB_G0270196		putative mitochondrial import inner membrane translocase subunit 50, NIF domain-containing protein
DDB_G0285141	1.42274	2.67032	4.52281	3.92468e-05	0.000272024	1.78328	osbJ		oxysterol binding family protein, member 10
DDB_G0270336	0.621962	5.96592	4.52216	3.93319e-05	0.000272393	1.29859	ipo4		importin 4
DDB_G0291718	-1.04915	2.04034	-4.51802	3.9877e-05	0.000275945	1.84851	DDB_G0291718
DDB_G0279969	1.91974	1.97897	4.51763	3.99282e-05	0.000276076	2.06083	DDB_G0279969
DDB_G0277847	0.318699	9.4798	4.51465	4.03261e-05	0.000278602	1.12588	pdhC	dlaA	dihydrolipoamide acetyltransferase, dihydrolipoyllysine-residue acetyltransferase, pyruvate dehydrogenase E2 component
DDB_G0285923	-1.58859	1.36589	-4.51218	4.06572e-05	0.000280663	1.97814	DDB_G0285923
DDB_G0283009	-0.590277	4.20568	-4.50989	4.09679e-05	0.000282579	1.39774	mcm8		MCM family protein
DDB_G0278635	1.70452	1.22446	4.50717	4.1339e-05	0.000284879	1.98253	DDB_G0278635		leucine-rich repeat-containing protein (LRR)
DDB_G0278051	-0.924319	4.03318	-4.50681	4.13892e-05	0.000284879	1.48686	elmoA		engulfment and cell motility ELM family protein
DDB_G0269238	0.519958	6.73387	4.50672	4.14013e-05	0.000284879	1.16611	rab11A	rab11	Rab GTPase
DDB_G0285503	0.52925	4.76894	4.50622	4.14706e-05	0.000285127	1.3655	dynB	Ddp50, DCTN2, p50	dynactin 50 kDa subunit, dynamitin
DDB_G0290331	-0.685502	5.81359	-4.50232	4.20108e-05	0.000288609	1.18049	ssrp1		structure-specific recognition protein 1, FACT complex subunit SSRP1
DDB_G0290513	-2.06629	-0.132315	-4.50188	4.20723e-05	0.0002888	2.0342	DDB_G0290513
DDB_G0279105	0.506111	5.37904	4.49953	4.24012e-05	0.000290824	1.27316	DDB_G0279105
DDB_G0289387	0.707882	3.37692	4.49912	4.24581e-05	0.000290981	1.57691	DDB_G0289387_RTE		TRE5-B ORF1
DDB_G0277803	0.60247	11.9199	4.49744	4.26965e-05	0.000292381	1.0883	rpl4		60S ribosomal protein L4
DDB_G0269270	2.18299	0.192084	4.49352	4.3255e-05	0.000295949	2.00856	DDB_G0269270		AhpC/TSA family protein
DDB_G0271970	-2.54643	0.0866331	-4.4933	4.32869e-05	0.000295949	2.01139	DDB_G0271970
DDB_G0282559	-1.13972	3.97035	-4.49204	4.34681e-05	0.000296951	1.45668	dduA		metallophosphoesterase domain-containing protein, N-terminal purple acid phosphatase domain-containing protein
DDB_G0348868	0.955561	5.06444	4.4906	4.36751e-05	0.000298127	1.2748	DDB_G0348868
DDB_G0349321	-2.6687	0.526515	-4.48852	4.3977e-05	0.000299948	1.98164	DDB_G0349321
DDB_G0284549	-1.6016	2.47961	-4.48515	4.44712e-05	0.000303078	1.68404	dduF		speract/scavenger receptor domain-containing protein, rare lipoprotein A domain-containing protein
DDB_G0291356	-1.1589	3.4873	-4.48274	4.48275e-05	0.000305263	1.48301	grlE	GABA-B receptor protein, G-protein-coupled receptor (GPCR) family 3 protein 5, DdmGluPR, GluPR	GAB receptor GrlE
DDB_G0270060	3.5653	0.23524	4.47972	4.52794e-05	0.000308094	1.90266	DDB_G0270060		carbohydrate-binding domain-containing protein
DDB_G0285319	0.468992	9.9735	4.47822	4.55036e-05	0.000309374	1.01236	H1	DDIHIH1, hstA	histone H1, calmodulin-binding protein, transcriptional repressor
DDB_G0291782	0.569455	6.13234	4.4741	4.61297e-05	0.000313382	1.05771	DDB_G0291782
DDB_G0289991	-0.55941	5.77683	-4.47275	4.63362e-05	0.000314534	1.08259	DDB_G0289991
DDB_G0268266	-0.654391	5.96821	-4.47014	4.6738e-05	0.00031701	1.05995	DDB_G0268266		RNA recognition motif-containing protein
DDB_G0288613	0.554184	5.91556	4.46883	4.69408e-05	0.000318134	1.14797	erf1		eukaryotic translation termination factor 1, eukaryotic petide chain release factor subunit 1
DDB_G0278929	0.619442	4.7833	4.46614	4.73605e-05	0.000320724	1.24655	usp39	SAD1	SAP DNA-binding domain-containing protein, putative U4/U6.U5 small nuclear ribonucleoparticle-associated protein, UBP-type zinc finger-containing protein, peptidase C19 family protein, putative ubiquitin carboxyl-terminal hydrolase (UCH)
DDB_G0270958	0.818601	4.18437	4.46561	4.74443e-05	0.000321037	1.28016	DDB_G0270958
DDB_G0286065	-0.568575	5.34734	-4.46287	4.78768e-05	0.000323708	1.10542	DDB_G0286065		Serologically defined colon cancer antigen 3
DDB_G0281969	-0.453855	7.4102	-4.45768	4.87052e-05	0.000329049	0.960092	mybE		myb domain-containing protein
DDB_G0287711	-0.799364	4.78154	-4.45701	4.88124e-05	0.000329513	1.17148	DDB_G0287711		pyridoxal-phosphate-dependent aminotransferase, putative aromatic amino acid aminotransferase
DDB_G0278779	0.405685	9.93367	4.45675	4.88555e-05	0.000329543	0.940135	aco2		aconitase, mitochondrial, aconitate hydratase, mitochondrial
DDB_G0290689	-2.1553	0.69034	-4.45639	4.89128e-05	0.00032967	1.85972	DDB_G0290689		NUDIX hydrolase family protein, dinucleoside polyphosphate hydrolase
DDB_G0288475	-1.53377	1.27811	-4.4554	4.90735e-05	0.000330493	1.8275	DDB_G0288475		unknown
DDB_G0278259	-0.782637	3.83242	-4.45501	4.91373e-05	0.000330662	1.39665	manB		alpha-mannosidase
DDB_G0286717	-2.61908	1.98662	-4.45295	4.94721e-05	0.000332653	1.7751	ponC1		putative actin binding protein, ponticulin-related protein
DDB_G0283621	0.655057	5.39333	4.44716	5.04277e-05	0.000338812	1.1666	cutA		fatty acid elongase 3-ketoacyl-CoA synthase, long chain fatty acid elongase
DDB_G0295531	1.36273	3.83866	4.44676	5.04944e-05	0.000338994	1.35531	sno6	DdR6, r6	C/D-box small nucleolar RNA, C/D box snoRNA
DDB_G0271676	-0.523349	5.78302	-4.44454	5.08674e-05	0.000341219	0.998179	nlp	Cdc15/Fes/CIP4 domain-containing protein	SH3 domain-containing protein Nlp
DDB_G0274171	-0.822286	3.77256	-4.44431	5.09055e-05	0.000341219	1.35667	stcC		unknown
DDB_G0269574	1.13002	2.55162	4.44216	5.12688e-05	0.000343385	1.6285	dcd3B		alkaline dihydroceramidase, N-acylsphingosine amidohydrolase
DDB_G0281287	-0.895001	3.45465	-4.44176	5.13364e-05	0.000343568	1.32146	DDB_G0281287
DDB_G0275351	0.848829	4.45874	4.44085	5.14903e-05	0.000344329	1.18796	DDB_G0275351		C2H2-type zinc finger-containing protein
DDB_G0285063	0.483812	9.85543	4.43626	5.22765e-05	0.000349314	0.874418	DDB_G0285063		putative E3 ubiquitin-protein ligase
DDB_G0285025	1.93717	3.88646	4.4358	5.23559e-05	0.000349328	1.32017	alrE		aldo-keto reductase
DDB_G0271632	1.05901	3.37318	4.43578	5.23605e-05	0.000349328	1.46806	pus7		tRNA pseudouridine synthase D
DDB_G0269344	0.991063	3.15077	4.43328	5.27943e-05	0.000351949	1.47714	DDB_G0269344		WD40 repeat-containing protein
DDB_G0280289	0.94275	6.99139	4.42687	5.39222e-05	0.000359188	0.873794	DDB_G0280289		Nucleolar GTP-binding protein 2
DDB_G0293576	0.890592	4.45205	4.42663	5.39652e-05	0.000359194	1.08069	esf2		RNA-binding region RNP-1 domain-containing protein, U3 snoRNP-associated protein Esf2
DDB_G0282123	-1.11522	2.73778	-4.42631	5.40225e-05	0.000359296	1.40969	DDB_G0282123
DDB_G0272440	0.904103	4.42653	4.42514	5.42315e-05	0.000360406	1.21404	DDB_G0272440		putative quinone oxidoreductase, alcohol dehydrogenase
DDB_G0281579	0.663369	3.70415	4.42477	5.42972e-05	0.000360562	1.27703	DDB_G0281579_RTE		TRE5-A ORF2
DDB_G0293038	-0.613518	7.62269	-4.42306	5.46036e-05	0.000362315	0.834507	DDB_G0293038
DDB_G0276065	0.914183	4.7349	4.42271	5.4667e-05	0.000362371	1.15517	DDB_G0276065		acyl-CoA oxidase
DDB_G0280377	-0.502289	5.04139	-4.42255	5.46967e-05	0.000362371	0.996179	DDB_G0280377		pleckstrin homology (PH) domain-containing protein, putative phosphatidylinositol phosphate kinase
DDB_G0287363	0.47222	8.6075	4.41793	5.55349e-05	0.00036764	0.812079	sibA		integrin beta-like protein A
DDB_G0287609	-1.14311	3.75815	-4.41572	5.5942e-05	0.000370048	1.32433	DDB_G0287609		alpha/beta hydrolase fold-3 domain-containing protein
DDB_G0271618	1.29754	2.18621	4.41388	5.62821e-05	0.00037201	1.60594	pks8	dipks8, PKS	putative polyketide synthase, beta-ketoacyl synthase family protein
DDB_G0283911	1.47621	3.82729	4.41334	5.63833e-05	0.000372391	1.37407	DDB_G0283911		HSP20-like chaperone domain-containing protein
DDB_G0280209	0.45619	6.08178	4.4086	5.72693e-05	0.000377703	0.861944	DDB_G0280209		unknown
DDB_G0287165	-0.876321	3.59095	-4.40857	5.7276e-05	0.000377703	1.12768	DDB_G0287165		spastin-like protein
DDB_G0269106	-1.32347	3.50664	-4.40796	5.73911e-05	0.000378083	1.26511	cahA	canA, rcdH	carbonic anhydrase
DDB_G0292812	-0.868094	3.41436	-4.4078	5.7422e-05	0.000378083	1.34699	mipA		putative transmembrane protein
DDB_G0273143	-1.76349	1.2021	-4.40746	5.74849e-05	0.000378207	1.48897	DDB_G0273143
DDB_G0280555	-0.71911	4.04914	-4.40002	5.89115e-05	0.000387294	1.07812	DDB_G0280555
DDB_G0282407	-0.589605	5.65893	-4.39971	5.89721e-05	0.000387395	0.879279	DDB_G0282407
DDB_G0291340	-0.562965	5.7593	-4.39883	5.91427e-05	0.000388218	0.856453	DDB_G0291340
DDB_G0282861	-0.820327	2.6825	-4.39844	5.92178e-05	0.000388413	1.21585	DDB_G0282861		TCTP family protein 2
DDB_G0278755	-0.759068	5.66553	-4.39746	5.94104e-05	0.000389377	0.83719	gacR	RacGAP	RhoGAP domain-containing protein
DDB_G0277949	0.520572	4.64191	4.39526	5.9842e-05	0.000391905	1.00798	pldC	PLD1	phospholipase D1
DDB_G0289675	0.888223	5.39535	4.39093	6.07001e-05	0.000397221	0.890228	adprh		ADP-ribosylarginine hydrolase
DDB_G0284687	1.49524	1.91475	4.38936	6.10143e-05	0.000398972	1.56118	DDB_G0284687		phospholipase D, putative cardiolipin synthetase
DDB_G0277687	-0.699997	8.91587	-4.38805	6.12773e-05	0.000400385	0.718111	DDB_G0277687
DDB_G0276099	0.539236	4.7867	4.38762	6.13639e-05	0.000400646	1.00148	DDB_G0276099		unknown
DDB_G0269762	0.464891	6.88285	4.38586	6.1721e-05	0.000402493	0.748908	DDB_G0269762
DDB_G0278807	-1.27799	4.0308	-4.38576	6.1741e-05	0.000402493	0.963468	DDB_G0278807		unknown
DDB_G0279539	0.654662	7.10503	4.38484	6.19283e-05	0.000403406	0.733231	DDB_G0279539		RNA-binding region RNP-1 domain-containing protein
DDB_G0294849	-2.08625	-0.300589	-4.38437	6.20238e-05	0.000403721	1.6847	tRNA-Leu-UAA-2	tRNA	leucine transfer RNA
DDB_G0279411	-0.38645	9.77806	-4.38398	6.21027e-05	0.000403927	0.707287	ctsD	catD	cathepsin D
DDB_G0276851	-2.17569	1.10957	-4.38128	6.26579e-05	0.000407229	1.53494	uduH		EGF-like domain-containing protein
DDB_G0278433	0.40386	8.69069	4.38031	6.2857e-05	0.000408213	0.690364	DDB_G0278433		RNA recognition motif-containing protein RRM
DDB_G0349537	-1.60797	0.216462	-4.37763	6.34123e-05	0.000411506	1.659	DDB_G0349537
DDB_G0284625	-2.59215	1.16573	-4.37387	6.42024e-05	0.000416318	1.63515	DDB_G0284625		EGF-like domain-containing protein
DDB_G0285931	-0.923964	3.86606	-4.36715	6.56332e-05	0.000425273	1.02546	dlpB		dynamin-like protein B
DDB_G0285973	0.479984	6.3876	4.36647	6.57811e-05	0.000425909	0.743342	DDB_G0285973		Butyrate response factor 2
DDB_G0287333	0.568143	7.06641	4.36442	6.62253e-05	0.000428461	0.670082	eif3J	eif3s1, eIF-3 alpha, eukaryotic translation initiation factor 3 (eIF3) subunit 1	eukaryotic translation initiation factor 3 (eIF3) subunit J
DDB_G0269004	-1.67793	1.63505	-4.36301	6.65325e-05	0.000430122	1.50003	DDB_G0269004
DDB_G0272196	-1.13295	4.11283	-4.36167	6.68266e-05	0.000431698	1.00693	DDB_G0272196		copine family protein
DDB_G0293062	-0.619463	4.27007	-4.36084	6.70086e-05	0.000432547	0.924195	DDB_G0293062		acyltransferase domain-containing protein
DDB_G0282729	0.610301	4.15885	4.35803	6.76285e-05	0.000436219	0.994668	DDB_G0282729		unknown
DDB_G0274295	-0.581427	6.42124	-4.35694	6.78701e-05	0.000437448	0.710749	DDB_G0274295		RWP-RK domain-containing protein
DDB_G0288461	-1.45649	4.09743	-4.35641	6.79885e-05	0.000437881	1.05429	hgsA		hydroxymethylglutaryl-CoA synthase
DDB_G0278529	1.08473	3.33076	4.35606	6.80672e-05	0.000438058	1.06153	DDB_G0278529		pmp22 family protein
DDB_G0288869	2.06978	1.23173	4.35423	6.84763e-05	0.000440297	1.53374	DDB_G0288869		EGF-like domain-containing protein
DDB_G0281745	-0.721077	6.29207	-4.354	6.8529e-05	0.000440297	0.67338	DDB_G0281745		LISK family protein kinase, protein kinase, TKL group, tyrosine kinase-like protein
DDB_G0277427	-0.762958	3.39971	-4.35382	6.85696e-05	0.000440297	1.03411	DDB_G0277427
DDB_G0274183	-0.818827	4.79832	-4.35248	6.88704e-05	0.000441897	0.791517	DDB_G0274183		leucine-rich repeat-containing protein (LRR)
DDB_G0288915	-0.708848	8.43847	-4.35168	6.90521e-05	0.000442731	0.60234	DDB_G0288915
DDB_G0267526	-0.64054	6.64027	-4.3512	6.91596e-05	0.000443088	0.625157	DDB_G0267526
DDB_G0276697	-2.28802	-0.413805	-4.35089	6.92304e-05	0.000443209	1.58632	DDB_G0276697
DDB_G0289369	0.736592	4.52906	4.34874	6.97201e-05	0.000446011	0.980167	DDB_G0289369		AN1-type zinc finger-containing protein, UBX domain-containing protein
DDB_G0281503	-0.639093	6.37657	-4.34779	6.99387e-05	0.000447074	0.657137	DDB_G0281503
DDB_G0275789	-2.79424	-0.266518	-4.3456	7.04432e-05	0.000449963	1.57243	DDB_G0275789
DDB_G0275315	-1.00379	2.38565	-4.34365	7.08932e-05	0.0004525	1.20324	DDB_G0275315		unknown
DDB_G0295157	-2.8585	0.0267225	-4.33975	7.18045e-05	0.000457975	1.55416	tRNA-Gly-GCC-10	tRNA	glycine transfer RNA
DDB_G0287671	-1.67464	2.32408	-4.33828	7.21528e-05	0.000459853	1.24041	DDB_G0287671
DDB_G0267606	1.15093	4.31282	4.33743	7.23542e-05	0.000460793	0.962229	fcf1	UTP24	FCF1 family protein, PINc domain-containing protein
DDB_G0291047	-0.592632	5.39143	-4.33575	7.27525e-05	0.000462985	0.708356	xdh		xanthine dehydrogenase
DDB_G0270462	0.622748	3.66438	4.33497	7.29397e-05	0.00046375	1.03172	DDB_G0270462_RTE		TRE5-A ORF1
DDB_G0293142	0.535314	4.82913	4.33479	7.2981e-05	0.00046375	0.796879	DDB_G0293142_RTE		TRE5-A ORF1
DDB_G0276411	0.859176	3.97712	4.33209	7.36285e-05	0.000467516	0.916803	mrt4		ribosomal protein L10 family protein, mRNA turnover protein 4
DDB_G0281747	-1.95884	1.41706	-4.33022	7.40828e-05	0.000470052	1.29871	DDB_G0281747		OPI10 family protein
DDB_G0294641	-1.30531	4.53805	-4.32799	7.46249e-05	0.000472878	0.763059	tRNA-Met-CAU-1	tRNA	methionine transfer RNA
DDB_G0288069	0.568702	7.90166	4.32793	7.46387e-05	0.000472878	0.530765	DDB_G0288069
DDB_G0276243	0.52248	5.25868	4.32421	7.55528e-05	0.000478075	0.729416	DDB_G0276243		DUF1620 domain-containing protein
DDB_G0279549	0.505255	6.11563	4.32414	7.55709e-05	0.000478075	0.60965	eif3G	eif3s4, eIF-3 delta, eukaryotic translation initiation factor 3 (eIF3) subunit 4	eukaryotic translation initiation factor 3 (eIF3) subunit G
DDB_G0276963	-0.82674	3.90228	-4.3178	7.71542e-05	0.000487731	0.841807	gefH	RasGEFH, RasGEF	Ras guanine nucleotide exchange factor
DDB_G0290305	0.784766	5.106	4.31419	7.80688e-05	0.000493148	0.724025	DDB_G0290305
DDB_G0286947	0.704963	5.08774	4.31357	7.82289e-05	0.000493795	0.70092	DDB_G0286947
DDB_G0267776	-0.451798	6.97291	-4.31312	7.83447e-05	0.000494161	0.510482	DDB_G0267776	Sca2
DDB_G0272760	-0.919947	3.55173	-4.30837	7.95702e-05	0.000501521	0.846745	mcm6		MCM family protein, putative DNA replication licensing factor
DDB_G0267886	0.585631	5.51415	4.30648	8.00632e-05	0.000504257	0.590754	DDB_G0267886		NFATC2-interacting protein
DDB_G0285445	-1.31109	1.06448	-4.30446	8.05926e-05	0.000507217	1.34594	DDB_G0285445		WD40 repeat-containing protein, cyclin-like F-box containing protein, START domain-containing protein
DDB_G0288071	0.474769	5.21006	4.30279	8.10331e-05	0.000509615	0.654118	dst4	DstD	STE20 family protein kinase Dst4
DDB_G0283855	-1.96808	0.5799	-4.30151	8.13713e-05	0.000511366	1.40612	gpr89	GPHR	Golgi pH regulator homolog
DDB_G0287603	0.663328	4.96617	4.30126	8.14385e-05	0.000511412	0.652859	DDB_G0287603		unknown
DDB_G0277845	0.591755	5.26784	4.30091	8.1533e-05	0.00051163	0.674757	dhkB		histidine kinase B
DDB_G0272618	0.385152	9.65688	4.29956	8.18914e-05	0.000513502	0.436761	tkt-1	tkt	transketolase
DDB_G0294190	-1.59173	0.871916	-4.29799	8.23123e-05	0.000515764	1.36517	DDB_G0294190_TE		DDT-A
DDB_G0294014	0.972196	8.20989	4.29547	8.29919e-05	0.000519641	0.421334	atp6		ATP synthase A chain (protein 6), ATPase subunit 6
DDB_G0288753	-0.480658	5.08567	-4.2933	8.35834e-05	0.000522962	0.618431	ndrB		NDR family protein kinase B
DDB_G0285919	0.948792	3.19135	4.29296	8.36767e-05	0.000523163	0.866977	DDB_G0285919		TIP41 family protein, TIP41-like protein
DDB_G0284833	0.818817	3.89632	4.28952	8.46201e-05	0.000528674	0.88129	exoc4	sec8	exocyst complex subunit 4
DDB_G0292128	0.460707	6.01078	4.28811	8.50089e-05	0.000530716	0.520222	DDB_G0292128		E3 ubiquitin-protein ligase UBR2
DDB_G0277723	-0.840593	3.76022	-4.28605	8.55837e-05	0.000533902	0.784366	lip5		lipase family member 5
DDB_G0282731	-1.40115	2.33476	-4.28583	8.56441e-05	0.000533902	1.11656	polA2		DNA polymerase alpha subunit B
DDB_G0287951	0.359737	6.93599	4.28502	8.58704e-05	0.000534923	0.424042	DDB_G0287951		unknown
DDB_G0275065	-0.64654	5.09179	-4.28376	8.6225e-05	0.000536741	0.593565	dmpA	Dmp1	transmembrane protein
DDB_G0279561	0.697651	7.41651	4.2796	8.7403e-05	0.000543679	0.389756	DDB_G0279561		AMP-dependent synthetase and ligase domain-containing protein
DDB_G0292600	0.575584	10.529	4.27872	8.76522e-05	0.000544782	0.376542	mdhB		malate dehydrogenase
DDB_G0285097	0.609433	3.82391	4.27853	8.77077e-05	0.000544782	0.832084	DDB_G0285097_RTE		TRE5-A ORF2
DDB_G0289179	-0.428898	7.59441	-4.27724	8.80767e-05	0.000546676	0.374678	thyB	rcdKK, veg149, TK1, TDK, DdTK1	thymidine kinase
DDB_G0291301	-1.15598	2.61969	-4.27561	8.85451e-05	0.000549185	0.962624	DDB_G0291301		amine oxidase (flavin-containing), putative sarcosine oxidase, putative L-amino acid oxidase
DDB_G0292140	-0.542689	6.29233	-4.27439	8.88978e-05	0.000550973	0.415641	DDB_G0292140		SET domain-containing protein
DDB_G0295667	1.20786	2.16519	4.27361	8.91232e-05	0.00055197	1.13198	pks35	dipks35, PKS	putative polyketide synthase, beta-ketoacyl synthase family protein
DDB_G0293620	-1.59678	1.7621	-4.27322	8.92379e-05	0.00055228	1.11915	DDB_G0293620	Cenp68	unknown
DDB_G0287885	-2.04164	0.732175	-4.27042	9.00565e-05	0.000556944	1.28742	DDB_G0287885
DDB_G0272160	-0.778627	3.97723	-4.2685	9.06212e-05	0.000560031	0.684148	DDB_G0272160
DDB_G0268052	0.702418	7.02344	4.26804	9.07566e-05	0.000560463	0.3844	DDB_G0268052
DDB_G0278349	0.499348	6.86164	4.26656	9.11939e-05	0.000562757	0.376266	tra2		RNA-binding region RNP-1 domain-containing protein, RNA recognition motif-containing protein RRM, putative transformer-2 protein
DDB_G0269058	0.50616	4.92214	4.26527	9.15796e-05	0.00056473	0.553585	DDB_G0269058_RTE		TRE5-A ORF1
DDB_G0273465	-2.3814	-0.302354	-4.26402	9.19519e-05	0.000566617	1.32708	DDB_G0273465
DDB_G0275283	-0.75892	4.31861	-4.26298	9.22626e-05	0.000567805	0.634488	DDB_G0275283
DDB_G0279867	0.507017	4.76795	4.26293	9.22774e-05	0.000567805	0.571326	DDB_G0279867_RTE		TRE5-A ORF1
DDB_G0293682	0.883791	4.06933	4.2556	9.45046e-05	0.000581091	0.670421	DDB_G0293682		tRNA guanosine-2'-O-methyltransferase TRM13 homolog
DDB_G0286207	-0.588051	5.98375	-4.25375	9.50745e-05	0.000584176	0.363372	DDB_G0286207		unknown
DDB_G0284735	0.461546	5.23387	4.25195	9.56338e-05	0.00058719	0.528698	copB	veg125, rcdC, beta-COP	coatomer protein complex beta subunit, adaptin N-terminal domain-containing protein
DDB_G0274159	0.510762	5.62342	4.2508	9.59935e-05	0.000588976	0.469905	hisS	HisRS	histidine-tRNA ligase, histidyl-tRNA synthetase
DDB_G0279417	0.585168	5.82871	4.24423	9.80642e-05	0.00060125	0.407233	roco6		LRRK family protein kinase Roco6
DDB_G0288405	0.872998	4.99319	4.24395	9.81536e-05	0.000601366	0.555211	DDB_G0288405	rabGAP	RabGAP/TBC domain-containing protein, putative GTPase activating protein (GAP), TLDc domain-containing protein
DDB_G0268876	-0.742602	4.34395	-4.24329	9.83652e-05	0.000602231	0.581402	DDB_G0268876		filamin/ABP280 repeat-containing protein, protein kinase, TKL group, tyrosine kinase-like protein
DDB_G0268504	0.655175	6.87864	4.23983	9.94763e-05	0.00060844	0.286152	DDB_G0268504		AAA ATPase domain-containing protein
DDB_G0289409	-0.740424	7.39903	-4.23969	9.95216e-05	0.00060844	0.267046	DDB_G0289409	Pkd1	putative polycystin-1
DDB_G0268614	-0.559593	6.90271	-4.23858	9.98814e-05	0.000610204	0.269336	msh6		mutS homolog, DNA mismatch repair protein
DDB_G0290261	-1.07337	4.14949	-4.22881	0.0001031	0.000629419	0.557107	cfrC	fusD, GP138C, DdFRP1beta, DdFRP1&beta;	cell surface glycoprotein GP138 C
DDB_G0294016	0.60773	10.8499	4.22713	0.000103663	0.000632027	0.223306	atp9		ATPase subunit 9
DDB_G0271728	-0.78086	4.14477	-4.22709	0.000103675	0.000632027	0.489396	DDB_G0271728
DDB_G0267748	-1.3613	2.85235	-4.22325	0.000104978	0.000639511	0.728394	cdc45		cell division cycle protein 45
DDB_G0273339	0.971925	4.47601	4.22192	0.00010543	0.000641811	0.560928	DDB_G0273339
DDB_G0269860	0.658539	5.30029	4.22076	0.000105826	0.000643345	0.419944	DDB_G0269860		importin beta family protein, putative importin 7
DDB_G0279487	0.465306	7.2029	4.22074	0.000105833	0.000643345	0.219449	DDB_G0279487		HEAT repeat-containing protein, armadillo-like helical domain-containing protein, GCN1-like protein
DDB_G0269210	1.0002	3.23671	4.2199	0.000106121	0.000644641	0.771321	abcG14		ABC transporter G family protein
DDB_G0293692	0.491494	4.73512	4.2185	0.000106607	0.000647135	0.440808	DDB_G0293692_RTE		TRE5-A ORF1
DDB_G0277429	-1.11006	3.09749	-4.21559	0.000107617	0.000652799	0.792372	DDB_G0277429		regulator of chromosome condensation (RCC1) domain-containing protein, BTB/POZ domain-containing protein
DDB_G0280309	-1.32225	2.91857	-4.21505	0.000107803	0.000653464	0.739916	mcm3		MCM family protein, putative DNA replication licensing factor
DDB_G0276757	-2.54735	-0.738525	-4.21467	0.000107938	0.000653819	1.18064	sigH		transmembrane protein
DDB_G0290835	-1.53836	0.534385	-4.21356	0.000108328	0.000655718	1.15339	DDB_G0290835
DDB_G0295791	-1.64368	1.86458	-4.20975	0.000109671	0.000663379	0.857865	DDB_G0295791		unknown
DDB_G0267540	0.682053	4.66175	4.20903	0.000109927	0.000664457	0.463397	scy1	DdNTKL	SCY1 family protein kinase Scy1
DDB_G0288771	0.572594	4.82653	4.20821	0.000110221	0.000665762	0.39674	darA		darlin
DDB_G0277291	-1.94077	0.955544	-4.19867	0.000113677	0.000686156	1.08907	DDB_G0277291		EGF-like domain-containing protein
DDB_G0275687	0.916642	3.0424	4.19834	0.000113799	0.000686406	0.788007	abcG18	mdrA2, mdrA	ABC transporter G family protein
DDB_G0271306	1.13601	3.85919	4.19706	0.000114273	0.00068878	0.594613	nmd3		60S ribosomal export protein
DDB_G0282569	0.439082	5.56502	4.19578	0.000114744	0.000691132	0.266708	sf3b3		CPSF domain-containing protein, splicing factor 3B subunit 3
DDB_G0282065	1.82113	3.67763	4.19211	0.000116117	0.000698907	0.671366	DDB_G0282065
DDB_G0286379	-0.950971	4.69986	-4.1905	0.000116723	0.000702059	0.27355	DDB_G0286379
DDB_G0287913	0.68863	7.87859	4.18597	0.000118445	0.00071192	0.0883742	oatA	OAT	ornithine-oxo-acid transaminase, ornithine 5-aminotransferase
DDB_G0283109	0.570549	4.44051	4.18484	0.000118879	0.000714027	0.421507	iksA		putative protein kinase, putative transmembrane protein, IQ calmodulin-binding domain-containing protein, IKS family protein kinase
DDB_G0267890	-0.525857	5.6475	-4.18016	0.000120688	0.000724382	0.176337	DDB_G0267890
DDB_G0278781	0.8837	5.90675	4.17626	0.000122218	0.00073305	0.205815	pah	phenylalanine 4-monooxygenase, dictyoPAH	phenylalanine hydroxylase
DDB_G0291426	-1.49774	0.729139	-4.17581	0.000122395	0.0007336	1.05298	DDB_G0291426
DDB_G0278825	-1.11435	6.72846	-4.17552	0.000122511	0.000733779	0.0759405	DDB_G0278825
DDB_G0272450	-1.19055	4.55495	-4.17304	0.000123496	0.000738512	0.309429	DDB_G0272450
DDB_G0276767	-0.625139	7.4855	-4.17297	0.000123526	0.000738512	0.0596925	plbA	PLB	phospholipase B
DDB_G0270858	-1.28237	2.23249	-4.17288	0.00012356	0.000738512	0.830352	DDB_G0270858		regulator of G protein signalling (RGS) domain-containing protein
DDB_G0290467	-1.62641	1.95918	-4.17206	0.000123889	0.000739959	0.888512	pks27	dipks27, PKS	putative polyketide synthase, beta-ketoacyl synthase family protein
DDB_G0283007	0.465713	9.10162	4.1714	0.000124152	0.000741012	0.0321005	DDB_G0283007		unknown
DDB_G0278345	-0.828989	7.65898	-4.16638	0.000126178	0.000752583	0.0272996	acly		ATP citrate synthase, ATP citrate lyase
DDB_G0283763	0.713262	7.67114	4.16499	0.000126748	0.000755456	0.0242814	grpE		molecular chaperone
DDB_G0278539	0.501476	11.3822	4.15974	0.000128911	0.000767564	0.0125683	rpl5		60S ribosomal protein L5
DDB_G0279321	0.802901	5.76648	4.15963	0.000128959	0.000767564	0.124101	DDB_G0279321		Ribosomal RNA-processing protein 1
DDB_G0293244	0.747616	5.1369	4.15779	0.000129727	0.000771595	0.209699	DDB_G0293244		tRNA (uracil-5-)-methyltransferase
DDB_G0287741	0.928315	4.06761	4.15674	0.000130166	0.000773667	0.472681	DDB_G0287741		enoyl-CoA hydratase/isomerase domain-containing protein
DDB_G0276355	0.418015	8.79532	4.15623	0.000130381	0.00077441	-0.0153355	dhcA	DYHC, DYNC1I1, DHC	cytoplasmic dynein heavy chain, dynein beta chain, flagellar outer arm
DDB_G0285453	-0.686154	3.98383	-4.15597	0.000130489	0.000774513	0.337778	racP		Rho GTPase
DDB_G0276137	0.519752	9.4357	4.1555	0.000130687	0.000775149	-0.01594	xrn1		5'-3' exoribonuclease
DDB_G0291568	-2.05263	4.16079	-4.15384	0.000131386	0.000778757	0.321926	dnaja1		DnaJ homolog subfamily A member 1
DDB_G0291133	-1.28311	1.72777	-4.15345	0.000131553	0.000779151	0.816024	DDB_G0291133		WEE family protein kinase DDB_G0291133
DDB_G0269676	1.0385	2.29545	4.15326	0.000131635	0.000779151	0.633097	DDB_G0269676		Putative methyltransferase NSUN3
DDB_G0285837	-0.530911	5.96964	-4.1505	0.000132809	0.000785556	0.0618727	DDB_G0285837		bromodomain-containing protein, WD-40 repeat-containing protein, BRWD group protein
DDB_G0281925	0.763026	6.45769	4.15014	0.000132964	0.000785696	0.00949432	DDB_G0281925		putative RNA helicase, DEAD/DEAH box helicase
DDB_G0294020	0.529424	10.8631	4.15002	0.000133016	0.000785696	-0.0174821	nad2		NADH dehydrogenase subunit 2
DDB_G0279325	-0.985243	2.7371	-4.14683	0.000134387	0.000793243	0.55382	DDB_G0279325
DDB_G0295845	0.50118	5.21611	4.14623	0.000134651	0.000794253	0.144981	DDB_G0295845		ribonuclease T2
DDB_G0280235	0.474014	6.5355	4.14577	0.000134847	0.000794861	0.019637	DDB_G0280235		DUF1682 family protein
DDB_G0274423	-0.480635	5.89928	-4.14529	0.000135057	0.00079555	0.031759	DDB_G0274423		SH3 domain-containing protein
DDB_G0275917	-0.508609	6.29241	-4.14499	0.000135189	0.00079578	0.0210668	DDB_G0275917	manH	Beta-mannosidase
DDB_G0288625	0.727156	6.83182	4.14385	0.000135685	0.000797785	-0.0127704	DDB_G0288625		Microtubule-associated protein 6
DDB_G0267602	-1.02862	2.93633	-4.14378	0.000135716	0.000797785	0.496549	DDB_G0267602
DDB_G0287627	0.895469	4.34434	4.14207	0.000136465	0.00080164	0.275976	timm17		mitochondrial import inner membrane translocase subunit 17
DDB_G0272638	-0.819401	5.18985	-4.14159	0.000136676	0.000802328	0.0922534	DDB_G0272638		phosphatidylinositol-4-phosphate 5-kinase (PIP5K) family protein
DDB_G0275795	-0.498175	7.07766	-4.14131	0.0001368	0.000802501	-0.0438906	DDB_G0275795		pleckstrin homology (PH) domain-containing protein, PH domain-containing protein
DDB_G0280195	0.382217	6.32496	4.14085	0.000137001	0.000803131	0.0244951	hdaC		FYVE-type zinc finger-containing protein, HMG-I and HMG-Y, DNA-binding domain-containing protein, histone deacetylase family protein, type-2 histone deacetylase
DDB_G0289969	-2.44728	-0.623115	-4.13784	0.000138336	0.000810401	0.944643	DDB_G0289969
DDB_G0289953	-0.691949	3.19646	-4.13754	0.000138469	0.000810624	0.48255	DDB_G0289953
DDB_G0273031	-0.777979	3.4183	-4.13685	0.000138776	0.000811868	0.430345	DDB_G0273031		2-aminoethanethiol dioxygenase
DDB_G0289583	0.492357	6.30329	4.13597	0.000139168	0.00081293	0.00784831	DDB_G0289583		DUF814 family protein
DDB_G0270990	0.846535	5.41844	4.13579	0.000139249	0.00081293	0.107618	DDB_G0270990		putative acyl-CoA oxidase
DDB_G0270814	-1.39666	2.71812	-4.13569	0.000139297	0.00081293	0.628074	nek2	Ddnek2	NEK family protein kinase Nek2
DDB_G0269364	-1.80773	1.75477	-4.1356	0.000139338	0.00081293	0.768715	stlA	pks1, PKS, steely1, dipks1	polyketide synthase StlA
DDB_G0268334	-0.537515	4.30216	-4.13291	0.000140548	0.000819434	0.19875	DDB_G0268334		Probable 26S protease subunit YTA6
DDB_G0281933	0.698149	9.32127	4.13023	0.000141764	0.000825957	-0.095217	nola4	dkc1, CBF5	pseudouridine synthase family protein, DKCLD domain-containing protein, PUA domain-containing protein, H/ACA RNP complex subunit 4
DDB_G0304886	-0.88577	3.51469	-4.12985	0.000141937	0.000826401	0.32929	DDB_G0304886		LIM-type zinc finger-containing protein
DDB_G0268592	-0.681617	5.03435	-4.12756	0.000142985	0.000831941	0.123192	dlpA		dynamin-like protein A
DDB_G0294841	-2.20206	-0.151963	-4.12531	0.000144026	0.000837424	0.927215	tRNA-Leu-UAA-1	tRNA	leucine transfer RNA
DDB_G0270872	-1.60055	0.579287	-4.12483	0.000144245	0.000838128	0.911439	DDB_G0270872_ps		pseudogene
DDB_G0288329	-0.643172	5.16816	-4.12209	0.000145521	0.000844644	0.00459583	DDB_G0288329
DDB_G0279995	-1.74622	0.47588	-4.122	0.000145564	0.000844644	0.91402	DDB_G0279995		putative glycoside hydrolase
DDB_G0272396	-1.11348	2.62769	-4.11943	0.000146772	0.000851079	0.524549	DDB_G0272396		putative transmembrane protein
DDB_G0293728	-1.06537	2.11506	-4.11847	0.000147226	0.00085313	0.48053	DDB_G0293728
DDB_G0271642	-2.30863	0.868963	-4.11666	0.000148081	0.000857504	0.808141	cks1		cyclin-dependent kinases regulatory subunit
DDB_G0292930	0.899359	2.68411	4.11625	0.00014828	0.000857953	0.557209	DDB_G0292930
DDB_G0285995	-0.861488	4.08292	-4.11608	0.000148359	0.000857953	0.341052	pdsA	PDE, pde1, pdeA, DdPDE1	cAMP/cGMP phosphodiesterase
DDB_G0289719	-0.488463	6.99992	-4.11315	0.00014976	0.000865469	-0.114663	DDB_G0289719		SFRS2-interacting protein
DDB_G0290213	0.475915	7.40061	4.11226	0.000150191	0.000867377	-0.139468	vps45		Sec1-like family protein
DDB_G0277777	-0.889173	4.20527	-4.11094	0.000150829	0.000870471	0.180179	DDB_G0277777
DDB_G0270986	-2.86165	0.148443	-4.10804	0.000152236	0.000877999	0.863769	tspC		tetraspanin family protein
DDB_G0275075	0.455632	5.64717	4.10754	0.000152483	0.000878773	-0.0404793	DDB_G0275075		tetratricopeptide-like helical domain-containing protein (TPR)
DDB_G0271742	-1.98766	0.608184	-4.10735	0.000152575	0.000878773	0.847449	DDB_G0271742		UPF0548 family protein
DDB_G0292024	0.744862	4.91763	4.1061	0.00015319	0.000881718	0.0508142	DDB_G0292024		putative protein tyrosine phosphatase, dual specificity
DDB_G0279099	0.467894	6.50912	4.10445	0.000153999	0.000885535	-0.10158	DDB_G0279099		DEP domain containing protein
DDB_G0289105	-0.58225	4.10082	-4.10433	0.00015406	0.000885535	0.159244	tpc2	putative Ca2+ channel	two-pore calcium channel protein 2
DDB_G0288437	-1.25262	1.96986	-4.10361	0.000154417	0.000886989	0.658851	DDB_G0288437
DDB_G0281251	-0.395249	6.78886	-4.10305	0.000154697	0.000888	-0.126041	DDB_G0281251		unknown
DDB_G0276003	-2.93027	1.13465	-4.10067	0.000155878	0.000894181	0.711811	hspG2		heat shock protein Hsp20 domain-containing protein
DDB_G0284469	-0.835328	2.98114	-4.10018	0.000156126	0.000895001	0.36068	gpaH	Ga8, Galpha8, gpa8	G-protein subunit alpha 8
DDB_G0295757	0.50524	6.39589	4.09554	0.000158467	0.000907815	-0.125865	DDB_G0295757		IPT/TIG domain-containing protein
DDB_G0287103	-0.902938	5.05124	-4.09369	0.000159405	0.000912578	-0.0682097	DDB_G0287103		timeless family protein
DDB_G0283907	-0.507786	6.26836	-4.09229	0.000160126	0.000916092	-0.12586	pkaC	PKA, pkacat, DdPK3, DdPK2, PKA-C, PK2, PK3, cAK	cAMP-dependent protein kinase A, catalytic subunit
DDB_G0274443	0.517394	4.78483	4.09118	0.000160692	0.000918389	0.0310223	med30		putative mediator complex subunit 30
DDB_G0289353	0.803435	5.14513	4.09109	0.000160742	0.000918389	-0.0133121	cox11		cytochrome c oxidase assembly protein
DDB_G0281067	0.534157	7.30706	4.09065	0.000160967	0.000919061	-0.181554	DDB_G0281067		putative transmembrane protein
DDB_G0293212	-0.977008	2.25731	-4.08811	0.000162281	0.000925943	0.53937	DDB_G0293212
DDB_G0280079	-0.487581	4.8815	-4.0851	0.000163852	0.000934285	-0.0327445	ada2		transcriptional adapter 2
DDB_G0288247	0.414682	6.33999	4.08279	0.000165072	0.000940612	-0.165261	aif	aifA, DdAIF	apoptosis inducing factor
DDB_G0285211	-0.521057	8.68434	-4.07884	0.00016717	0.000951935	-0.256336	fadA	des5-1	delta 5 fatty acid desaturase
DDB_G0283605	0.355779	7.85312	4.07853	0.000167335	0.00095224	-0.250572	yakA	dagB	DYRK family protein kinase YakA
DDB_G0286059	0.575258	5.10042	4.07791	0.000167668	0.000953498	0.0144795	asns	asnA	asparagine synthetase
DDB_G0271044	0.787819	3.61969	4.07744	0.000167922	0.00095431	0.289556	DDB_G0271044		putative protein transport protein
DDB_G0284405	0.619381	4.60112	4.07677	0.000168279	0.000955185	0.0495402	mrpl15	rpl15	ribosomal protein L15, mitochondrial
DDB_G0288547	1.02376	3.04672	4.07674	0.000168299	0.000955185	0.312532	DDB_G0288547		Trimethylguanosine synthase
DDB_G0270444	-0.468398	6.49693	-4.07538	0.00016903	0.000958698	-0.209701	DDB_G0270444		putative protein serine/threonine kinase, WD40 repeat-containing protein, protein kinase, CMGC group
DDB_G0272883	0.655225	5.35075	4.07403	0.000169764	0.000962218	0.0283841	ksrA-1	ksrA, 3-dehydrosphinganine reductase	3-ketosphinganine reductase
DDB_G0275665	-1.08858	2.75438	-4.0717	0.000171033	0.000968773	0.437677	DDB_G0275665		transmembrane protein, yhhN family protein
DDB_G0269190	0.612727	6.17267	4.06919	0.000172409	0.000975922	-0.208517	tcp1	DdTcp-1, tcp, cct1, TCP-1, chaperonin containing TCP1 alpha subunit	t-complex polypeptide 1
DDB_G0269756	0.520449	5.75867	4.06776	0.000173199	0.000979741	-0.153255	DDB_G0269756		enoyl-CoA hydratase/isomerase family protein
DDB_G0282881	0.589972	5.24472	4.06728	0.000173465	0.000980599	-0.0166719	DDB_G0282881
DDB_G0284353	-1.79432	1.22067	-4.06659	0.000173852	0.000982136	0.696391	osbI		oxysterol binding family protein, member 9
DDB_G0289247	0.456295	6.2788	4.0658	0.000174292	0.00098397	-0.225777	apm1	Ap-1&mu;1	mu1, clathrin-adaptor medium chain AP-1
DDB_G0285543	0.902429	4.02794	4.06498	0.000174748	0.000985897	0.0350934	DDB_G0285543
DDB_G0290987	0.774786	5.20765	4.06053	0.000177249	0.00099935	-0.114117	pus1		tRNA pseudouridylate synthase
DDB_G0281313	-0.673041	4.77254	-4.06005	0.000177519	0.00100021	-0.0716583	DDB_G0281313
DDB_G0287869	0.641728	4.80878	4.05897	0.000178135	0.00100302	-0.0601501	DDB_G0287869
DDB_G0292778	0.846413	2.51179	4.05656	0.000179509	0.00101009	0.287494	ctnnbl1		armadillo-like helical domain-containing protein, beta catenin-like protein
DDB_G0291247	0.44376	6.479	4.05474	0.000180557	0.00101532	-0.256017	mfeA	mfe1	Peroxisomal multifunctional enzyme type 2
DDB_G0282153	-0.429119	9.10806	-4.0534	0.000181331	0.001019	-0.334021	aplH	saposin-like protein H	amoebapore-like protein H
DDB_G0285337	-0.957543	2.05119	-4.05274	0.00018171	0.00101991	0.390192	DDB_G0285337
DDB_G0268404	0.476283	4.92454	4.05271	0.000181731	0.00101991	-0.100738	DDB_G0268404		DENN domain-containing protein
DDB_G0279943	-1.1148	1.86163	-4.05165	0.000182347	0.00102235	0.50031	DDB_G0279943		putative sodium-dependent phosphate transporter
DDB_G0295749	-1.60188	1.44884	-4.05155	0.000182404	0.00102235	0.536627	DDB_G0295749		deoxyribonuclease II family protein
DDB_G0288501	0.842966	4.69607	4.05121	0.000182603	0.00102279	-0.0446331	ddx42		putative RNA helicase, DEAD/DEAH box helicase
DDB_G0286241	2.00972	2.995	4.05032	0.000183122	0.00102503	0.500883	aifD		putative apoptosis inducing factor
DDB_G0286761	0.884619	3.71415	4.04977	0.000183444	0.00102609	0.163686	DDB_G0286761
DDB_G0276039	0.365823	7.36445	4.04959	0.000183551	0.00102609	-0.328379	DDB_G0276039
DDB_G0275671	0.88511	3.14758	4.0493	0.000183717	0.00102634	0.161623	DDB_G0275671		esterase/lipase/thioesterase domain-containing protein
DDB_G0274303	-0.85987	2.48015	-4.04635	0.000185457	0.00103539	0.295873	DDB_G0274303
DDB_G0280575	0.732104	4.03409	4.04539	0.000186022	0.00103786	0.0206767	DDB_G0280575		Leucine-rich repeat-containing protein 45
DDB_G0290347	1.42243	2.18438	4.04478	0.000186385	0.00103921	0.432638	DDB_G0290347		zinc finger RING-type pattern-containing protein
DDB_G0277501	0.627166	7.67243	4.04436	0.000186634	0.00103985	-0.342459	capB
DDB_G0349427	-2.38276	-0.558235	-4.04418	0.000186742	0.00103985	0.685509	DDB_G0349427
DDB_G0286911	-1.18608	3.049	-4.04228	0.000187876	0.00104548	0.209899	DDB_G0286911
DDB_G0276389	-0.466724	5.27512	-4.04204	0.000188021	0.00104561	-0.201628	DDB_G0276389		Zinc finger protein DZIP1L
DDB_G0287467	0.404663	7.26418	4.03998	0.000189263	0.00105183	-0.348254	gluS	GluRS	glutamate-tRNA ligase, glutamyl-tRNA synthetase
DDB_G0268560	-0.871557	2.3019	-4.03745	0.000190793	0.00105965	0.371857	DDB_G0268560		SWIM-type zinc finger domain-containing protein
DDB_G0272885	-1.74299	0.924205	-4.03612	0.000191604	0.00106346	0.617852	fslJ-1	fslJ, cnrA	frizzled and smoothened-like protein J
DDB_G0276951	-1.98632	5.38216	-4.03315	0.000193424	0.00107286	-0.233868	hspG7		heat shock protein Hsp20 domain-containing protein
DDB_G0287405	0.460244	5.18947	4.03167	0.000194341	0.00107725	-0.175581	DDB_G0287405		LMBR1-like conserved region-containing protein
DDB_G0292112	-1.07498	2.77671	-4.03122	0.000194619	0.00107809	0.344559	galK		galactokinase
DDB_G0289391	-0.551794	7.8071	-4.0301	0.000195312	0.00108123	-0.390696	pkiA	rcdFF, veg104, DD-1	putative protein kinase C inhibitor, histidine triad (HIT) family protein
DDB_G0279093	-1.17088	2.11772	-4.02876	0.00019615	0.00108517	0.363161	DDB_G0279093		Kelch repeat-containing protein, BTB/POZ domain-containing protein, potassium channel tetramerization domain-containing protein, putative actin binding protein
DDB_G0279397	-0.544315	4.71231	-4.02848	0.00019632	0.00108541	-0.179079	DDB_G0279397
DDB_G0271952	0.503483	4.57194	4.02775	0.000196778	0.00108724	-0.114264	DDB_G0271952_RTE		TRE5-A ORF1
DDB_G0267516	0.578914	4.9038	4.02435	0.000198921	0.00109837	-0.182337	dhx57		DEAD/DEAH box helicase, RWD domain-containing protein
DDB_G0273259	-0.606769	4.09615	-4.02239	0.000200168	0.00110454	-0.0267154	qkgA-1	roco2	LRRK family protein kinase QkgA
DDB_G0288683	-0.867053	3.1663	-4.02043	0.000201416	0.00111071	0.0433151	DDB_G0288683
DDB_G0269664	-0.676546	7.40301	-4.01633	0.000204064	0.00112459	-0.429561	DDB_G0269664
DDB_G0277471	0.663947	4.23024	4.01523	0.000204778	0.0011278	0.0193519	DDB_G0277471		WD repeat-containing protein, putative proteasomal ATPase-associated factor
DDB_G0275275	0.986196	3.78151	4.01448	0.000205268	0.00112977	-0.035302	DDB_G0275275
DDB_G0272781	-0.919592	3.75511	-4.01345	0.000205936	0.00113272	-0.0351804	pmmB	PMM	phosphomannomutase B
DDB_G0291406	0.76096	3.94215	4.01273	0.000206408	0.00113458	-0.0535747	DDB_G0291406
DDB_G0269076	0.478554	4.70083	4.01157	0.000207174	0.00113806	-0.187933	DDB_G0269076_RTE		TRE5-A ORF1
DDB_G0290919	-0.930906	4.41225	-4.00936	0.000208633	0.00114486	-0.131886	smc5		structural maintenance of chromosome protein, AAA ATPase domain-containing protein
DDB_G0293992	-2.162	0.155179	-4.00929	0.00020868	0.00114486	0.584637	DDB_G0293992		C2 domain-containing protein
DDB_G0267670	0.857904	4.71484	4.00756	0.00020983	0.00115043	-0.236366	DDB_G0267670
DDB_G0273063	-0.866067	7.34282	-4.00592	0.000210924	0.00115569	-0.443643	dscA-1	dscA, discoidin I, A chain	discoidin I, alpha chain
DDB_G0283861	0.485481	5.86424	4.00533	0.000211325	0.00115715	-0.37519	DDB_G0283861		39S ribosomal protein L9, mitochondrial
DDB_G0348143	-1.9754	2.6634	-4.00355	0.000212518	0.00116293	0.220419	DDB_G0348143
DDB_G0277125	-2.13204	3.75681	-4.00198	0.000213586	0.00116803	-0.0866979	hspG11		heat shock protein Hsp20 domain-containing protein, putative alpha-crystallin-type heat shock protein
DDB_G0270260	0.441344	8.47008	4.00154	0.000213881	0.0011689	-0.495139	nhp6		HMG1/2 (high mobility group) box-containing protein
DDB_G0275953	1.05168	3.27791	4.00099	0.000214258	0.00117021	0.0832936	DDB_G0275953		molybdenum cofactor sulfurase domain-containing protein
DDB_G0291700	0.4624	8.14237	4.0006	0.000214519	0.00117089	-0.492365	DDB_G0291700
DDB_G0278313	-1.16251	2.52052	-4.00005	0.000214894	0.00117158	0.143301	DDB_G0278313		pectin lyase-like family protein, polymorphic membrane protein repeat-containing protein
DDB_G0286335	0.601351	5.55738	4.00002	0.000214919	0.00117158	-0.350475	bkdA	BCKDHA, 2-oxoisovalerate dehydrogenase subunit alpha, mitochondrial	branched-chain alpha-keto acid dehydrogenase E1 alpha chain
DDB_G0275033	1.41457	1.7031	3.99914	0.00021552	0.0011741	0.378005	DDB_G0275033		unknown
DDB_G0285601	-1.30051	2.68566	-3.99871	0.000215809	0.00117493	0.099249	cdc20		WD40 repeat-containing protein, cdc20/fizzy domain-containing protein
DDB_G0283329	0.563452	5.58327	3.99741	0.000216704	0.00117905	-0.356138	mcfO		EF-hand domain-containing protein, mitochondrial substrate carrier family protein, putative calcium-binding mitochondrial carrier protein
DDB_G0275079	-2.35378	0.871596	-3.99611	0.000217603	0.00118319	0.383578	hspG1		heat shock protein Hsp20 domain-containing protein, putative alpha-crystallin-type heat shock protein
DDB_G0292412	0.948199	3.26359	3.99487	0.000218459	0.00118709	0.135109	DDB_G0292412		transmembrane protein, cation transporter, putative potassium transporter
DDB_G0288075	0.635268	4.53046	3.99423	0.000218905	0.00118874	-0.219089	DDB_G0288075
DDB_G0283597	0.353494	7.80858	3.99403	0.00021904	0.00118874	-0.510366	eif3B	eif3s9, eukaryotic translation initiation factor 3 (eIF3) subunit 9, eIF-3 eta	eukaryotic translation initiation factor 3 (eIF3) subunit B
DDB_G0286003	0.440467	6.63643	3.99324	0.00021959	0.00119097	-0.474805	DDB_G0286003		leucine-rich repeat-containing protein (LRR)
DDB_G0275305	0.394438	6.61843	3.99303	0.000219734	0.00119099	-0.445143	DDB_G0275305		unknown
DDB_G0291482	1.2688	5.61996	3.99161	0.000220727	0.00119561	-0.296229	gloB2	HAGH	hydroxyacylglutathione hydrolase, glyoxylase II, beta-lactamase domain-containing protein
DDB_G0281441	-0.585752	4.4688	-3.99108	0.0002211	0.00119688	-0.234053	ercc6		SNF2-related domain-containing protein, CHR group protein, helicase, C-terminal domain-containing protein, DNA excision repair protein 6
DDB_G0277119	-2.04815	4.16759	-3.99071	0.000221361	0.00119753	-0.200703	hspG8		heat shock protein Hsp20 domain-containing protein
DDB_G0288281	-0.719135	6.65956	-3.98829	0.000223064	0.00120531	-0.505553	DDB_G0288281		putative metallothionein protein
DDB_G0292578	-0.697045	4.0562	-3.98827	0.000223081	0.00120531	-0.137786	DDB_G0292578
DDB_G0288095	-1.52741	1.50665	-3.98717	0.000223856	0.00120874	0.4441	DDB_G0288095		putative bactericidal permeability-increasing protein
DDB_G0275867	0.658831	6.11887	3.98592	0.000224746	0.00121278	-0.430109	DDB_G0275867
DDB_G0288161	0.473965	7.32091	3.98332	0.000226605	0.0012215	-0.538735	DDB_G0288161
DDB_G0285759	0.660344	3.84622	3.98326	0.000226648	0.0012215	-0.120268	mmetS	metRS	methionyl-tRNA synthetase, methionine-tRNA ligase, methionyl-tRNA synthetase, mitochondrial, methionine-tRNA ligase, mitochondrial
DDB_G0275299	-0.63922	5.97711	-3.98279	0.000226989	0.00122257	-0.463885	cln5		unknown
DDB_G0284761	-0.983001	2.38911	-3.98158	0.000227859	0.00122648	0.141283	fslA		frizzled and smoothened-like protein A
DDB_G0267524	0.426442	6.57065	3.98055	0.000228605	0.00122892	-0.508861	ssr3	TRAP-gamma	translocon-associated protein TRAP gamma subunit
DDB_G0278499	0.713419	5.81284	3.98041	0.000228704	0.00122892	-0.428493	DDB_G0278499	PP2C	protein phosphatase 2C
DDB_G0290077	-0.864315	4.77327	-3.98036	0.000228744	0.00122892	-0.397756	mlcB		myoB light chain
DDB_G0280129	1.08431	2.17499	3.97966	0.000229248	0.00123086	0.221532	DDB_G0280129
DDB_G0268890	-1.37982	1.84343	-3.9772	0.000231045	0.00123973	0.279047	aplJ	saposin-like protein J	amoebapore-like protein J
DDB_G0283415	-0.87873	2.71712	-3.97675	0.000231377	0.00124073	0.0056417	DDB_G0283415
DDB_G0279141	0.345992	6.64888	3.97593	0.000231975	0.00124316	-0.504848	ap1b1		adaptor-related protein complex 1, beta 1 subunit, beta adaptin
DDB_G0271928	-0.542979	4.72037	-3.97442	0.000233091	0.00124836	-0.328157	DDB_G0271928
DDB_G0269864	-0.646052	3.89824	-3.97264	0.000234406	0.00125462	-0.196568	DDB_G0269864		Small conductance calcium-activated potassium channel protein 3
DDB_G0290073	-0.756326	3.96624	-3.9714	0.000235329	0.00125877	-0.291604	DDB_G0290073
DDB_G0284071	-1.14375	5.70214	-3.97111	0.000235543	0.00125913	-0.489358	rnrA	RNR	ribonucleotide reductase large subunit, ribonucleoside-diphosphate reductase
DDB_G0277985	-1.2925	1.00178	-3.9676	0.000238171	0.00127238	0.313309	DDB_G0277985
DDB_G0282943	-0.58354	4.75417	-3.96622	0.000239218	0.00127717	-0.359825	DDB_G0282943		RapGAP/RanGAP domain-containing protein, putative RapGAP
DDB_G0268678	-0.776191	4.17182	-3.96565	0.000239648	0.00127867	-0.285356	DDB_G0268678	NELF-C/D, TH1 family protein, putative negative transcription elongation factor NELF subunit, NELF-D	putative negative elongation factor D
DDB_G0281839	0.644611	5.35263	3.96328	0.000241454	0.00128751	-0.375956	DDB_G0281839		WD40 repeat-containing protein, BOP1, N-terminal domain-containing protein
DDB_G0291314	-2.41581	4.67068	-3.96178	0.0002426	0.00129281	-0.297867	DDB_G0291314	AAA ATPase domain-containing protein	disaggregase Hsp101
DDB_G0292516	0.460903	4.74444	3.96034	0.000243706	0.00129789	-0.346568	DDB_G0292516_RTE		TRE5-A ORF1
DDB_G0271538	-0.860614	2.93352	-3.95858	0.00024507	0.00130434	0.0666747	DDB_G0271538		LISK family protein kinase, protein kinase, TKL group, tyrosine kinase-like protein
DDB_G0293654	-0.569909	4.52973	-3.95602	0.000247054	0.00131409	-0.349868	gacE	RacGAP	RhoGAP domain-containing protein
DDB_G0281081	1.23993	2.17343	3.95379	0.000248805	0.00132258	0.16775	DDB_G0281081		Protease degS
DDB_G0281259	0.997482	2.13255	3.9534	0.000249113	0.00132339	0.0841934	DDB_G0281259		putative DREV methyltransferase
DDB_G0277511	0.4975	9.06889	3.9498	0.00025196	0.00133769	-0.652633	hpd		4-hydroxyphenylpyruvate dioxygenase, p-hydroxyphenylpyruvic hydroxylase
DDB_G0270214	-1.14218	3.82958	-3.94573	0.000255216	0.00135361	-0.105642	DD7-1		galactose-binding domain-containing protein
DDB_G0269890	-1.18889	2.63861	-3.9456	0.000255321	0.00135361	0.036664	DDB_G0269890		YjeF N-terminal domain-containing protein
DDB_G0275153	0.616891	8.99151	3.94532	0.000255551	0.00135361	-0.663544	gpdA	GAPDH	glyceraldehyde-3-phosphate dehydrogenase, NAD+-dependent glyceraldehyde phosphate dehydrogenase
DDB_G0271040	0.463221	4.97749	3.94527	0.000255592	0.00135361	-0.50007	ints2	INT2	integrator complex subunit 2
DDB_G0291732	0.379349	7.84708	3.94463	0.000256111	0.00135499	-0.667732	DDB_G0291732		nmrA-like family protein
DDB_G0273347	0.504429	4.81757	3.94455	0.000256169	0.00135499	-0.416206	DDB_G0273347_RTE		TRE5-A ORF1
DDB_G0287799	0.476118	5.37802	3.94339	0.000257115	0.00135915	-0.484808	DDB_G0287799		RING zinc finger-containing protein, Zinc finger, N-recognin domain-containing protein
DDB_G0289673	-1.03836	2.50431	-3.94279	0.000257598	0.00136086	-0.0352006	DDB_G0289673
DDB_G0284597	0.538944	4.93076	3.94182	0.000258386	0.00136418	-0.372774	csn5		Mov34/MPN/PAD-1 family protein, COP9 signalosome complex subunit 5
DDB_G0283401	-0.527354	5.71442	-3.93444	0.000264471	0.00139545	-0.550465	ctsZ		cathepsin Z precursor, peptidase C1A family protein, papain family cysteine protease
DDB_G0287497	0.544519	5.70095	3.9338	0.000265012	0.00139744	-0.57648	nup133		nucleoporin 133
DDB_G0281113	-1.5385	0.929546	-3.92865	0.000269348	0.00141943	0.22905	DDB_G0281113		unknown
DDB_G0285467	0.88825	4.17899	3.92715	0.000270625	0.00142528	-0.320539	DDB_G0285467		putative amidohydrolase, metal-dependent hydrolase family protein
DDB_G0274367	0.36805	5.9466	3.92652	0.00027116	0.00142722	-0.615638	DDB_G0274367		cwfJ family protein
DDB_G0293108	0.695738	3.70939	3.92542	0.000272097	0.00143127	-0.211374	DDB_G0293108
DDB_G0288017	0.90061	4.86409	3.92485	0.000272593	0.001433	-0.307178	DDB_G0288017		putative sphingomyelinase
DDB_G0278337	0.871103	5.23712	3.92445	0.000272937	0.00143393	-0.587535	DDB_G0278337		unknown
DDB_G0267472	0.488989	5.21022	3.92403	0.000273296	0.0014344	-0.504514	roco7		protein kinase Roco7
DDB_G0271286	-0.659613	3.2139	-3.92395	0.000273363	0.0014344	-0.0935002	clasp	DdCLASP	CLIP-associating protein
DDB_G0291115	-0.434884	6.21297	-3.92298	0.000274196	0.00143789	-0.653513	DDB_G0291115	RasGAP	RasGTPase-activating protein, vacuolar sorting protein 9 domain-containing protein
DDB_G0278255	-0.626361	4.10228	-3.9224	0.000274703	0.00143966	-0.372412	DDB_G0278255		regulator of chromosome condensation (RCC1) domain-containing protein
DDB_G0274627	0.297647	7.40717	3.91882	0.000277817	0.0014551	-0.720041	eif3D	DdMoe1, moe1	eIF-3 zeta, eukaryotic translation initiation factor 3 (eIF3) subunit 7
DDB_G0270042	0.399745	6.59688	3.91596	0.000280326	0.00146733	-0.687137	ascc3l		DEAD/DEAH box helicase, U5 small nuclear ribonucleoprotein 200 kDa helicase, Sec63 domain-containing protein
DDB_G0275873	-0.477979	6.51853	-3.9147	0.00028144	0.00147227	-0.70343	DDB_G0275873
DDB_G0277761	-0.406597	8.56897	-3.91224	0.000283627	0.0014828	-0.765498	DDB_G0277761		endoribonuclease L-PSP
DDB_G0271400	-1.69685	1.87737	-3.91144	0.000284341	0.00148562	-0.128951	dcc1	dscc1	sister chromatid cohesion protein Dcc1
DDB_G0269388	-0.528196	4.79521	-3.91125	0.000284515	0.00148562	-0.555601	corB	CRN7, DdCRN7, coronin B	coronin 7
DDB_G0273453	-0.477944	5.89731	-3.91105	0.000284688	0.00148562	-0.655027	DDB_G0273453		unknown
DDB_G0270050	-1.61263	0.681259	-3.9074	0.000287973	0.00150185	0.224741	DDB_G0270050
DDB_G0286721	-1.7325	1.64092	-3.90634	0.00028894	0.00150597	0.125287	ponC3		putative actin binding protein, ponticulin-related protein
DDB_G0291490	0.890037	3.63947	3.90462	0.000290505	0.00151321	-0.265695	pigT	GPI16	GPI transamidase component PIG-T
DDB_G0292750	-0.455927	4.92343	-3.90288	0.000292093	0.00152056	-0.574463	DDB_G0292750
DDB_G0267688	-1.02986	2.02763	-3.89894	0.000295738	0.0015386	-0.106305	cpnD		phospholipid-binding protein, copine D
DDB_G0293434	-0.655931	6.75979	-3.89836	0.000296273	0.00154044	-0.766495	rasG	ddRASG	Ras GTPase RasG
DDB_G0269170	-0.987279	2.73729	-3.89708	0.000297471	0.00154443	-0.238755	pmpA	P8A7	putative membrane protein
DDB_G0292564	-0.592524	4.75482	-3.89696	0.000297581	0.00154443	-0.520485	iplA	Ca2+ channel	inositol 1,4,5-trisphosphate receptor-like protein A
DDB_G0280371	-0.715348	3.33922	-3.89696	0.000297583	0.00154443	-0.370621	DDB_G0280371		glycerol kinase
DDB_G0283995	-1.81276	1.3065	-3.89207	0.000302188	0.00156738	0.109943	DDB_G0283995
DDB_G0279963	0.523562	6.643	3.88657	0.000307448	0.00159351	-0.826286	DDB_G0279963
DDB_G0287967	0.779972	3.98333	3.88641	0.000307597	0.00159351	-0.462137	DDB_G0287967		unknown
DDB_G0278951	-1.56342	1.01081	-3.8846	0.000309349	0.00160161	0.115056	DDB_G0278951		hssA/2C/7E family protein
DDB_G0286983	-0.639239	6.13941	-3.88386	0.000310065	0.00160391	-0.769246	DDB_G0286983
DDB_G0287595	0.564136	6.74554	3.88376	0.000310169	0.00160391	-0.776494	pgkA	DdPGK	phosphoglycerate kinase, calmodulin-binding protein
DDB_G0275547	-1.99611	0.109172	-3.88294	0.00031096	0.00160703	0.189268	DDB_G0275547		phosphoesterase, PA-phosphatase related-family protein
DDB_G0277531	2.35556	-0.285188	3.88222	0.000311662	0.00160969	0.239939	DDB_G0277531		EGF-like domain-containing protein
DDB_G0280539	0.88606	3.67672	3.8812	0.000312665	0.0016139	-0.420431	abcC13		ABC transporter C family protein
DDB_G0284773	-0.641554	5.08067	-3.88087	0.000312989	0.00161459	-0.710768	DDB_G0284773		transmembrane protein
DDB_G0294048	0.44194	11.6332	3.88024	0.000313611	0.00161628	-0.838226	nad4		NADH dehydrogenase subunit 4
DDB_G0346831	1.02613	2.63192	3.88015	0.000313694	0.00161628	-0.0980113	DDB_G0346831
DDB_G0293504	0.52877	3.81474	3.87931	0.000314523	0.00161914	-0.462321	DDB_G0293504		tRNA nucleotidyltransferase
DDB_G0281901	0.469077	5.88645	3.8792	0.000314629	0.00161914	-0.771848	slu7		putative RNA splicing factor
DDB_G0285375	0.770569	3.1048	3.87866	0.000315161	0.00162091	-0.305806	atg18		autophagy protein 18, WD repeat domain phosphoinositide-interacting family protein
DDB_G0286295	-0.532022	8.68279	-3.87822	0.0003156	0.00162219	-0.868386	DDB_G0286295		unknown
DDB_G0277239	-0.944337	2.56885	-3.8769	0.000316909	0.00162794	-0.14233	DDB_G0277239
DDB_G0291380	-0.515185	5.08216	-3.87373	0.000320075	0.00164322	-0.609265	atr1	ATR	ATR family protein kinase Atr1
DDB_G0283777	1.52511	2.2002	3.86988	0.000323956	0.00166174	-0.0780809	DDB_G0283777
DDB_G0274871	1.10882	1.99537	3.86976	0.00032407	0.00166174	0.00082383	hgsB		hydroxymethylglutaryl-CoA synthase
DDB_G0275017	-0.721092	7.32601	-3.86924	0.000324601	0.00166336	-0.887794	DDB_G0275017		HAM group protein, MYST family protein, MOZ/SAS-like domain-containing protein, putative histone acetyltransferase
DDB_G0269230	-0.551456	5.54303	-3.86889	0.000324962	0.00166336	-0.735984	fpaA	fpa1, Skp1A, FP21, SKP1	ubiquitin ligase subunit SKP1
DDB_G0272696	0.386539	8.36015	3.86888	0.000324971	0.00166336	-0.895232	DDB_G0272696
DDB_G0275111	-0.911705	3.22828	-3.86793	0.000325939	0.00166732	-0.262962	DDB_G0275111		unknown
DDB_G0281363	0.422399	5.59758	3.86479	0.000329153	0.00168276	-0.722941	DDB_G0281363		putative CCR4-NOT complex subunit 10
DDB_G0289477	0.41626	5.00907	3.86427	0.000329691	0.0016845	-0.706645	rmp		RNA polymerase II subunit 5-mediating protein, unconventional prefoldin RPB5 interactor
DDB_G0272863	-1.2023	1.09013	-3.86387	0.000330101	0.00168558	0.0744635	DDB_G0272863
DDB_G0278937	0.745507	4.1778	3.8634	0.000330591	0.00168708	-0.558966	DDB_G0278937		ATP-dependent RNA helicase SUPV3L1, mitochondrial
DDB_G0289813	-1.18717	2.67761	-3.86253	0.000331494	0.00169068	-0.209452	cupF		calcium up-regulated protein, ricin B lectin domain-containing protein
DDB_G0274789	0.504529	7.24216	3.86095	0.000333137	0.00169805	-0.894703	DDB_G0274789		80 kDa MCM3-associated protein
DDB_G0289467	0.671809	6.71975	3.86047	0.000333632	0.00169955	-0.841805	DD8-14		AAA ATPase domain-containing protein
DDB_G0269290	0.484089	10.0636	3.85923	0.000334931	0.00170516	-0.919248	nap1		putative nucleosome assembly protein
DDB_G0291516	-1.83085	0.997546	-3.85853	0.000335668	0.00170789	0.0454029	DDB_G0291516		putative protein kinase, ankyrin repeat-containing protein
DDB_G0276875	-1.98365	3.00615	-3.85727	0.000336985	0.00171358	-0.475686	hspG5		heat shock protein Hsp20 domain-containing protein
DDB_G0269520	-0.948227	6.09398	-3.85638	0.000337934	0.00171738	-0.866745	abnC		actobindin C
DDB_G0285055	-0.566614	4.38511	-3.85165	0.000342957	0.00174187	-0.600484	DDB_G0285055
DDB_G0293900	-0.492464	5.27005	-3.84973	0.000345027	0.00175135	-0.782402	mybA	myb, Myb1	myb transcription factor, myb domain-containing protein
DDB_G0289337	0.494913	5.59763	3.84785	0.000347062	0.00176038	-0.821689	DDB_G0289337
DDB_G0269482	1.11664	4.11684	3.8477	0.00034722	0.00176038	-0.463525	DDB_G0269482		unknown
DDB_G0273095	0.379581	9.78694	3.84526	0.000349877	0.00177281	-0.960866	DDB_G0273095		PDAP1 family protein
DDB_G0284483	0.630973	3.58507	3.84425	0.000350985	0.00177737	-0.487578	ints7	INT7	armadillo-like helical domain-containing protein, integrator complex subunit 7
DDB_G0278351	0.380413	4.9994	3.84351	0.000351797	0.00178043	-0.799419	DDB_G0278351		Uncharacterized protein C10orf118
DDB_G0267824	0.872461	2.88053	3.84266	0.000352729	0.00178409	-0.33171	DDB_G0267824
DDB_G0277799	-0.606011	3.69563	-3.84196	0.0003535	0.00178693	-0.522735	DDB_G0277799
DDB_G0271134	-1.18145	1.69094	-3.84116	0.000354383	0.00179033	-0.123334	celA		cellulase 270-6
DDB_G0272732	0.797134	4.34489	3.84046	0.000355153	0.00179317	-0.623335	emg1		putative ribosome biogenesis protein
DDB_G0279391	0.496528	4.80094	3.83749	0.00035846	0.00180879	-0.731319	DDB_G0279391_RTE		TRE5-A ORF1
DDB_G0286991	-0.691336	3.19434	-3.83673	0.000359311	0.00181106	-0.404625	DDB_G0286991
DDB_G0284889	-0.747978	3.07345	-3.83671	0.000359333	0.00181106	-0.503551	DDB_G0284889
DDB_G0279755	-1.02693	3.40796	-3.83491	0.000361364	0.00182023	-0.428579	DDB_G0279755		OB fold-containing protein, nucleic acid binding
DDB_G0274609	-0.445277	5.86438	-3.83382	0.000362589	0.00182532	-0.83383	DDB_G0274609		countin-like protein
DDB_G0271610	-0.516007	5.25973	-3.83248	0.000364111	0.00183191	-0.779097	DDB_G0271610
DDB_G0279433	0.865155	6.92189	3.83162	0.000365084	0.00183572	-0.942068	metap1		methionine aminopeptidase 1
DDB_G0290869	0.849998	2.80369	3.83133	0.000365413	0.0018363	-0.312837	jcdF		transcription factor jumonji, jmjC domain-containing protein
DDB_G0281419	-1.01201	3.53011	-3.82876	0.000368357	0.00185	-0.638229	ncapGa		putative non-SMC condensin I complex, subunit Ga
DDB_G0270916	0.73166	3.79487	3.82849	0.000368665	0.00185046	-0.607351	DDB_G0270916
DDB_G0282993	-0.551156	5.69978	-3.8278	0.000369458	0.00185335	-0.91434	sodC	SOD	superoxide dismutase
DDB_G0290223	0.563114	7.30236	3.82588	0.000371679	0.0018634	-0.994707	DDB_G0290223		pmp22 family protein
DDB_G0290289	-0.630625	3.26826	-3.8243	0.000373505	0.00187146	-0.512568	DDB_G0290289
DDB_G0274987	-1.25691	1.74937	-3.82255	0.000375552	0.00188062	-0.117445	DDB_G0274987
DDB_G0277123	-2.29433	1.28777	-3.82167	0.000376586	0.00188469	-0.146397	hspG10		HSP20-like chaperone domain-containing protein
DDB_G0286199	1.6159	0.857553	3.81958	0.000379047	0.0018959	0.00152364	tfb1m		mitochondrial transcription factor B
DDB_G0271524	0.967863	1.79278	3.81856	0.000380252	0.00190081	-0.163369	pks6	dipks6, PKS	putative polyketide synthase, beta-ketoacyl synthase family protein
DDB_G0274105	-0.44843	6.09287	-3.81681	0.000382324	0.00191005	-0.925618	glgB		1,4-alpha-glucan branching enzyme, branching enzyme
DDB_G0274813	-0.564706	4.79603	-3.81576	0.00038358	0.00191521	-0.873071	DDB_G0274813		WD40-like domain-containing protein
DDB_G0276883	0.487014	5.57516	3.81451	0.000385067	0.00192151	-0.899216	canA	CNA, PP2B, calcineurin	calcineurin A
DDB_G0288195	0.434365	8.78481	3.81407	0.000385602	0.00192306	-1.05097	sibC		type A von Willebrand factor (VWFA) domain-containing protein
DDB_G0273113	-0.965674	2.47872	-3.80975	0.000390818	0.00194767	-0.430055	DDB_G0273113
DDB_G0277103	-1.9211	0.174169	-3.8096	0.000390992	0.00194767	-0.00434848	DDB_G0277103
DDB_G0282677	-0.5139	6.8539	-3.80875	0.000392037	0.00195174	-1.04995	spt16		FACT complex subunit SPT16
DDB_G0278179	0.663693	8.5563	3.80741	0.000393669	0.00195873	-1.08132	DDB_G0278179		myb domain-containing protein, DNAJ heat shock N-terminal domain-containing protein
DDB_G0275209	-0.545856	6.58217	-3.80419	0.00039763	0.00197728	-1.02418	cnrD		ubiquitin system component Cue domain containing protein, putative cell number regulator
DDB_G0281261	0.481848	5.15994	3.8011	0.000401465	0.0019952	-0.877193	DDB_G0281261		putative G-patch-containing protein
DDB_G0276845	-0.438291	6.98502	-3.79559	0.000408395	0.00202794	-1.09527	DDB_G0276845
DDB_G0286013	0.674747	3.58499	3.79548	0.000408529	0.00202794	-0.643263	repE	XPE, DDB1	UV-damaged DNA binding protein1
DDB_G0289595	0.684251	2.36081	3.79518	0.000408916	0.00202869	-0.339388	prpf31	PRP31	pre-mRNA processing factor 31
DDB_G0286127	-0.63535	4.65457	-3.79487	0.000409308	0.00202946	-0.839183	roco8		LRRK family protein kinase Roco8
DDB_G0295505	1.28197	5.30421	3.79015	0.000415346	0.0020582	-0.809501	rnu6	U6, DdR40	snRNA, small nuclear RNA
DDB_G0293702	-1.24504	2.27619	-3.7891	0.000416699	0.00206371	-0.457456	rfc3		replication factor C subunit 3
DDB_G0283115	0.447544	5.99776	3.78737	0.00041894	0.00207361	-1.05934	cnrB		cleft lip and palate transmembrane 1 family protein, putative cell number regulator
DDB_G0279347	-0.512647	5.13579	-3.78464	0.000422514	0.00209009	-0.956813	DDB_G0279347
DDB_G0276975	0.447326	4.86089	3.78437	0.000422865	0.00209062	-0.900448	DDB_G0276975_RTE		TRE5-A ORF1
DDB_G0289611	0.669819	6.48186	3.78382	0.000423578	0.00209293	-1.07161	usp40		peptidase C19 family protein, putative ubiquitin carboxyl-terminal hydrolase (UCH)
DDB_G0291606	0.347509	5.97049	3.78302	0.000424635	0.00209694	-1.04275	vps8		RING zinc finger-containing protein, WD40 repeat-containing protein
DDB_G0279287	-0.409031	5.23272	-3.78094	0.000427385	0.00210931	-0.992896	DDB_G0279287		cysteine desulfurase, mitochondrial precursor
DDB_G0284757	0.423188	7.96611	3.7805	0.000427965	0.00211095	-1.15646	DDB_G0284757		OTU domain containin protein
DDB_G0285541	0.509603	5.00301	3.77954	0.000429243	0.00211603	-0.991006	DDB_G0285541		putative cation efflux pump
DDB_G0281055	1.18622	2.30705	3.77884	0.00043017	0.00211938	-0.501926	DDB_G0281055		putative SAM dependent methyltransferase
DDB_G0285193	0.52303	5.67858	3.77864	0.000430438	0.00211948	-0.982476	hprT	HGPRT, HPT	hypoxanthine phosphoribosyltransferase
DDB_G0275933	0.451287	6.05373	3.77821	0.000431019	0.00212112	-1.09471	DDB_G0275933		CMC1 family protein, putative cytochrome c oxidase assembly protein
DDB_G0282303	-0.502517	5.37811	-3.77761	0.000431815	0.00212381	-1.05085	DDB_G0282303	rabGAP	ankyrin repeat-containing protein, RabGAP/TBC domain-containing protein, putative GTPase activating protein (GAP)
DDB_G0281167	-0.426025	5.27445	-3.77497	0.000435366	0.00214005	-0.962911	dnapkcs	PRKDC, DNA-PKcs, DNAPK	DNA-dependent protein kinase catalytic subunit
DDB_G0288697	-0.706746	4.48168	-3.77429	0.000436285	0.0021426	-0.757429	DDB_G0288697
DDB_G0291113	-0.942696	2.59038	-3.77421	0.000436387	0.0021426	-0.514956	aplM	saposin-like protein M	amoebapore-like protein M
DDB_G0287057	0.567637	8.84933	3.77339	0.0004375	0.00214684	-1.18422	gtaN		putative GATA-binding transcription factor, GATA zinc finger domain-containing protein 14
DDB_G0270816	0.505472	4.72293	3.77154	0.000440013	0.00215793	-0.917617	DDB_G0270816		Zinc finger CCCH domain-containing protein 14
DDB_G0290799	-1.39913	1.53818	-3.76955	0.000442724	0.00216998	-0.364247	DDB_G0290799		uncharacterised protein family, carbohydrate kinase-related
DDB_G0290061	-0.779153	4.22459	-3.76787	0.000445035	0.00218006	-0.903118	DDB_G0290061
DDB_G0281943	0.492661	5.01397	3.7672	0.000445955	0.00218332	-0.968793	DDB_G0281943_RTE		TRE5-A ORF1
DDB_G0270766	-0.988961	3.02415	-3.7668	0.000446508	0.00218477	-0.620016	DDB_G0270766		short-chain dehydrogenase/reductase (SDR) family protein
DDB_G0288417	0.815834	3.76786	3.7655	0.000448312	0.00219234	-0.765161	DDB_G0288417
DDB_G0268064	-0.818416	6.58139	-3.76487	0.000449182	0.00219535	-1.17136	DDB_G0268064		esterase/lipase/thioesterase domain-containing protein
DDB_G0277185	-0.372742	6.72619	-3.76446	0.000449758	0.0021969	-1.15054	DDB_G0277185
DDB_G0282117	0.749028	3.54314	3.76282	0.000452043	0.00220681	-0.728442	DDB_G0282117
DDB_G0277861	-0.646154	6.43098	-3.7586	0.000457984	0.00223453	-1.15812	patA	PAT1	P-type ATPase, Ca2+-ATPase
DDB_G0286123	-0.728255	3.41255	-3.75787	0.000459014	0.00223828	-0.720872	tagD		ABC transporter B family protein, serine protease
DDB_G0287621	0.516632	5.30344	3.75625	0.000461327	0.00224828	-0.995661	DDB_G0287621		Mitochondrial escape protein 2
DDB_G0283353	-0.960494	7.17995	-3.75567	0.000462153	0.00225102	-1.20312	DDB_G0283353		unknown
DDB_G0292768	-1.09187	1.55959	-3.75486	0.000463301	0.00225533	-0.333411	dcd1B		acid ceramidase-like protein, acid N-acylsphingosine amidohydrolase-like protein
DDB_G0305150	0.575094	13.7019	3.75427	0.000464148	0.00225752	-1.19225	DDB_G0305150		unknown
DDB_G0270376	-2.49302	-0.0255702	-3.75418	0.000464278	0.00225752	-0.110868	DDB_G0270376	sigN148	hssA/2C/7E family protein
DDB_G0284009	0.655427	4.63974	3.75306	0.000465898	0.00226295	-0.912731	ubcC		ubiquitin-conjugating enzyme E2
DDB_G0271138	-1.41564	1.16335	-3.75304	0.000465924	0.00226295	-0.271347	abcA8		ABC transporter A family protein
DDB_G0273147	0.903027	3.44093	3.75243	0.000466792	0.00226588	-0.703366	DDB_G0273147		unknown
DDB_G0284051	-0.746127	4.04303	-3.75103	0.000468818	0.00227442	-0.860869	DDB_G0284051
DDB_G0289573	-0.767229	4.42204	-3.75068	0.000469325	0.00227559	-0.993992	DDB_G0289573		enhance of yellow 2 homolog
DDB_G0282497	1.01057	2.72536	3.74872	0.000472177	0.00228615	-0.556696	DDB_G0282497
DDB_G0283087	-0.956717	2.63417	-3.74849	0.000472519	0.00228615	-0.61524	DDB_G0283087		putative cholinesterase, carboxylesterase, type B family protein
DDB_G0283065	1.01832	1.56486	3.74846	0.00047256	0.00228615	-0.324103	DDB_G0283065		PEK family protein kinase DDB_G0283065
DDB_G0285311	0.563659	7.76996	3.74845	0.000472572	0.00228615	-1.23008	gpmA	PGAM	phosphoglycerate mutase
DDB_G0267404	-0.740207	6.51388	-3.74746	0.000474019	0.00229113	-1.19935	kif6	K6, ksnF, kinesin-13	kinesin family member 6
DDB_G0295055	-1.88786	-0.242766	-3.74738	0.000474137	0.00229113	-0.131304	tRNA-Leu-UAA-7	tRNA	leucine transfer RNA
DDB_G0289117	-0.643341	4.94285	-3.74651	0.000475404	0.0022952	-1.0639	myoB	DMIB, abmB, myoIB, myosin-1B	myosin IB
DDB_G0278311	-0.54827	4.06372	-3.74644	0.000475516	0.0022952	-0.918374	DDB_G0278311		myotubularin-related protein
DDB_G0291225	0.360939	8.14779	3.74558	0.000476777	0.00229998	-1.26011	cct7	Dd-TCP1, chaTCP1	chaperonin containing TCP1 eta subunit
DDB_G0275683	-0.930808	2.79191	-3.74426	0.000478718	0.00230805	-0.753075	DDB_G0275683
DDB_G0279911	0.527285	9.34196	3.74345	0.000479919	0.00231253	-1.26835	ndkM	NDK	nucleoside diphosphate kinase, NDP kinase
DDB_G0271398	0.358742	6.66441	3.73978	0.000485381	0.00233754	-1.21466	mon2		unknown
DDB_G0292870	-0.506785	6.07943	-3.73854	0.000487239	0.00234517	-1.20415	pex13		SH3 domain-containing protein, transmembrane protein, peroxin 13, peroxisomal biogenesis factor 13
DDB_G0292924	0.424536	6.33698	3.73801	0.000488044	0.00234772	-1.19763	adcA		FYVE-type zinc finger-containing protein, arrestin domain-containing protein
DDB_G0291466	-1.8268	0.933324	-3.73668	0.000490055	0.00235474	-0.298583	DDB_G0291466
DDB_G0282759	0.903212	4.78577	3.73563	0.000491634	0.002361	-1.03697	DDB_G0282759
DDB_G0273397	-1.87626	0.505932	-3.73238	0.00049659	0.00238346	-0.244041	carA-1	carA, carA1, cAR1, G-protein-coupled receptor	cAMP receptor 1
DDB_G0290959	1.36789	2.63424	3.73195	0.000497253	0.00238531	-0.542414	chtC	rsc6	unknown
DDB_G0285655	0.517576	5.85072	3.73041	0.000499606	0.00239409	-1.16864	DDB_G0285655
DDB_G0285111	0.466832	5.44868	3.73036	0.000499695	0.00239409	-1.09189	snpA	alpha-SNAP	soluble NSF attachment protein alpha isoform
DDB_G0285415	0.558189	4.43957	3.73021	0.000499924	0.00239409	-1.02074	nup85		nucleoporin 85
DDB_G0274107	-0.664228	6.66862	-3.72964	0.000500797	0.00239693	-1.26502	sfbA	DG1008, ORF1008	unknown
DDB_G0289079	0.509028	4.41528	3.72894	0.000501873	0.00240074	-1.05381	mnat1		CDK-activating kinase assembly factor MAT1
DDB_G0349057	0.53573	4.51655	3.7278	0.000503649	0.00240789	-1.05608	DDB_G0349057		unknown
DDB_G0282265	-1.48848	0.244715	-3.72697	0.000504939	0.00241128	-0.227961	sgmC		metallophosphoesterase domain-containing protein, putative sphingomyelinase
DDB_G0288485	0.493904	3.89658	3.72683	0.000505144	0.00241128	-0.928511	pikD	PIK4, PI4Kbeta	phosphatidylinositol 4-kinase, phosphatidylinositol 4-kinase catalytic subunit, beta polypeptide
DDB_G0289671	-1.702	1.85154	-3.7268	0.000505205	0.00241128	-0.394253	DDB_G0289671		alpha/beta hydrolase fold-1 domain-containing protein
DDB_G0282103	0.399141	4.73064	3.72618	0.000506165	0.00241452	-1.00455	abcG24		ABC transporter G family protein
DDB_G0271836	-1.11112	2.91145	-3.72444	0.000508875	0.00242609	-0.859259	DDB_G0271836
DDB_G0281741	0.381237	6.87077	3.72046	0.000515149	0.00245464	-1.26913	cct3		chaperonin containing TCP1 gamma subunit
DDB_G0292892	-0.603397	5.8751	-3.72008	0.000515754	0.00245615	-1.2552	DDB_G0292892
DDB_G0269742	0.655973	4.64129	3.71937	0.000516892	0.00246008	-1.05736	cdsA	CDS1	phosphatidate cytidylyltransferase
DDB_G0271388	0.558953	3.66197	3.7192	0.000517155	0.00246008	-0.842889	cog8		oligomeric Golgi complex component, Dor1-like protein
DDB_G0283909	-0.943263	2.28391	-3.71876	0.000517857	0.00246146	-0.659995	spc98	GCP3	spindle pole body component 98
DDB_G0294090	0.363825	13.0809	3.71852	0.00051824	0.00246146	-1.30432	DidioMp05
DDB_G0282473	-1.14949	2.3062	-3.71832	0.000518564	0.00246146	-0.568457	ints9	INT9	integrator complex subunit 9
DDB_G0277223	0.757057	4.21338	3.71816	0.000518818	0.00246146	-0.962098	dgkA	MHCK, MHC-PKC	diacylglycerol kinase
DDB_G0286411	-0.525724	4.92134	-3.71812	0.000518883	0.00246146	-1.14411	bzpN		putative basic-leucine zipper transcription factor N
DDB_G0279033	-1.43143	1.34762	-3.71703	0.000520625	0.00246835	-0.392952	DDB_G0279033
DDB_G0288143	-1.69812	1.89719	-3.71096	0.000530431	0.00251345	-0.496562	DDB_G0288143		lysozyme C family protein
DDB_G0282297	0.677144	7.5658	3.7107	0.000530859	0.00251409	-1.34306	forB		actin binding protein, formin homology domain-containing protein
DDB_G0275237	-2.39397	-0.153575	-3.71045	0.000531267	0.00251463	-0.240136	DDB_G0275237
DDB_G0290587	-0.404597	7.97462	-3.70978	0.000532353	0.00251837	-1.36925	DDB_G0290587		unknown
DDB_G0286063	0.455297	4.91013	3.70956	0.000532719	0.00251871	-1.19952	DDB_G0286063		transmembrane protein
DDB_G0276293	-0.817295	2.79962	-3.7068	0.000537258	0.00253876	-0.799815	DDB_G0276293		putative transmembrane protein
DDB_G0275539	0.426785	6.11036	3.70633	0.000538023	0.00254098	-1.26725	DDB_G0275539
DDB_G0291852	0.812711	3.57871	3.70309	0.000543403	0.00256421	-0.862874	DDB_G0291852		UPF0551 family protein
DDB_G0288137	0.45504	8.63358	3.70301	0.000543543	0.00256421	-1.38856	DDB_G0288137		mitochondrial glycoprotein family member, mitochondrial matrix protein family member
DDB_G0283727	-0.66714	4.7021	-3.70278	0.000543926	0.00256461	-1.04032	DDB_G0283727		short-chain dehydrogenase/reductase (SDR) family protein
DDB_G0268020	0.367806	6.46222	3.70189	0.000545424	0.00256972	-1.34277	bkdB	BCKDHB, 2-oxoisovalerate dehydrogenase subunit beta, mitochondrial	branched-chain alpha-keto acid dehydrogenase E1 beta chain
DDB_G0282699	0.573497	4.63783	3.70177	0.000545612	0.00256972	-1.13066	DDB_G0282699
DDB_G0278751	0.910968	2.98689	3.69996	0.000548656	0.00258264	-0.82891	DDB_G0278751	DUF947 family protein	UPF0399 family protein
DDB_G0293978	-2.09397	1.03417	-3.69691	0.000553814	0.00260548	-0.280655	gxcJ	RacGEF	RhoGEF domain-containing protein, DH domain-containing protein
DDB_G0275693	0.787819	4.28917	3.6958	0.000555701	0.00261292	-1.15876	DDB_G0275693		peptidase C53 family protein
DDB_G0275091	-1.08323	1.81015	-3.69469	0.000557602	0.00262042	-0.652888	DDB_G0275091		coiled-coil domain-containing protein
DDB_G0291600	1.00383	3.19581	3.69239	0.000561554	0.00263668	-0.763463	ldpA	Ldp	lipid droplet membrane protein Ldp
DDB_G0270212	-0.999664	3.42967	-3.69231	0.000561678	0.00263668	-0.789199	DDB_G0270212		galactose-binding domain-containing protein
DDB_G0289485	-1.07733	3.93835	-3.69206	0.000562113	0.00263727	-1.0316	vacA		vacuolin A, prohibitin domain-containing protein
DDB_G0283893	0.405236	8.56126	3.69177	0.000562611	0.00263816	-1.4212	DDB_G0283893		unknown
DDB_G0277043	0.555339	4.34563	3.69151	0.000563058	0.00263881	-1.06516	DDB_G0277043		peptidase M28 domain-containing protein
DDB_G0279095	0.913745	3.55237	3.68841	0.000568445	0.0026626	-0.868958	ptsA	PTS, PTPS	6-pyruvoyltetrahydropterin synthase
DDB_G0286895	-1.58498	1.11989	-3.68805	0.000569065	0.00266405	-0.42902	grlD		G-protein-coupled receptor (GPCR) family 3 protein 4
DDB_G0282583	-1.45652	0.196389	-3.6865	0.000571784	0.00267427	-0.370148	DDB_G0282583		G protein signalling regulator
DDB_G0289263	0.459799	5.28918	3.68645	0.000571874	0.00267427	-1.23741	DDB_G0289263
DDB_G0290333	-0.348905	11.253	-3.68462	0.000575086	0.00268673	-1.42841	DDB_G0290333	putative physaropepsin	putative physarolisin
DDB_G0281775	0.488171	5.37709	3.68457	0.000575166	0.00268673	-1.24509	DDB_G0281775
DDB_G0292362	0.582709	6.34053	3.68417	0.000575883	0.00268861	-1.32937	DDB_G0292362		peptidase M3A and M3B domain-containing protein
DDB_G0288617	0.464782	4.63877	3.68212	0.000579512	0.00270407	-1.13973	shkB	SHK2	SH2 domain-containing protein, protein kinase, TKL group, tyrosine kinase-like protein, SHK subfamily protein kinase
DDB_G0281381	-0.370678	6.17334	-3.68157	0.00058048	0.0027067	-1.35229	dstA	STATa, Dd-STATa	signal transducer and activator of transcription (STAT) family protein DstA
DDB_G0274243	-0.524233	4.96811	-3.68137	0.000580843	0.0027067	-1.25559	gacF	RacGAP	RhoGAP domain-containing protein
DDB_G0276015	-0.91212	2.0713	-3.68127	0.000581023	0.0027067	-0.635105	DDB_G0276015		Leucine-zipper-like transcriptional regulator 1
DDB_G0268412	-1.06543	1.77116	-3.6798	0.000583633	0.00271737	-0.606833	DDB_G0268412
DDB_G0274725	1.66284	-0.285178	3.67928	0.000584558	0.0027202	-0.339374	DDB_G0274725
DDB_G0278407	-0.595063	3.6858	-3.67903	0.000585006	0.0027208	-0.994561	DDB_G0278407
DDB_G0279409	-0.607669	4.91831	-3.67872	0.000585579	0.00272199	-1.25927	cbfA	CMBF, cbf, jmjC domain-containing protein, transcription factor jumonji	C-module-binding factor
DDB_G0270330	-2.53243	-0.275616	-3.67854	0.000585898	0.00272199	-0.310839	DDB_G0270330		unknown
DDB_G0276505	-0.830443	4.88923	-3.67708	0.000588512	0.00273265	-1.2269	DDB_G0276505
DDB_G0272324	0.62538	4.94351	3.67355	0.000594909	0.00276086	-1.22424	sbds		Shwachman-Bodian-Diamond syndrome protein
DDB_G0291396	1.13254	2.40494	3.67252	0.000596794	0.0027681	-0.577683	DDB_G0291396		dilute domain-containing protein
DDB_G0279223	0.582437	4.65597	3.67159	0.000598494	0.00277448	-1.13083	DDB_G0279223		OB fold-containing protein, nucleic acid binding
DDB_G0289217	0.556329	4.07126	3.67133	0.000598956	0.00277512	-1.07992	DDB_G0289217		DUF179 family protein
DDB_G0269348	0.710041	3.28581	3.67044	0.000600603	0.00277991	-1.00603	DDB_G0269348		Probable tRNA (uracil-O(2)-)-methyltransferase
DDB_G0268534	0.544211	5.61948	3.67042	0.00060064	0.00277991	-1.35847	DDB_G0268534
DDB_G0293684	0.428081	4.72032	3.66949	0.000602335	0.00278625	-1.20124	DDB_G0293684_RTE		TRE5-A ORF1
DDB_G0278267	0.948381	3.08343	3.66668	0.000607534	0.00280878	-0.992624	DDB_G0278267	arfGAP	pleckstrin homology (PH) domain-containing protein, SH3 domain-containing protein, Arf GTPase activating protein
DDB_G0286987	0.447391	4.73547	3.66536	0.00060999	0.00281861	-1.23016	DDB_G0286987_RTE		TRE5-A ORF1
DDB_G0278677	-1.53643	0.437359	-3.66304	0.000614337	0.00283716	-0.547807	DDB_G0278677
DDB_G0293144	0.444324	4.73555	3.66282	0.000614749	0.00283753	-1.22448	DDB_G0293144_RTE		TRE5-A ORF1
DDB_G0291394	-0.702359	5.13145	-3.66236	0.000615624	0.00284004	-1.30196	DDB_G0291394		Putative lipase YJR107W
DDB_G0290123	0.531164	4.36733	3.66214	0.00061603	0.00284038	-1.12826	phbA		Prohibitin
DDB_G0292620	0.907853	1.85361	3.66188	0.000616517	0.00284109	-0.610877	coq4		coenzyme Q biosynthesis protein
DDB_G0278835	-0.99205	4.28076	-3.66137	0.000617472	0.00284245	-1.3017	DDB_G0278835
DDB_G0293774	0.663278	3.57607	3.66137	0.000617475	0.00284245	-1.06682	DDB_G0293774
DDB_G0292286	0.92944	4.12614	3.6606	0.000618936	0.00284483	-1.13788	DDB_G0292286
DDB_G0284963	0.368884	7.93316	3.66052	0.000619084	0.00284483	-1.50764	DDB_G0284963		putative acyl-CoA synthetase
DDB_G0281505	0.76447	5.00841	3.66044	0.000619233	0.00284483	-1.1893	DDB_G0281505		Protein SCO1 homolog, mitochondrial
DDB_G0271906	0.894083	2.31937	3.66036	0.000619389	0.00284483	-0.673326	mgluS	GluRS	glutamate-tRNA ligase, glutamyl-tRNA synthetase, glutamate-tRNA ligase, mitochondrial, glutamyl-tRNA synthetase, mitochondrial
DDB_G0288209	0.656144	3.16638	3.66022	0.000619655	0.00284483	-0.911607	DDB_G0288209		T7-like mitochondrial DNA helicase
DDB_G0269054	0.737769	2.85764	3.65818	0.000623517	0.00286102	-0.79977	ppwd1		WD40 repeat-containing protein, cyclophilin-type peptidylprolyl cis-trans isomerase (PPIase)
DDB_G0287227	-0.597241	8.88197	-3.6563	0.00062711	0.00287596	-1.52562	trxE		thioredoxin
DDB_G0289203	-0.844631	2.89701	-3.65427	0.000631009	0.00289229	-0.93338	DDB_G0289203
DDB_G0288121	0.40017	4.86261	3.65354	0.000632431	0.00289602	-1.25846	DDB_G0288121
DDB_G0283955	-0.68109	5.55056	-3.65339	0.00063271	0.00289602	-1.38407	gacG	RacGAP	RhoGAP domain-containing protein
DDB_G0285985	1.24154	2.36029	3.65332	0.000632837	0.00289602	-0.719991	DDB_G0285985		transmembrane protein
DDB_G0276887	-0.580705	3.24504	-3.65118	0.000636988	0.00291313	-0.996445	fbxA	chtA, cheaterA	F-box/WD repeat-containing protein A
DDB_G0284567	-0.680757	4.48913	-3.65104	0.000637258	0.00291313	-1.26784	gnt14		putative glycosyltransferase, putative GlcNAc transferase, putative beta-1,3-N-acetylglucosaminyltransferase
DDB_G0287441	0.653316	3.63535	3.65076	0.000637799	0.00291405	-1.08287	DDB_G0287441		transmembrane protein
DDB_G0293068	-2.03821	-0.275972	-3.64981	0.000639652	0.00292095	-0.394401	DDB_G0293068
DDB_G0285683	0.369596	6.90997	3.64834	0.000642529	0.00293252	-1.51487	eif3I	eukaryotic translation initiation factor 3 subunit 2, eIF-3 beta	eukaryotic translation initiation factor 3 (eIF3) subunit I
DDB_G0277957	0.429227	8.74642	3.64731	0.00064455	0.00293888	-1.5541	DDB_G0277957		RNA recognition motif-containing protein RRM, nuclear transport factor 2 (NTF2) domain-containing protein
DDB_G0292860	-1.40994	1.30294	-3.64728	0.000644609	0.00293888	-0.493128	DDB_G0292860		unknown
DDB_G0282471	-0.393982	7.18554	-3.64711	0.000644954	0.00293889	-1.52966	DDB_G0282471
DDB_G0290437	0.548823	5.36068	3.64543	0.000648254	0.00295235	-1.42038	DDB_G0290437
DDB_G0279701	0.558214	4.46994	3.64336	0.000652357	0.00296946	-1.0971	DDB_G0279701
DDB_G0268144	0.807454	4.70212	3.642	0.000655081	0.00298027	-1.28727	vwkA		alpha protein kinase VwkA
DDB_G0269292	-0.623636	6.90986	-3.64172	0.000655634	0.0029812	-1.52843	sugt1		TPR repeat-containing protein, SGS domain-contantaing protein
DDB_G0280283	0.52229	4.4681	3.6414	0.00065627	0.0029825	-1.25826	DDB_G0280283
DDB_G0287379	-0.356465	6.34539	-3.64031	0.000658466	0.0029909	-1.50597	DDB_G0287379	rabGAP	ankyrin repeat-containing protein, RabGAP/TBC domain-containing protein, putative GTPase activating protein (GAP)
DDB_G0276677	-0.497571	6.6957	-3.6376	0.000663913	0.00301404	-1.53168	DDB_G0276677
DDB_G0293064	0.63539	5.93189	3.63714	0.000664854	0.00301552	-1.43041	DDB_G0293064
DDB_G0267946	-2.08246	-0.103329	-3.63709	0.000664944	0.00301552	-0.433666	DDB_G0267946
DDB_G0269714	0.944407	3.46463	3.63087	0.000677659	0.00307155	-0.94461	tdo		tryptophan 2,3-dioxygenase
DDB_G0292230	0.294966	7.09247	3.62954	0.00068041	0.00308238	-1.57164	DDB_G0292230
DDB_G0272422	0.381371	4.566	3.62882	0.000681891	0.00308746	-1.36587	gnt7		putative beta-1,4-mannosyl-glycoprotein beta-1,4-N-acetylglucosaminyltransferase, putative glycosyltransferase, putative GlcNAc transferase
DDB_G0268924	0.53815	6.19533	3.62842	0.000682731	0.00308963	-1.52849	DDB_G0268924		Helicase SEN1
DDB_G0283535	0.380699	6.75869	3.627	0.000685692	0.00310139	-1.55204	DDB_G0283535	DG1104	WD-40 repeat-containing protein, DmX-like protein
DDB_G0288129	-0.780946	5.44546	-3.62671	0.000686299	0.00310249	-1.48952	DDB_G0288129		unknown
DDB_G0292398	0.620218	4.35465	3.6264	0.000686943	0.00310376	-1.22015	psmE4		proteasome activator complex subunit 4
DDB_G0275495	-0.66442	5.58014	-3.62589	0.000688006	0.00310692	-1.46985	cepE	CP91	centrosomal protein 91 kDa
DDB_G0284181	-0.452081	4.44712	-3.62322	0.000693616	0.00313061	-1.32815	krsA	Krs1	STE20 family protein kinase KrsA
DDB_G0270106	-0.380266	6.20765	-3.62301	0.000694066	0.00313098	-1.53482	DDB_G0270106		Long-chain-fatty-acid--CoA ligase ACSBG2
DDB_G0280141	1.84548	1.81984	3.62025	0.000699909	0.00315568	-0.781749	DDB_G0280141
DDB_G0269972	0.715367	5.63318	3.61882	0.000702959	0.00316776	-1.51855	sas10	UTP3	U3 snoRNP protein, U3 small nucleolar ribonucleoprotein
DDB_G0295785	-2.77172	-0.655742	-3.61721	0.000706395	0.00318157	-0.473161	DDB_G0295785		cyclin-related 2 family protein
DDB_G0292528	-0.721302	4.40831	-3.61523	0.000710659	0.00319909	-1.31787	DDB_G0292528		pirin family protein
DDB_G0274111	0.41426	6.89674	3.61283	0.00071585	0.00322076	-1.59974	pfkA	PFK	6-phosphofructokinase
DDB_G0272198	-1.62144	0.604299	-3.61176	0.000718185	0.00322957	-0.555632	DDB_G0272198
DDB_G0292132	1.09238	2.57439	3.61147	0.000718822	0.00323073	-0.878868	DDB_G0292132		multi antimicrobial extrusion (MatE) family protein
DDB_G0285849	-0.69215	5.61424	-3.60904	0.000724132	0.00325289	-1.56046	spc97	GCP2	spindle pole body component 97
DDB_G0274687	-0.498642	4.49215	-3.60857	0.000725182	0.0032559	-1.39982	DDB_G0274687
DDB_G0293252	0.403731	7.48455	3.60786	0.00072674	0.00326118	-1.65918	DDB_G0293252		putative RNA binding protein
DDB_G0278101	-1.11232	1.74523	-3.60733	0.000727906	0.0032647	-0.818721	cnrO		C2 domain-containing protein, putative cell number regulator
DDB_G0281837	1.72802	-0.0745367	3.60574	0.000731438	0.00327882	-0.547439	DDB_G0281837		UPF0436 family protein
DDB_G0280179	0.846356	2.36679	3.60149	0.00074091	0.00331954	-0.946048	elmoB		engulfment and cell motility ELM family protein
DDB_G0287811	-0.854251	4.32032	-3.60091	0.000742218	0.00332366	-1.37579	DDB_G0287811	cpn10A	chaperonin Cpn10 family protein, chaperonin 10
DDB_G0281683	-0.705538	4.9748	-3.59915	0.000746186	0.00333829	-1.50358	msh3		mutS homolog, DNA mismatch repair protein
DDB_G0290197	0.745826	4.53877	3.59871	0.000747183	0.00333893	-1.37552	DDB_G0290197		calcium-binding EF-hand domain-containing protein, putative NADH dehydrogenase
DDB_G0274493	-0.789569	6.13859	-3.59866	0.000747287	0.00333893	-1.63492	lig1		DNA ligase I
DDB_G0276011	0.455549	4.86295	3.59853	0.000747581	0.00333893	-1.44697	DDB_G0276011_RTE		TRE5-A ORF1
DDB_G0286115	0.347047	6.10769	3.59711	0.000750821	0.00335166	-1.61022	DDB_G0286115		phosphatidylinositol-4-phosphate 5-kinase (PIP5K) family protein
DDB_G0279733	-0.454375	6.35509	-3.59564	0.000754157	0.00336305	-1.64016	gxcDD	RacGEF	putative Rac guanyl-nucleotide exchange factor DD
DDB_G0286651	-0.417626	9.76524	-3.59564	0.000754159	0.00336305	-1.69821	aplB	saposin-like protein B	amoebapore-like protein B
DDB_G0285219	0.926445	2.96023	3.5933	0.000759526	0.00338521	-1.03563	DDB_G0285219		DUF3430 family protein
DDB_G0286557	-0.530785	5.86982	-3.59273	0.000760848	0.00338934	-1.62072	pten	ptenA	protein tyrosine phosphatase, 3-phosphatidylinositol 3-phosphatase
DDB_G0272078	0.425926	7.56621	3.5925	0.000761364	0.00338988	-1.6918	eif3A	eif3s10, eIF-3 theta, eukaryotic translation initiation factor 3 (eIF3) subunit 10	eukaryotic translation initiation factor 3 (eIF3) subunit A
DDB_G0349377	0.824585	1.83791	3.59212	0.000762244	0.003391	-0.84711	DDB_G0349377
DDB_G0285589	-0.383998	6.22403	-3.59205	0.000762409	0.003391	-1.62406	forH	dDia2, drf2, diaphanous related formin H	formin H
DDB_G0292076	0.75345	3.53004	3.59085	0.00076518	0.00340155	-1.23823	DDB_G0292076
DDB_G0289939	-1.25207	1.08471	-3.58903	0.000769411	0.00341833	-0.796935	DDB_G0289939		unknown
DDB_G0269212	0.741298	4.46737	3.58888	0.000769754	0.00341833	-1.37985	abcG11		ABC transporter G family protein
DDB_G0270148	0.74332	3.37995	3.58761	0.000772735	0.0034293	-1.10406	cpsf4		CCCH-type zinc finger-containing protein, cleavage and polyadenylation specificity factor 30 kDa subunit
DDB_G0281891	0.382239	5.46787	3.58748	0.000773025	0.0034293	-1.54023	rbg3	rabGAP, RabGAP/TBC domain-containing protein	Rab GTPase-activating protein Rbg3
DDB_G0279309	0.343114	10.4305	3.58519	0.000778412	0.0034514	-1.72275	DDB_G0279309		glycine-tyrosine-phenylalanine (GYF) domain-containing protein
DDB_G0279527	0.469874	7.65093	3.57846	0.000794421	0.00352056	-1.73661	DDB_G0279527		unknown
DDB_G0294659	-0.521423	9.23529	-3.57828	0.000794836	0.00352057	-1.7421	tRNA-Phe-GAA-1	tRNA	phenylalanine transfer RNA
DDB_G0276233	0.287535	7.5672	3.57774	0.000796132	0.00352449	-1.74759	cct8		chaperonin containing TCP1 theta subunit
DDB_G0272678	0.608658	4.53375	3.57593	0.000800512	0.00354205	-1.46286	DDB_G0272678		Phosphatidylethanolamine N-methyltransferase
DDB_G0272032	-0.642522	5.32319	-3.57203	0.000810007	0.00358024	-1.60185	gefG	RasGEFG, RasGEF	Ras guanine nucleotide exchange factor
DDB_G0291710	0.327563	7.16729	3.57201	0.000810043	0.00358024	-1.74408	roco10	RacGAP	LRRK family protein kinase Roco10
DDB_G0291191	-0.355175	9.58015	-3.57187	0.000810398	0.00358024	-1.76817	DDB_G0291191		cysteine protease
DDB_G0278293	0.391516	7.2244	3.57124	0.000811924	0.00358463	-1.7363	ileS	IleRS	isoleucyl-tRNA synthetase, isoleucine-tRNA ligase
DDB_G0276371	-0.411323	6.48467	-3.57112	0.00081223	0.00358463	-1.71604	gefL	RasGEFL, RasGEF	Ras guanine nucleotide exchange factor
DDB_G0291976	0.360828	6.2816	3.57078	0.000813054	0.00358641	-1.72336	racD		Rho GTPase
DDB_G0284605	0.414229	6.94473	3.56869	0.000818215	0.00360732	-1.71589	DDB_G0284605		P-type ATPase, Ca2+-ATPase
DDB_G0271868	-0.474999	5.79355	-3.5683	0.000819164	0.00360795	-1.6654	gefS	RasGEFS, RasGEF	Ras guanine nucleotide exchange factor
DDB_G0282741	0.669612	6.19215	3.56829	0.000819203	0.00360795	-1.68759	ddx18		putative RNA helicase, DEAD/DEAH box helicase
DDB_G0284519	-1.09526	3.51662	-3.56807	0.000819729	0.00360841	-1.29892	forI		formin homology domain-containing protein
DDB_G0285143	-0.726531	2.58252	-3.56746	0.000821241	0.00361321	-1.1156	DDB_G0285143		unknown
DDB_G0279277	0.753904	4.174	3.56503	0.000827289	0.00363795	-1.33415	DDB_G0279277
DDB_G0274167	0.324674	7.41676	3.56411	0.000829584	0.00364616	-1.76199	cand1		HEAT repeat-containing protein, cullin-associated neddylation-disassociated protein 1
DDB_G0283943	0.340218	5.05316	3.56386	0.000830226	0.00364711	-1.59623	DDB_G0283943	ALDH	aldehyde dehydrogenase, putative NAD-dependent aldehyde dehydrogenase
DDB_G0294012	0.40017	12.9151	3.56239	0.000833908	0.0036614	-1.76314	atp1		ATPase subunit 1, ATP synthase F1 alpha
DDB_G0290237	0.477578	3.83162	3.56206	0.000834729	0.00366313	-1.38585	acbd6		ankyrin repeat-containing protein, acyl-CoA binding protein, acyl-CoA-binding domain-containing protein 6
DDB_G0287275	-0.790871	3.19062	-3.56025	0.000839318	0.00368138	-1.21703	DDB_G0287275
DDB_G0279167	-0.57836	3.76685	-3.55865	0.000843365	0.00369705	-1.32703	topbp1	cut5	DNA topoisomerase 2-binding protein 1
DDB_G0275297	-0.967084	2.18887	-3.5585	0.000843755	0.00369705	-1.06959	DDB_G0275297
DDB_G0283787	-1.3873	0.996295	-3.55802	0.000844961	0.00370044	-0.763379	DDB_G0283787		EGF-like domain-containing transmembrane protein
DDB_G0285269	-1.03033	1.63034	-3.55648	0.000848904	0.0037158	-0.955932	DDB_G0285269		CAF1 family protein, putative CCR4-NOT complex subunit
DDB_G0277159	0.668018	2.58307	3.55476	0.000853318	0.00373321	-1.21999	DDB_G0277159
DDB_G0282885	0.782258	2.97438	3.55361	0.000856265	0.00374419	-1.18846	DDB_G0282885		RNA polymerase II-associated protein 3
DDB_G0285507	0.523613	4.55636	3.55312	0.000857544	0.00374786	-1.50211	clp1		pre-mRNA cleavage complex subunit
DDB_G0279717	-0.449944	8.20598	-3.55066	0.000863913	0.00377377	-1.82034	DDB_G0279717		carboxylesterase, type B family protein
DDB_G0275513	-0.655199	5.32972	-3.5503	0.000864866	0.00377601	-1.6647	DDB_G0275513		DUF962 family protein
DDB_G0292692	0.742735	3.12849	3.54936	0.000867317	0.00378298	-1.2865	DDB_G0292692
DDB_G0284205	0.557177	5.29204	3.54934	0.000867347	0.00378298	-1.64474	ubl5	hub1	ubiquitin-like protein 5
DDB_G0293614	0.791313	4.11115	3.54913	0.000867895	0.00378344	-1.41715	DDB_G0293614	DIS3	putative exoribonuclease
DDB_G0293048	-1.60155	1.08429	-3.54649	0.000874827	0.00381171	-0.870857	DDB_G0293048		unknown
DDB_G0278189	0.800602	2.36598	3.53707	0.000899977	0.0039193	-1.10291	ints11	INT11, CPSF3L	integrator complex subunit 11, beta-lactamase-like domain-containing protein, RNA-metabolising metallo-beta-lactamase domain-containing protein
DDB_G0280577	-0.636513	3.09723	-3.53337	0.000910043	0.00396112	-1.33311	DDB_G0280577
DDB_G0276271	1.8917	0.86661	3.53272	0.00091182	0.00396684	-0.743572	DDB_G0276271
DDB_G0277953	0.421183	6.2263	3.53249	0.000912459	0.0039676	-1.79643	ints6		type A von Willebrand factor (VWFA) domain-containing protein, initiation factor eIF-4 gamma middle domain-containing protein, integrator complex subunit 6
DDB_G0283477	-0.801605	3.15512	-3.53099	0.000916579	0.00398349	-1.45111	DDB_G0283477
DDB_G0282337	-0.702534	3.48489	-3.5297	0.000920113	0.00399681	-1.377	DDB_G0282337		putative phosphatidylserine decarboxylase
DDB_G0277347	0.665418	3.34443	3.52947	0.000920753	0.00399756	-1.23838	DDB_G0277347		Methionyl-tRNA formyltransferase, mitochondrial
DDB_G0288551	0.690358	6.11807	3.52681	0.000928143	0.00402761	-1.80728	DDB_G0288551		PUF domain-containing protein, pumilio RNA-binding region-containing protein
DDB_G0269358	0.947242	3.02666	3.52644	0.000929182	0.00403007	-1.21688	DDB_G0269358
DDB_G0274975	0.696165	4.25847	3.52467	0.000934129	0.00404947	-1.44219	DDB_G0274975
DDB_G0269662	0.953135	1.58661	3.52194	0.000941796	0.00408064	-0.948852	DDB_G0269662_RTE		TRE5-B ORF2 fragment
DDB_G0267486	0.647187	4.63449	3.52113	0.000944093	0.00408852	-1.67945	DDB_G0267486		2Fe-2S type ferredoxin
DDB_G0281711	0.623305	5.46611	3.52018	0.000946802	0.00409818	-1.75939	ddx27		putative RNA helicase, DEAD/DEAH box helicase
DDB_G0267730	0.350201	8.18763	3.5194	0.000948999	0.00410561	-1.92083	dst2	DstB	STE20 family protein kinase Dst2
DDB_G0289867	0.388801	4.34646	3.51916	0.000949687	0.00410651	-1.59609	pex1		peroxisomal biogenesis factor 1, peroxin 1
DDB_G0282743	0.976402	5.14642	3.51514	0.000961219	0.00415427	-1.69951	haao		3-hydroxyanthranilate 3,4-dioxygenase
DDB_G0278125	-0.703744	4.55132	-3.51447	0.000963146	0.0041605	-1.64857	DDB_G0278125		regulator of chromosome condensation (RCC1) domain-containing protein
DDB_G0292242	-0.330295	6.57817	-3.51262	0.000968493	0.00418149	-1.87518	taf1	TFIID250, TFIID1	transcription initiation factor TFIID subunit 1
DDB_G0275889	-0.410281	5.86519	-3.51158	0.00097151	0.00419239	-1.80551	DDB_G0275889	hps3	Hermansky-Pudlak syndrome 3 protein ortholog
DDB_G0283361	0.66453	2.81602	3.5099	0.000976412	0.00421142	-1.33116	DDB_G0283361
DDB_G0287775	0.995568	3.53189	3.50909	0.000978795	0.00421957	-1.45721	ptcC		pentatricopeptide repeat-containing protein C
DDB_G0291800	-1.03505	1.77269	-3.50805	0.000981848	0.0042306	-1.05307	DDB_G0291800		glutathione-dependent formaldehyde-activating, GFA family protein
DDB_G0267850	0.777099	7.84393	3.50778	0.000982647	0.00423191	-1.94885	DDB_G0267850		ribosomal protein L1 family protein
DDB_G0269300	0.552153	3.77489	3.50406	0.000993651	0.00427715	-1.52673	DDB_G0269300		CD2 antigen cytoplasmic tail-binding protein 2
DDB_G0267252	0.467307	5.17679	3.49995	0.00100594	0.00432786	-1.77309	DDB_G0267252
DDB_G0284737	1.39083	1.20837	3.49724	0.00101413	0.00436091	-0.923522	DDB_G0284737		putative phosphoric monoester hydrolase
DDB_G0278395	0.383515	6.40555	3.49576	0.00101863	0.00437805	-1.9289	DDB_G0278395
DDB_G0285213	0.521677	4.41851	3.49523	0.00102023	0.00438273	-1.64073	dhx15	prp43	DEAD/DEAH box helicase, putative RNA splicing factor
DDB_G0286495	-0.524843	4.54047	-3.49319	0.00102649	0.00440739	-1.79153	itpa	ITPase	inosine triphosphate pyrophosphatase, inosine triphosphatase
DDB_G0293166	-0.843839	2.77351	-3.49229	0.00102922	0.00441692	-1.34617	DDB_G0293166
DDB_G0267396	-1.2306	2.20196	-3.49194	0.00103032	0.00441942	-1.22551	kif2	K2, GPK2, ksnB, kinesin-14	kinesin family member 2
DDB_G0283397	-0.714965	2.89723	-3.49162	0.00103128	0.00442133	-1.406	DDB_G0283397		WD-40 repeat-containing protein, protein kinase, TKL group, tyrosine kinase-like protein, CZAK family protein kinase
DDB_G0275431	0.303752	7.13372	3.48989	0.00103663	0.00444201	-1.97653	DDB_G0275431
DDB_G0290439	-0.543525	5.72478	-3.48946	0.00103798	0.00444361	-1.91367	gacW	RacGAP	leucine-rich repeat-containing protein (LRR), RhoGAP domain-containing protein
DDB_G0274955	-0.71516	3.86004	-3.48944	0.00103804	0.00444361	-1.57527	etnkA		ethanolamine kinase A
DDB_G0267386	-0.346377	9.47745	-3.48903	0.0010393	0.00444537	-2.00572	cysB		cystathionine beta-synthase
DDB_G0282209	-0.792159	6.49624	-3.48897	0.00103949	0.00444537	-1.93381	DDB_G0282209		type A von Willebrand factor (VWFA) domain-containing protein
DDB_G0267438	-0.977915	4.86836	-3.48793	0.00104273	0.004457	-1.75129	abcA2		ABC transporter A family protein
DDB_G0276097	1.36408	1.23625	3.48749	0.00104408	0.00446057	-1.00651	DDB_G0276097		putative transmembrane protein
DDB_G0290023	-0.757365	4.23649	-3.48552	0.00105024	0.00448464	-1.72946	gxcL	RacGEF	pleckstrin homology (PH) domain-containing protein, RhoGEF domain-containing protein
[truncated: 6,554 more rows]

## Sheet: Bs_vs_control
Gene_name	logFC	AveExpr	t	P.Value	adj.P.Val	B	Gene.Name	Synonyms	Gene.products
DDB_G0293758	-2.361	8.63235	-28.2834	7.17617e-32	6.13778e-28	62.4023	H2Bv1		histone H2B domain-containing protein
DDB_G0292380	6.24156	5.97113	25.7239	5.4657e-30	2.03025e-26	57.9763	fhbB	DdFHb, DidiB	flavohemoglobin
DDB_G0292378	5.22132	6.60827	25.5743	7.12119e-30	2.03025e-26	57.8001	fhbA	DdFHa, DidiA	flavohemoglobin
DDB_G0294659	-3.8178	9.23529	-23.348	4.31943e-28	7.44213e-25	53.8378	tRNA-Phe-GAA-1	tRNA	phenylalanine transfer RNA
DDB_G0292250	5.43434	6.58945	23.3443	4.3506e-28	7.44213e-25	53.7468	sqrdl		putative sulfide quinone reductase
DDB_G0289521	6.41812	3.39991	22.7116	1.48397e-27	2.1154e-24	52.2802	srsA		starvation responsive small protein
DDB_G0288131	4.14389	4.77948	22.6151	1.79418e-27	2.19223e-24	52.1988	cmbB	CaM-BP46, FNIP repeat-containing protein	calmodulin-binding protein CmbB
DDB_G0278571	4.82396	5.29008	20.8244	6.87674e-26	7.3521e-23	48.7655	DDB_G0278571		hypoxia induced family protein
DDB_G0276291	4.57757	6.80216	20.4436	1.5426e-25	1.46598e-22	48.0021	DDB_G0276291
DDB_G0288201	6.97812	4.02265	19.5704	1.03012e-24	8.81062e-22	45.7833	DDB_G0288201
DDB_G0279807	2.93652	5.41758	19.517	1.15929e-24	9.01401e-22	45.9574	DDB_G0279807		Metal transporter CNNM2
DDB_G0278813	-4.14958	4.79057	-19.0587	3.23267e-24	2.30408e-21	44.6728	DDB_G0278813
DDB_G0274423	-2.6556	5.89928	-18.8174	5.58902e-24	3.65399e-21	44.4336	DDB_G0274423		SH3 domain-containing protein
DDB_G0279665	-4.11054	8.01579	-18.7877	5.98105e-24	3.65399e-21	44.3832	DDB_G0279665
DDB_G0273235	8.03564	3.09051	18.3689	1.56859e-23	8.94411e-21	41.652	DDB_G0273235		P-type ATPase
DDB_G0284645	-3.94937	7.57062	-18.3124	1.78887e-23	9.33469e-21	43.294	DDB_G0284645
DDB_G0280819	4.28456	6.11916	18.2967	1.85537e-23	9.33469e-21	43.2572	aoxA
DDB_G0281101	3.24858	6.25013	18.2498	2.07018e-23	9.8368e-21	43.1468	ldhA		D-lactate dehydrogenase
DDB_G0275177	2.86347	5.86383	17.9838	3.86368e-23	1.73927e-20	42.5285	sigI		CBS (cystathionine-beta-synthase) domain-containing protein
DDB_G0274495	3.30067	4.84133	17.7724	6.37636e-23	2.72685e-20	42.0176	DDB_G0274495		HTTM domain-containing protein
DDB_G0293088	2.70788	5.78364	17.7476	6.76474e-23	2.75518e-20	41.9718	rtnlc	RTN	reticulon family protein
DDB_G0289445	-3.6472	5.36888	-17.3833	1.62244e-22	6.30761e-20	41.0724	prmt2		protein arginine methyltransferase
DDB_G0279653	-2.72121	5.46583	-17.2104	2.46842e-22	8.38501e-20	40.6773	DDB_G0279653
DDB_G0274203	-4.26012	6.14794	-17.2053	2.49959e-22	8.38501e-20	40.663	DDB_G0274203
DDB_G0278471	2.01107	7.14795	17.204	2.50721e-22	8.38501e-20	40.6533	DDB_G0278471		LETM1 and EF-hand domain-containing protein 1, mitochondrial
DDB_G0291608	-3.27959	5.77251	-17.1973	2.54893e-22	8.38501e-20	40.649	DDB_G0291608
DDB_G0289669	-4.25202	3.5884	-17.1485	2.87111e-22	9.09502e-20	40.0213	DDB_G0289669		Protein FAM10A5
DDB_G0287461	1.77568	7.51694	17.0556	3.60374e-22	1.10082e-19	40.2927	abcG3		ABC transporter G family protein
DDB_G0272356	-3.19179	7.62595	-16.9188	5.04611e-22	1.48825e-19	39.9639	DDB_G0272356		Double C2-like domain-containing protein beta
DDB_G0276459	-2.96073	8.19713	-16.8307	6.27391e-22	1.78869e-19	39.7401	pakB	mihck, Ddpak	myosin heavy chain kinase PakB
DDB_G0279607	-1.99506	8.69893	-16.7607	7.46235e-22	2.05889e-19	39.5599	forA	Formin A	profilin binding protein ForA
DDB_G0290901	-2.48592	6.83008	-16.5483	1.26787e-21	3.38877e-19	39.0494	gefK	RasGEFK, RasGEF	Ras guanine nucleotide exchange factor
DDB_G0289149	-2.50453	7.75273	-16.5326	1.3187e-21	3.41784e-19	38.9974	litaf		lipopolysaccharide-induced TNF factor homolog
DDB_G0285065	3.59389	4.33555	16.4378	1.6734e-21	4.20959e-19	38.7001	DDB_G0285065		leucine carboxyl methyltransferase
DDB_G0288915	-2.98375	8.43847	-16.3941	1.86833e-21	4.44918e-19	38.6477	DDB_G0288915
DDB_G0278147	-2.69409	7.01938	-16.3932	1.87268e-21	4.44918e-19	38.6563	gxcW	RacGEF	pleckstrin homology (PH) domain-containing protein, RhoGEF domain-containing protein, FYVE-type zinc finger-containing protein
DDB_G0291726	-1.92207	8.02995	-16.3122	2.29796e-21	5.20669e-19	38.4381	DDB_G0291726
DDB_G0274943	-3.2863	6.04683	-16.3095	2.31327e-21	5.20669e-19	38.4628	ranB		GTP-binding nuclear protein Ran
DDB_G0281745	-3.28794	6.29207	-16.2705	2.55411e-21	5.60136e-19	38.3645	DDB_G0281745		LISK family protein kinase, protein kinase, TKL group, tyrosine kinase-like protein
DDB_G0292240	-2.62993	8.50258	-16.2563	2.64729e-21	5.66058e-19	38.2949	DDB_G0292240
DDB_G0278013	-3.15019	5.69662	-16.1985	3.06659e-21	6.3972e-19	38.1832	DDB_G0278013		unknown
DDB_G0286961	1.84177	5.52361	16.1492	3.47622e-21	7.07907e-19	38.0561	rbrA		ariadne-like ubiquitin ligase, C3HC4-type zinc finger-containing protein, IBR zinc finger-containing protein
DDB_G0289151	-3.08802	5.11914	-16.1252	3.69635e-21	7.35229e-19	37.9896	mybI		myb domain-containing protein
DDB_G0273131	1.81266	8.32822	16.0505	4.47326e-21	8.63685e-19	37.7689	g6pd-1	G6PDH, zwf, G6PD	glucose 6-phosphate-1-dehydrogenase
DDB_G0285399	2.72913	5.48488	16.0444	4.54412e-21	8.63685e-19	37.7931	cyb5r1		NADH-cytochrome b5 reductase
DDB_G0285391	-2.41185	7.45081	-15.8938	6.69115e-21	1.24412e-18	37.3789	xacC	RacGEF, RacGAP	RhoGEF domain-containing protein, RhoGAP domain-containing protein, PH domain-containing protein
DDB_G0293300	-1.63511	6.02417	-15.8725	7.06911e-21	1.28643e-18	37.3454	DDB_G0293300		Breast cancer type 1 susceptibility protein
DDB_G0287875	-2.38887	9.39469	-15.4341	2.21408e-20	3.94522e-18	36.1668	dydA	Daydreamer	putative Ras effector
DDB_G0280403	-2.51176	5.57998	-15.396	2.44721e-20	4.27163e-18	36.1222	bloc1s4	cappuccino	biogenesis of lysosome-related organelles complex 1, subunit 4
DDB_G0291988	3.01802	7.05108	15.2669	3.44147e-20	5.88698e-18	35.7444	if1		putative mitochondrial ATPase inhibitor
DDB_G0283765	2.5566	6.12699	15.1654	4.50557e-20	7.55611e-18	35.4954	hgd	HGO, bwnA	homogentisate 1,2-dioxygenase, homogentisic acid oxidase
DDB_G0277511	2.09116	9.06889	15.1118	5.19736e-20	8.54865e-18	35.3113	hpd		4-hydroxyphenylpyruvate dioxygenase, p-hydroxyphenylpyruvic hydroxylase
DDB_G0289109	-2.90778	5.97543	-15.0901	5.50711e-20	8.88724e-18	35.3124	DDB_G0289109
DDB_G0269626	-2.5121	7.06308	-15.0618	5.93859e-20	9.40607e-18	35.2051	forE	dDia3, drf3, diaphanous related formin E	formin E
DDB_G0267956	-3.07269	8.58674	-15.0367	6.35167e-20	9.87743e-18	35.1178	abiA	Abi2	component of SCAR regulatory complex
DDB_G0269910	-1.97158	6.48607	-14.9456	8.10814e-20	1.23837e-17	34.8995	DDB_G0269910		SH3 domain-containing protein
DDB_G0278893	3.16292	4.00172	14.879	9.69851e-20	1.45529e-17	34.7239	suox		sulfite oxidase
DDB_G0281739	-3.37338	6.01258	-14.8424	1.07033e-19	1.56544e-17	34.6574	gacY	RacGAP	RhoGAP domain-containing protein
DDB_G0292136	-3.4218	5.22928	-14.8391	1.07987e-19	1.56544e-17	34.6501	hatC		actin binding protein, hisactophilin III
DDB_G0291972	2.79766	2.83344	14.7559	1.35223e-19	1.9276e-17	34.2904	culA		cullin A
DDB_G0287933	-2.21423	6.80932	-14.7325	1.44083e-19	2.02023e-17	34.3258	DDB_G0287933		putative caspase
DDB_G0271592	-4.37281	3.93602	-14.6954	1.59325e-19	2.19791e-17	34.0016	DDB_G0271592
DDB_G0275899	1.75636	6.41506	14.6147	1.98437e-19	2.69402e-17	34.0185	DDB_G0275899		cation-translocating P-type ATPase
DDB_G0279733	-2.1206	6.35509	-14.549	2.3737e-19	3.17223e-17	33.8349	gxcDD	RacGEF	putative Rac guanyl-nucleotide exchange factor DD
DDB_G0270176	-2.60531	5.45532	-14.5066	2.66607e-19	3.47377e-17	33.7497	DDB_G0270176	PP2C	protein phosphatase 2C, leucine-rich repeat-containing protein (LRR)
DDB_G0289265	2.22513	5.47182	14.5046	2.68057e-19	3.47377e-17	33.7221	DDB_G0289265		putative amino oxidase
DDB_G0273071	2.05479	6.47017	14.4249	3.33548e-19	4.17301e-17	33.482	vatD-1	vatD, DVA41, V-ATPase subunit D	vacuolar ATPase subunit D
DDB_G0281713	-2.67118	5.41106	-14.4237	3.34629e-19	4.17301e-17	33.5292	DDB_G0281713
DDB_G0269380	2.38602	6.07706	14.4215	3.36651e-19	4.17301e-17	33.4924	DDB_G0269380		P-type ATPase
DDB_G0288801	2.20071	6.38034	14.3854	3.71757e-19	4.48018e-17	33.3867	scdA	des9-2, scd1, SDC, des9, stearoyl-CoA 9-desaturase, SCD	delta 9 fatty acid desaturase ScdA
DDB_G0273319	4.41554	2.38962	14.3853	3.71908e-19	4.48018e-17	33.2449	DDB_G0273319
DDB_G0269934	-1.86456	9.423	-14.3484	4.11692e-19	4.89056e-17	33.2371	DDB_G0269934	RasGAP, RhoGEF	regulator of chromosome condensation (RCC1) domain-containing protein, RhoGEF domain-containing protein, Ras GTPase activation domain-containing protein
DDB_G0282423	-2.00957	9.68606	-14.2929	4.79836e-19	5.62197e-17	33.0825	ponD		putative actin binding protein, ponticulin-related protein
DDB_G0280491	-2.25488	7.28031	-14.2604	5.24953e-19	6.06747e-17	33.0133	DDB_G0280491		RWP-RK domain-containing protein
DDB_G0273185	-3.11336	5.27226	-14.2337	5.65192e-19	6.44545e-17	33.0084	DDB_G0273185
DDB_G0276327	-2.45107	4.97974	-14.1947	6.29641e-19	7.08594e-17	32.9027	DDB_G0276327
DDB_G0281383	1.58873	6.51309	14.1809	6.54217e-19	7.2669e-17	32.8235	glpV	GP1	glycogen phosphorylase 1, glycogen phosphorylase b
DDB_G0267948	-2.04126	7.66707	-14.1069	8.03884e-19	8.8149e-17	32.5772	ccdc53		WASH complex subunit ccdc53
DDB_G0272664	-2.77524	5.21264	-14.0821	8.61299e-19	9.32492e-17	32.5891	DDB_G0272664
DDB_G0269738	3.38857	3.62475	14.0393	9.70522e-19	1.03761e-16	32.4307	desA	sphingolipid delta 4 desaturase	dihydroceramide desaturase
DDB_G0273459	-1.80663	6.66282	-14.0155	1.03734e-18	1.09535e-16	32.3444	DDB_G0273459
DDB_G0348565	-2.05036	5.4377	-14.0067	1.06336e-18	1.10914e-16	32.3678	DDB_G0348565
DDB_G0282269	-2.13321	6.66723	-13.991	1.11089e-18	1.14476e-16	32.2783	DDB_G0282269
DDB_G0275795	-1.89574	7.07766	-13.9664	1.19034e-18	1.21203e-16	32.1948	DDB_G0275795		pleckstrin homology (PH) domain-containing protein, PH domain-containing protein
DDB_G0287853	-2.46986	6.90007	-13.9595	1.21358e-18	1.2145e-16	32.1936	mkcC		putative protein serine/threonine kinase, STE20 family protein kinase, protein kinase, STE group, MKC subfamily protein kinase
DDB_G0282817	2.80481	7.91661	13.9573	1.22118e-18	1.2145e-16	32.1571	patB	PAT2	P-type ATPase
DDB_G0278781	3.14299	5.90675	13.8859	1.49201e-18	1.4668e-16	32.0082	pah	phenylalanine 4-monooxygenase, dictyoPAH	phenylalanine hydroxylase
DDB_G0285619	-2.78265	6.26599	-13.8798	1.51807e-18	1.47546e-16	31.9879	DDB_G0285619		unknown
DDB_G0272612	-2.53845	5.39566	-13.8666	1.57547e-18	1.51405e-16	31.9885	DDB_G0272612
DDB_G0290343	2.81027	4.54291	13.8282	1.75559e-18	1.66689e-16	31.8846	sodE	sod1, SOD	superoxide dismutase, putative cytoplasmatic superoxide dismutase
DDB_G0268502	-3.21976	4.02297	-13.8246	1.77349e-18	1.66689e-16	31.8469	DDB_G0268502
DDB_G0288893	3.32401	5.60531	13.7477	2.20367e-18	2.04869e-16	31.6239	hemF	CPO	coproporphyrinogen III oxidase, coproporphyrinogen oxidase
DDB_G0291650	1.30145	7.95641	13.7299	2.31778e-18	2.13161e-16	31.5056	DDB_G0291650		importin subunit beta-3
DDB_G0275337	-1.99841	7.17371	-13.7213	2.37431e-18	2.16037e-16	31.5015	DDB_G0275337
DDB_G0289311	5.1368	1.28923	13.7069	2.47351e-18	2.22694e-16	30.6124	DDB_G0289311		transmembrane protein
DDB_G0275401	-2.14561	7.05578	-13.6695	2.75037e-18	2.44892e-16	31.3607	DDB_G0275401
DDB_G0286545	1.89463	5.95651	13.6661	2.77733e-18	2.44892e-16	31.3829	vps13D	vps13	vacuolar protein sorting-associated protein 13 family protein
DDB_G0281723	-2.0084	10.4188	-13.6247	3.12397e-18	2.72646e-16	31.2081	DDB_G0281723		WH2 domain-containing protein
DDB_G0277737	-2.53154	5.38677	-13.5651	3.7023e-18	3.19857e-16	31.1403	DDB_G0277737
DDB_G0278909	-1.88874	7.13014	-13.5262	4.13657e-18	3.52426e-16	30.9466	DDB_G0278909		leucine-rich repeat-containing protein (LRR), armadillo repeat-containing protein, protein kinase, TKL group, tyrosine kinase-like protein, ARMK family protein kinase
DDB_G0279927	-3.19262	4.21474	-13.5241	4.1617e-18	3.52426e-16	30.9966	Dd5P1	PI5P1	inositol 5-phosphatase
DDB_G0284501	-2.51461	6.57999	-13.504	4.4074e-18	3.66448e-16	30.9162	gxcQ	RacGEF	pleckstrin homology (PH) domain-containing protein, RhoGEF domain-containing protein
DDB_G0286161	2.60805	5.00566	13.4992	4.46836e-18	3.66448e-16	30.9529	DDB_G0286161		CMP/dCMP deaminase, zinc-binding domain-containing protein
DDB_G0269182	2.42457	4.86	13.4989	4.47276e-18	3.66448e-16	30.9576	rsc5		cellular retinaldehyde-binding/triple function domain-containing protein
DDB_G0286753	1.65015	5.36965	13.4969	4.49866e-18	3.66448e-16	30.9266	eIF5		eukaryotic translation initiation factor 5
DDB_G0269334	-1.69931	7.62121	-13.4381	5.32388e-18	4.29576e-16	30.6811	DDB_G0269334		C2 calcium/lipid-binding (CaLB) region-containing protein, C2 calcium-dependent membrane targeting domain-containing protein
DDB_G0272558	-2.24562	8.08757	-13.4229	5.56076e-18	4.44497e-16	30.6308	DDB_G0272558
DDB_G0285641	-2.18692	6.94143	-13.417	5.65553e-18	4.47886e-16	30.6409	gacJ	RhoGAP	RhoGAP domain-containing protein
DDB_G0291007	-4.05385	4.58451	-13.4041	5.86914e-18	4.60539e-16	30.6471	gxcK	RacGEF	pleckstrin homology (PH) domain-containing protein, RhoGEF domain-containing protein
DDB_G0270188	2.50474	4.21687	13.3824	6.24707e-18	4.85738e-16	30.63	psmD6		26S proteasome non-ATPase regulatory subunit 6, 26S proteasome regulatory subunit S10
DDB_G0270278	-2.35863	4.85786	-13.3239	7.39197e-18	5.69581e-16	30.465	DDB_G0270278
DDB_G0293532	-2.26075	9.41512	-13.3036	7.839e-18	5.98634e-16	30.283	dstC	STATc, Dd-STATc, transcriptional repressor	signal transducer and activator of transcription (STAT) family protein DstC
DDB_G0277909	-2.06075	7.66722	-13.2216	9.93472e-18	7.51962e-16	30.057	cbpP		calcium-binding protein
DDB_G0283127	-2.13266	7.81795	-13.2159	1.00992e-17	7.57706e-16	30.0417	DDB_G0283127
DDB_G0291075	3.26716	4.80471	13.149	1.22604e-17	9.11857e-16	29.944	warA	wariai, wri, hbx1	putative homeobox transcription factor, homeodomain (HOX) containing protein
DDB_G0295765	1.79981	7.8113	13.1386	1.26381e-17	9.31844e-16	29.8049	mdn1		type A von Willebrand factor (VWFA) domain-containing protein, putative AAA+ ATPase
DDB_G0283129	-1.68767	5.16851	-13.0673	1.55521e-17	1.1369e-15	29.7036	DDB_G0283129
DDB_G0281185	1.72636	8.23376	13.0638	1.57132e-17	1.13894e-15	29.5808	DDB_G0281185
DDB_G0278837	-2.46109	7.30267	-13.0228	1.7706e-17	1.2726e-15	29.4906	DDB_G0278837
DDB_G0282467	6.4522	0.820445	12.9909	1.94391e-17	1.38553e-15	28.3511	DDB_G0282467		1-aminocyclopropane-1-carboxylate synthase, S-adenosyl-L-methionine methylthioadenosine-lyase, ACC synthase
DDB_G0268266	-2.22593	5.96821	-12.9827	1.99129e-17	1.40756e-15	29.4212	DDB_G0268266		RNA recognition motif-containing protein
DDB_G0279403	2.34127	7.49303	12.9701	2.06574e-17	1.44822e-15	29.3361	cyp51		cytochrome P450 family protein, sterol 14-demethylase
DDB_G0289389	-2.22915	5.54406	-12.9551	2.15831e-17	1.50082e-15	29.372	dtfA		cell surface protein DTFA
DDB_G0294533	-1.52459	9.26284	-12.9499	2.19171e-17	1.51175e-15	29.2482	roco5	RacGEF	LRRK family protein kinase Roco5
DDB_G0290641	1.74668	6.26026	12.9216	2.38146e-17	1.62949e-15	29.2261	DDB_G0290641
DDB_G0273399	-1.50245	6.50739	-12.899	2.54431e-17	1.7271e-15	29.1433	mip1-1	mip1	MEK1 interacting protein 1
DDB_G0290177	-4.04563	5.53974	-12.8919	2.59799e-17	1.74966e-15	29.2069	DDB_G0290177		putative transmembrane protein
DDB_G0279053	1.6827	6.23656	12.8199	3.21113e-17	2.14568e-15	28.9318	DDB_G0279053	5NT	5'-nucleotidase
DDB_G0269388	-2.12755	4.79521	-12.802	3.3852e-17	2.24446e-15	28.952	corB	CRN7, DdCRN7, coronin B	coronin 7
DDB_G0289611	2.44391	6.48186	12.787	3.53776e-17	2.32757e-15	28.8059	usp40		peptidase C19 family protein, putative ubiquitin carboxyl-terminal hydrolase (UCH)
DDB_G0277839	5.91541	3.52751	12.7776	3.63757e-17	2.37498e-15	28.8611	cxgS	cox7s, coxVIIs	cytochrome oxidase subunit VIIs
DDB_G0284103	-1.66598	7.31666	-12.7745	3.67063e-17	2.3784e-15	28.7435	mybZ		myb domain-containing protein
DDB_G0270024	-1.69431	7.17717	-12.7662	3.76196e-17	2.41925e-15	28.7283	mgp2	RacGAP, megap2, gacCC	RhoGAP domain-containing protein, Cdc15/Fes/CIP4 domain-containing protein, PCH family protein
DDB_G0275731	-2.61044	4.419	-12.7521	3.92248e-17	2.50365e-15	28.8137	iqgD		IQGAP-related protein IqgD
DDB_G0272120	1.49583	6.35545	12.7443	4.01325e-17	2.54262e-15	28.6889	rcaA		peptidase M41, FtsH domain-containing protein
DDB_G0291854	-2.11847	6.04578	-12.7395	4.07136e-17	2.56046e-15	28.7005	DDB_G0291854		unknown
DDB_G0287717	-1.79959	5.20326	-12.7308	4.17677e-17	2.60758e-15	28.7051	iliD		putative phytanoyl-CoA dioxygenase
DDB_G0277787	-2.22331	5.59775	-12.6954	4.63913e-17	2.87525e-15	28.5929	DDB_G0277787
DDB_G0280705	-2.11269	6.82226	-12.681	4.84041e-17	2.97842e-15	28.488	chdB		chromodomain-helicase-DNA-binding protein B
DDB_G0270056	-2.57885	5.42541	-12.6764	4.907e-17	2.99783e-15	28.5584	DDB_G0270056
DDB_G0291810	-1.93641	6.30247	-12.6617	5.12599e-17	3.1094e-15	28.4601	DDB_G0291810
DDB_G0290219	-3.97818	3.58704	-12.6461	5.36869e-17	3.23369e-15	28.4436	DDB_G0290219
DDB_G0272492	-3.09935	5.20237	-12.6323	5.59245e-17	3.34491e-15	28.4503	DDB_G0272492
DDB_G0287289	-1.68957	7.64079	-12.61	5.97627e-17	3.54966e-15	28.2548	DDB_G0287289
DDB_G0283893	1.51641	8.56126	12.5979	6.19555e-17	3.65452e-15	28.2068	DDB_G0283893		unknown
DDB_G0268778	1.41179	5.41291	12.5933	6.28003e-17	3.66089e-15	28.2828	rbbB		ARID/BRIGHT DNA binding domain-containing protein, transcription factor jumonji, jmjC domain-containing protein, transcription factor jumonji, jmjN domain-containing protein, putative Retinoblastoma (Rb) binding protein
DDB_G0349530	-2.21338	9.24185	-12.5927	6.29196e-17	3.66089e-15	28.1923	DDB_G0349530
DDB_G0284167	-1.72367	12.3695	-12.5827	6.4825e-17	3.74627e-15	28.175	DDB_G0284167		RNA-binding region RNP-1 domain-containing protein, RNA recognition motif-containing protein RRM
DDB_G0270196	1.51588	5.79703	12.5529	7.08415e-17	4.06649e-15	28.1496	DDB_G0270196		putative mitochondrial import inner membrane translocase subunit 50, NIF domain-containing protein
DDB_G0277065	1.6196	6.97325	12.5128	7.98303e-17	4.55192e-15	27.9835	DDB_G0277065		putative RNA-binding protein
DDB_G0282303	-2.0178	5.37811	-12.5036	8.2054e-17	4.64774e-15	28.0369	DDB_G0282303	rabGAP	ankyrin repeat-containing protein, RabGAP/TBC domain-containing protein, putative GTPase activating protein (GAP)
DDB_G0289015	-2.63918	4.31546	-12.4435	9.82144e-17	5.49038e-15	27.9031	DDB_G0289015
DDB_G0291416	-2.72478	4.86303	-12.4274	1.03073e-16	5.72455e-15	27.8597	DDB_G0291416
DDB_G0292140	-1.79193	6.29233	-12.4195	1.05555e-16	5.79007e-15	27.7277	DDB_G0292140		SET domain-containing protein
DDB_G0273447	-1.23352	10.1706	-12.4193	1.05606e-16	5.79007e-15	27.6738	abpE-1	Dabp1, abpE, Abp1	actin binding protein E
DDB_G0271816	-1.38718	7.06387	-12.4037	1.10665e-16	6.02878e-15	27.6464	DDB_G0271816
DDB_G0275305	1.32607	6.61843	12.3999	1.11919e-16	6.05851e-15	27.6507	DDB_G0275305		unknown
DDB_G0291131	-1.75549	7.2598	-12.3965	1.13091e-16	6.07867e-15	27.6248	DDB_G0291131		SH3 domain-containing kinase-binding protein 1
DDB_G0270918	-2.12746	6.11111	-12.3946	1.13713e-16	6.07867e-15	27.6812	DDB_G0270918		DENN domain-containing protein
DDB_G0291856	-2.64668	6.3108	-12.3736	1.21134e-16	6.43517e-15	27.6107	gerD		germination protein (270G)
DDB_G0275629	-3.84993	3.34725	-12.3634	1.24897e-16	6.59411e-15	27.5393	DDB_G0275629
DDB_G0284727	-1.92461	4.71572	-12.3558	1.27791e-16	6.67493e-15	27.6245	DDB_G0284727		WD repeat-containing protein 37
DDB_G0346831	3.40114	2.63192	12.3553	1.27989e-16	6.67493e-15	27.5159	DDB_G0346831
DDB_G0274889	-2.03959	6.02693	-12.3412	1.33498e-16	6.92003e-15	27.5149	gxcX	RacGEF	pleckstrin homology (PH) domain-containing protein, RhoGEF domain-containing protein, FYVE-type zinc finger-containing protein
DDB_G0285797	1.56184	5.10948	12.3281	1.38872e-16	7.15526e-15	27.5186	DDB_G0285797		unknown
DDB_G0288203	2.2094	5.65377	12.3066	1.48168e-16	7.58852e-15	27.4076	DDB_G0288203		armadillo repeat-containing protein
DDB_G0269232	-2.36298	4.21451	-12.3018	1.50329e-16	7.65336e-15	27.4866	DDB_G0269232	ORF1007, DG1007	unknown
DDB_G0295781	2.40442	3.93617	12.2997	1.51267e-16	7.65556e-15	27.4613	DDB_G0295781		putative glutamine amidotransferase
DDB_G0289705	-1.59032	8.14659	-12.2889	1.56283e-16	7.86288e-15	27.2805	DDB_G0289705
DDB_G0286015	-3.92852	3.38381	-12.2814	1.59863e-16	7.95514e-15	27.4161	gmsA
DDB_G0269378	-1.87471	5.93575	-12.2811	1.59977e-16	7.95514e-15	27.3246	rad1		exonuclease, checkpoint clamp complex protein
DDB_G0293932	-1.7853	5.72231	-12.2685	1.66215e-16	8.21753e-15	27.3089	pakE		STE20 family protein kinase PakE
DDB_G0289541	-1.99762	9.12874	-12.2622	1.69363e-16	8.32506e-15	27.1976	vasP	VASP	vasodilator-stimulated phosphoprotein
DDB_G0279649	-2.04575	6.97628	-12.254	1.73616e-16	8.48537e-15	27.1998	acapA	arfGAP, ACAP-A	Arf GTPase activating protein A
DDB_G0293184	-2.57445	4.60403	-12.2456	1.7807e-16	8.6536e-15	27.3031	DDB_G0293184	RacGAP	putative protein serine/threonine kinase, RhoGAP domain-containing protein, protein kinase, STE group
DDB_G0278021	-2.21252	6.42655	-12.2392	1.8158e-16	8.77433e-15	27.201	DDB_G0278021
DDB_G0288537	-2.25499	5.50936	-12.2296	1.86889e-16	8.9801e-15	27.2188	DDB_G0288537
DDB_G0278167	-3.74517	4.24391	-12.2176	1.93787e-16	9.25954e-15	27.2227	DDB_G0278167		unknown
DDB_G0267356	1.42141	7.94901	12.1668	2.26041e-16	1.07005e-14	26.9206	DDB_G0267356_RTE		Skipper GAG-PRO-POL
DDB_G0292362	2.07367	6.34053	12.1662	2.26445e-16	1.07005e-14	26.9653	DDB_G0292362		peptidase M3A and M3B domain-containing protein
DDB_G0267362	1.49261	7.96473	12.1471	2.39918e-16	1.12748e-14	26.8609	DDB_G0267362_RTE		Skipper GAG-PRO-POL
DDB_G0289033	-1.80591	6.18477	-12.1256	2.56094e-16	1.19692e-14	26.8529	DDB_G0289033		calponin homology (CH) domain-containing protein DDB_G0289033
DDB_G0274585	4.34527	1.86742	12.1016	2.75466e-16	1.28047e-14	26.6709	DDB_G0274585		putative acyl-CoA oxidase
DDB_G0269156	-1.37172	8.43171	-12.0851	2.89653e-16	1.33914e-14	26.6574	mvpA		major vault protein-alpha
DDB_G0274607	-2.67881	5.17043	-12.0795	2.94651e-16	1.35492e-14	26.8048	gefM	RasGEFM, RasGEF	Ras guanine nucleotide exchange factor
DDB_G0275523	-2.01017	4.42126	-12.0371	3.35153e-16	1.53292e-14	26.6749	DDB_G0275523
DDB_G0283023	-1.59626	4.6441	-12.0318	3.40699e-16	1.55e-14	26.6473	hcpA	HP1-like protein	heterochromatin protein A
DDB_G0274361	-1.4937	5.59217	-12.026	3.46769e-16	1.56927e-14	26.5785	prpf38a		putative U4/U6.U5 small nuclear ribonucleoparticle-associated protein, pre-mRNA processing factor 38
DDB_G0282255	-1.24149	9.97037	-12.008	3.66277e-16	1.64883e-14	26.4246	DDB_G0282255		carbohydrate-binding domain-containing protein, CMP/dCMP deaminase, zinc-binding domain-containing protein
DDB_G0291536	-1.19292	6.54634	-11.9956	3.80383e-16	1.70336e-14	26.426	gnrB		gelsolin-related protein
DDB_G0280221	-1.34499	6.432	-11.9887	3.88518e-16	1.73073e-14	26.4051	DDB_G0280221		WD40 repeat-containing protein, putative guanine nucleotide exchange factor (GEF), DENN domain-containing protein, C2 calcium-dependent membrane targeting domain-containing protein
DDB_G0281281	-1.93967	6.19061	-11.974	4.06356e-16	1.80081e-14	26.4022	DDB_G0281281
DDB_G0267492	1.97508	5.60455	11.9676	4.14353e-16	1.82678e-14	26.3833	DDB_G0267492		peptidase M41, FtsH domain-containing protein
DDB_G0293596	-2.22089	7.18404	-11.9606	4.23344e-16	1.85685e-14	26.3149	DDB_G0293596
DDB_G0270132	-2.41734	6.15679	-11.9576	4.27213e-16	1.86426e-14	26.341	DDB_G0270132
DDB_G0291021	-2.06049	4.82242	-11.9475	4.40629e-16	1.91305e-14	26.381	gacD	RacGAP	RhoGAP domain-containing protein
DDB_G0285011	2.72356	3.67855	11.9371	4.54821e-16	1.96469e-14	26.3964	DDB_G0285011		putative mitochondrial transferase caf17
DDB_G0276767	-1.98846	7.4855	-11.9344	4.58707e-16	1.97152e-14	26.2202	plbA	PLB	phospholipase B
DDB_G0270954	1.43933	7.90979	11.9095	4.9495e-16	2.11665e-14	26.1343	DDB_G0270954_RTE		Skipper GAG-PRO-POL
DDB_G0270150	-1.77758	4.12011	-11.8759	5.48678e-16	2.33475e-14	26.2054	cepF	CP103	centrosomal protein 103 kDa
DDB_G0278755	-2.52511	5.66553	-11.8575	5.80482e-16	2.45785e-14	26.079	gacR	RacGAP	RhoGAP domain-containing protein
DDB_G0272244	-5.01459	3.63451	-11.8467	6.00052e-16	2.5282e-14	26.0406	grlG		G-protein-coupled receptor (GPCR) family 3 protein 7
DDB_G0283139	2.70387	4.1832	11.8421	6.08703e-16	2.55208e-14	26.1101	DDB_G0283139		putative mannose-6-phosphate receptor
DDB_G0286745	-2.93653	5.35786	-11.8386	6.1534e-16	2.56732e-14	26.055	DDB_G0286745
DDB_G0292398	2.13249	4.35465	11.8234	6.44684e-16	2.67669e-14	26.034	psmE4		proteasome activator complex subunit 4
DDB_G0284141	1.91853	4.18368	11.8182	6.55066e-16	2.70666e-14	26.0323	atp7a		P-type ATPase, copper-transporting ATPase
DDB_G0268948	2.35734	7.26495	11.8111	6.69445e-16	2.75277e-14	25.8474	DDB_G0268948		putative SAM dependent methyltransferase
DDB_G0286953	-1.61864	8.97599	-11.7998	6.93292e-16	2.83719e-14	25.7817	uduG		frizzled cysteine-rich domain-containing protein
DDB_G0270430	-7.91492	4.78072	-11.7592	7.85541e-16	3.1994e-14	25.3631	wipA	WIPa	WH2 domain-containing protein
DDB_G0277543	-2.26876	7.27835	-11.7545	7.96999e-16	3.23068e-14	25.6735	DDB_G0277543		CCCH-type zinc finger-containing protein
DDB_G0291482	3.98786	5.61996	11.752	8.03179e-16	3.24037e-14	25.7553	gloB2	HAGH	hydroxyacylglutathione hydrolase, glyoxylase II, beta-lactamase domain-containing protein
DDB_G0273095	-1.26277	9.78694	-11.7221	8.80867e-16	3.53712e-14	25.5423	DDB_G0273095		PDAP1 family protein
DDB_G0278581	-2.70478	5.25209	-11.7193	8.88382e-16	3.55062e-14	25.6852	psiF	dicA, dicA1	PA14 domain-containing protein, discoidin-inducing complex (DIC) protein
DDB_G0277539	3.49135	4.05597	11.7156	8.98649e-16	3.57495e-14	25.7115	DDB_G0277539		WEE family protein kinase DDB_G0277539
DDB_G0283607	-1.47109	6.62107	-11.7137	9.03918e-16	3.57927e-14	25.5559	eb1		microtubule-associated protein EB1
DDB_G0269948	1.33509	5.6848	11.6893	9.74773e-16	3.84204e-14	25.518	tnpo		transportin
DDB_G0280639	-1.16263	8.22113	-11.685	9.87644e-16	3.87492e-14	25.4268	gtaT		putative GATA-binding transcription factor, GATA zinc finger domain-containing protein 20
DDB_G0281535	1.40705	7.7501	11.6706	1.03292e-15	4.03406e-14	25.4003	DDB_G0281535_RTE		Skipper GAG-PRO-POL
DDB_G0269160	-2.01483	10.8438	-11.6641	1.05361e-15	4.09614e-14	25.3696	nxnA	ANN7, DdANN7, synexin, quit3, annexin C1	annexin VII
DDB_G0287555	2.92106	3.17559	11.6589	1.07082e-15	4.14422e-14	25.5513	DDB_G0287555		cysteine dioxygenase
DDB_G0284135	-2.41661	7.50184	-11.6303	1.17017e-15	4.5083e-14	25.285	DDB_G0284135
DDB_G0295753	-3.99288	2.81152	-11.6267	1.18305e-15	4.53749e-14	25.2659	DDB_G0295753	slc25a3	mitochondrial substrate carrier family protein, putative mitochondrial phosphate carrier protein
DDB_G0291868	-2.07659	6.01922	-11.617	1.21914e-15	4.65503e-14	25.296	rfc2		replication factor C subunit 2
DDB_G0279417	1.71359	5.82871	11.5824	1.35765e-15	5.16088e-14	25.1892	roco6		LRRK family protein kinase Roco6
DDB_G0275563	-3.11769	5.31286	-11.5754	1.38743e-15	5.25073e-14	25.2579	DDB_G0275563
DDB_G0288991	-2.37671	6.10778	-11.5633	1.44063e-15	5.42806e-14	25.1367	DDB_G0288991		unknown
DDB_G0268852	2.20622	4.14487	11.5223	1.63652e-15	6.13911e-14	25.1091	DDB_G0268852		putative ATP binding protein
DDB_G0277687	-2.00928	8.91587	-11.4959	1.77651e-15	6.63516e-14	24.8373	DDB_G0277687
DDB_G0276839	4.01889	3.20727	11.4676	1.94072e-15	7.21693e-14	24.9645	DDB_G0276839
DDB_G0273471	2.08838	5.38187	11.4583	1.9979e-15	7.39742e-14	24.8457	dpp3-1	dpp3	dipeptidyl-peptidase III
DDB_G0305714	1.44188	7.15149	11.4418	2.10317e-15	7.75363e-14	24.7023	DDB_G0305714_RTE		Skipper ORF2
DDB_G0272566	2.69651	2.94022	11.4261	2.20924e-15	8.10973e-14	24.8263	psmD14	SKS1	26S proteasome non-ATPase regulatory subunit 14, putative multidrug resistance protein
DDB_G0269426	-1.91371	5.99396	-11.4088	2.33205e-15	8.52395e-14	24.665	DDB_G0269426		RNA-binding protein
DDB_G0285503	1.43208	4.76894	11.4074	2.34229e-15	8.52493e-14	24.7103	dynB	Ddp50, DCTN2, p50	dynactin 50 kDa subunit, dynamitin
DDB_G0271980	5.0172	3.08884	11.3999	2.39749e-15	8.68887e-14	24.7416	rabR		Rab GTPase
DDB_G0278431	-2.88575	5.95717	-11.3967	2.42153e-15	8.73898e-14	24.6446	DDB_G0278431
DDB_G0282483	-1.19838	8.80928	-11.3895	2.4772e-15	8.87795e-14	24.502	DDB_G0282483
DDB_G0291842	-3.01468	3.41356	-11.389	2.4808e-15	8.87795e-14	24.7166	DDB_G0291842		WEE family protein kinase DDB_G0291842
DDB_G0275381	-1.66929	5.7737	-11.3497	2.80619e-15	1.00006e-13	24.4694	DDB_G0275381		ribosome-associated membrane protein, stress-associated endoplasmic reticulum protein
DDB_G0277427	-2.72213	3.39971	-11.3456	2.84184e-15	1.00856e-13	24.5759	DDB_G0277427
DDB_G0270670	1.59475	5.90987	11.3306	2.97886e-15	1.05282e-13	24.4087	psaB	psA	puromycin-sensitive aminopeptidase-like protein, metallopeptidase
DDB_G0286921	1.95981	6.27386	11.3179	3.10082e-15	1.09141e-13	24.3237	DDB_G0286921
DDB_G0274159	1.45966	5.62342	11.3135	3.14314e-15	1.10177e-13	24.3745	hisS	HisRS	histidine-tRNA ligase, histidyl-tRNA synthetase
DDB_G0285053	-2.09336	6.95392	-11.2975	3.30526e-15	1.15387e-13	24.266	alrB		aldo-keto reductase
DDB_G0289453	-2.3478	3.48773	-11.2766	3.53046e-15	1.22748e-13	24.3744	DDB_G0289453		putative small nuclear ribonucleoparticle-associated protein, LSM (like-Sm) domain-containing protein
DDB_G0275875	-1.4071	7.57903	-11.2643	3.6688e-15	1.27042e-13	24.1196	DDB_G0275875		unknown
DDB_G0268590	-3.03056	4.28681	-11.2368	4.00109e-15	1.37989e-13	24.2517	DDB_G0268590		unknown
DDB_G0279831	-2.79935	3.42279	-11.2337	4.04063e-15	1.38793e-13	24.2309	DDB_G0279831		CAMK1 family protein kinase DDB_G0279831
DDB_G0276371	-1.44762	6.48467	-11.2273	4.12261e-15	1.41043e-13	24.044	gefL	RasGEFL, RasGEF	Ras guanine nucleotide exchange factor
DDB_G0294557	-1.94284	4.77485	-11.2132	4.31061e-15	1.46528e-13	24.1174	ctxC	ctxIII	putative actin binding protein
DDB_G0290075	-1.52234	4.69452	-11.2127	4.31722e-15	1.46528e-13	24.1311	DDB_G0290075	PP2C	protein phosphatase 2C
DDB_G0283409	-1.899	6.80516	-11.1983	4.51768e-15	1.52726e-13	23.9473	DDB_G0283409
DDB_G0275447	-2.18092	5.92351	-11.1875	4.67403e-15	1.5739e-13	23.9521	myoD	myoID, DMID, myosin-1D	myosin ID heavy chain
DDB_G0272472	-1.82556	6.80512	-11.1848	4.7144e-15	1.58126e-13	23.9002	DDB_G0272472		calponin homology (CH) domain-containing protein DDB_G0272472
DDB_G0271678	1.01314	9.74544	11.1817	4.76049e-15	1.59049e-13	23.8482	pckA	PCK	phosphoenolpyruvate carboxykinase
DDB_G0280393	1.45659	5.71451	11.1738	4.88015e-15	1.62412e-13	23.9178	DDB_G0280393		RNA-binding region RNP-1 domain-containing protein, RNA recognition motif-containing protein RRM, CCHC-type zinc finger-containing protein
DDB_G0278721	-1.61472	7.7041	-11.1473	5.30606e-15	1.75902e-13	23.7518	cprD	CP4	cysteine proteinase 4
DDB_G0287843	1.93464	5.74466	11.139	5.44764e-15	1.79898e-13	23.8215	DDB_G0287843		Hippocampus abundant transcript-like protein 1
DDB_G0269740	1.58394	5.49414	11.0984	6.19483e-15	2.03786e-13	23.713	DDB_G0269740		putative cell surface glycoprotein
DDB_G0291029	-1.75345	5.96221	-11.097	6.2222e-15	2.03902e-13	23.682	DDB_G0291029		sulfate adenylyltransferase, adenylylsulfate kinase
DDB_G0277249	1.76488	5.2699	11.0737	6.70016e-15	2.18727e-13	23.6297	DDB_G0277249		ankyrin repeat-containing protein
DDB_G0290959	4.20191	2.63424	11.0668	6.84723e-15	2.22648e-13	23.6797	chtC	rsc6	unknown
DDB_G0282151	-1.56672	6.32977	-11.0657	6.87234e-15	2.22648e-13	23.5553	DDB_G0282151		Uncharacterized protein C17orf53
DDB_G0274181	-2.08799	6.36742	-11.064	6.90827e-15	2.22968e-13	23.5649	DDB_G0274181		glycoside hydrolase family 25 protein
DDB_G0285251	2.78665	3.42375	11.0401	7.45263e-15	2.39633e-13	23.6406	rsc43		Protein DRE2
DDB_G0278991	1.44853	5.71302	11.0374	7.51655e-15	2.40783e-13	23.4802	culE		cullin E
DDB_G0282701	-1.55208	3.21476	-11.0324	7.63703e-15	2.43729e-13	23.6089	DDB_G0282701
DDB_G0294358	1.52176	5.97676	11.0289	7.72243e-15	2.45539e-13	23.4713	DDB_G0294358_RTE		Skipper RT-IN
DDB_G0292386	-1.47018	8.04465	-11.0125	8.1362e-15	2.57737e-13	23.3155	carmil		leucine-rich repeat-containing protein (LRR)
DDB_G0278461	-1.71243	5.64376	-11.0063	8.29745e-15	2.61551e-13	23.4118	DDB_G0278461
DDB_G0276355	1.21396	8.79532	11.0056	8.31778e-15	2.61551e-13	23.2873	dhcA	DYHC, DYNC1I1, DHC	cytoplasmic dynein heavy chain, dynein beta chain, flagellar outer arm
DDB_G0278453	-1.4689	7.88266	-10.9755	9.15238e-15	2.86024e-13	23.1982	DDB_G0278453		coiled-coil domain-containing protein
DDB_G0283679	1.41506	5.7134	10.9749	9.16844e-15	2.86024e-13	23.2441	psmB7		proteasome subunit beta type 7, 20S proteasome subunit beta-7
DDB_G0288735	1.67565	6.26852	10.974	9.19638e-15	2.86024e-13	23.26	DDB_G0288735		putative acyl-CoA oxidase
DDB_G0290123	1.68927	4.36733	10.9721	9.25279e-15	2.86736e-13	23.3847	phbA		Prohibitin
DDB_G0278487	1.49073	8.39787	10.9659	9.43771e-15	2.91411e-13	23.1614	DDB_G0278487	clkB, putative protein serine/threonine kinase	CDK family protein kinase DDB_G0278487
DDB_G0288383	-1.627	6.15297	-10.9433	1.01402e-14	3.11975e-13	23.1632	gxcI	RacGEF	RhoGEF domain-containing protein
DDB_G0276089	-2.11271	4.05446	-10.9404	1.02335e-14	3.13718e-13	23.3131	DDB_G0276089
DDB_G0288019	-2.88687	3.67778	-10.9245	1.07684e-14	3.28936e-13	23.2799	DDB_G0288019		CMP/dCMP deaminase, zinc-binding domain-containing protein
DDB_G0283989	-2.34999	3.47134	-10.9197	1.0935e-14	3.32838e-13	23.2614	DDB_G0283989		unknown
DDB_G0269574	2.89467	2.55162	10.9053	1.14488e-14	3.47238e-13	23.1678	dcd3B		alkaline dihydroceramidase, N-acylsphingosine amidohydrolase
DDB_G0282027	2.24619	2.82176	10.8953	1.18178e-14	3.57163e-13	23.1584	pks19	dipks19, PKS	putative polyketide synthase, beta-ketoacyl synthase family protein
DDB_G0277701	-1.57889	7.33628	-10.8729	1.26947e-14	3.81425e-13	22.877	apeA	DdapeA, class II apurinic/apyrimidinic(AP)-endonuclease	DNA-(apurinic or apyrimidinic site) lyase
DDB_G0289461	-2.82389	3.67405	-10.8726	1.27097e-14	3.81425e-13	23.1164	DDB_G0289461		endonuclease/exonuclease/phosphatase domain-containing protein, putative CCR4-NOT complex subunit 6
DDB_G0288529	2.67927	2.13293	10.8556	1.34192e-14	4.01309e-13	23.0001	DDB_G0288529		POTE ankyrin domain family member A
DDB_G0289653	1.51024	4.9092	10.822	1.49398e-14	4.45227e-13	22.8497	noxA	gp91phox	superoxide-generating NADPH oxidase flavocytochrome, flavocytochrome b large subunit
DDB_G0285767	1.88812	4.74081	10.8197	1.50538e-14	4.47067e-13	22.859	DDB_G0285767
DDB_G0290073	-3.10956	3.96624	-10.8065	1.57017e-14	4.64694e-13	22.9088	DDB_G0290073
DDB_G0287519	4.43279	5.57224	10.7869	1.67207e-14	4.91698e-13	22.722	DDB_G0287519		acetyl-coA hydrolase
DDB_G0286535	-1.72741	7.50113	-10.7867	1.67291e-14	4.91698e-13	22.6034	gghA		peptidase C26 family protein, gamma-glutamyl hydrolase
DDB_G0283081	-1.24404	6.73872	-10.7706	1.76198e-14	5.16102e-13	22.5737	pikB	PIK2, PI3K2, PI3kinase	phosphatidylinositol-4,5-diphosphate 3-kinase 2
DDB_G0287851	1.33165	5.86414	10.752	1.87022e-14	5.45938e-13	22.5921	DDB_G0287851		peptidase M16 family protein
DDB_G0280995	-2.42584	5.47953	-10.7334	1.98538e-14	5.77583e-13	22.5558	mps1	DdMps1, TtkA	TTK family protein kinase Mps1
DDB_G0277681	-2.72938	4.28798	-10.724	2.0461e-14	5.9323e-13	22.6337	bzpH		putative basic-leucine zipper (bZIP) transcription factor
DDB_G0277155	1.90827	4.87933	10.7198	2.07449e-14	5.99428e-13	22.5533	tom40	mitochondrial porin	translocase of outer mitochondrial membrane
DDB_G0282695	-1.37602	6.23335	-10.7036	2.1854e-14	6.29352e-13	22.3899	DDB_G0282695		unknown
DDB_G0287621	1.57035	5.30344	10.6834	2.33158e-14	6.69196e-13	22.3951	DDB_G0287621		Mitochondrial escape protein 2
DDB_G0275635	-1.79249	4.75829	-10.679	2.36496e-14	6.76356e-13	22.4239	pik6	Ddpik6, PIPkinA	ankyrin repeat-containing protein, phosphatidylinositol phosphate kinase
DDB_G0290587	-1.28172	7.97462	-10.6781	2.37235e-14	6.76356e-13	22.2378	DDB_G0290587		unknown
DDB_G0269554	-2.34793	5.01881	-10.6705	2.43085e-14	6.90734e-13	22.4006	suvA	H3K9	SET domain-containing protein, putative histone H3 lysine 9 methyltransferase
DDB_G0293920	-2.7285	6.2782	-10.6631	2.48956e-14	7.05072e-13	22.2919	DDB_G0293920
DDB_G0275631	-2.26217	3.71822	-10.6614	2.50343e-14	7.06661e-13	22.4388	DDB_G0275631		protein phosphatase 2C-related protein
DDB_G0271834	-2.14733	3.58542	-10.6382	2.69736e-14	7.58899e-13	22.377	DDB_G0271834
DDB_G0283057	-1.73946	5.63932	-10.6253	2.81202e-14	7.88564e-13	22.1894	DDB_G0283057		RapGAP/RanGAP domain-containing protein, putative RapGAP
DDB_G0272266	1.3851	5.88174	10.6203	2.85781e-14	7.98786e-13	22.155	ndufa9		NADH dehydrogenase [ubiquinone] 1 alpha subcomplex subunit 9, mitochondrial
DDB_G0272494	-2.85938	4.79337	-10.6168	2.89016e-14	8.05198e-13	22.2537	DDB_G0272494
DDB_G0286539	-2.41294	5.50557	-10.6101	2.95349e-14	8.19916e-13	22.1741	DDB_G0286539		BRCT domain-containing protein
DDB_G0289519	3.69404	3.08857	10.6092	2.96216e-14	8.19916e-13	22.2842	DDB_G0289519
DDB_G0291191	-1.1517	9.58015	-10.5928	3.12387e-14	8.61887e-13	21.9587	DDB_G0291191		cysteine protease
DDB_G0288645	1.84966	6.16416	10.5888	3.16467e-14	8.70335e-13	22.0295	DDB_G0288645
DDB_G0283937	1.85868	4.50339	10.5827	3.22689e-14	8.84603e-13	22.1226	sec1	sec1A, secA, Stxbp1	Sec1-like family protein
DDB_G0272160	-2.55752	3.97723	-10.5773	3.28444e-14	8.96455e-13	22.1785	DDB_G0272160
DDB_G0285345	-4.64168	0.677837	-10.5766	3.29109e-14	8.96455e-13	21.6827	DDB_G0285345		unknown
DDB_G0288127	0.978111	8.68729	10.5741	3.31858e-14	9.01074e-13	21.8963	ogdh		2-oxoglutarate dehydrogenase, E1 subunit
DDB_G0269912	1.30458	7.43096	10.5724	3.33609e-14	9.02962e-13	21.9135	redB		NADPH-cytochrome-P450 oxidoreductase
DDB_G0269892	-2.77649	4.07465	-10.5666	3.39938e-14	9.17188e-13	22.133	DDB_G0269892
DDB_G0278815	1.20963	8.62739	10.5585	3.49046e-14	9.38801e-13	21.8444	eIF5b		eukaryotic translation initiation factor 5B
DDB_G0271398	1.09535	6.66441	10.5298	3.82956e-14	1.02678e-12	21.7954	mon2		unknown
DDB_G0293492	-5.16999	3.14116	-10.5281	3.85132e-14	1.02939e-12	21.7952	DDB_G0293492		glycoside hydrolase family 25 protein
DDB_G0269252	-1.25066	6.00271	-10.5254	3.8843e-14	1.03497e-12	21.8172	gefE	RasGEFE, RasGEF	Ras guanine nucleotide exchange factor E
DDB_G0271338	-1.22316	6.11474	-10.5164	3.99986e-14	1.06245e-12	21.7893	taf7	TAFII55	transcription initiation factor TFIID subunit, TFIID subunit
DDB_G0288249	-1.66241	6.4321	-10.5116	4.06199e-14	1.07561e-12	21.7648	mkpA	DG1121	MAP kinase phosphatase, putative protein tyrosine phosphatase, dual specificity, gelsolin family protein
DDB_G0280131	-1.51432	6.50313	-10.5102	4.08087e-14	1.07727e-12	21.7404	DDB_G0280131		armadillo repeat-containing protein, protein kinase, TKL group, tyrosine kinase-like protein, ARMK family protein kinase
DDB_G0269908	2.5337	3.97079	10.5026	4.1823e-14	1.10065e-12	21.9447	DDB_G0269908		fatty acid hydroxylase, putative inositolphosphorylceramide-B hydroxylase, SCS7 family protein
DDB_G0271014	-2.07139	6.04413	-10.499	4.23262e-14	1.10839e-12	21.7659	DDB_G0271014
DDB_G0273105	1.26786	8.8272	10.4986	4.23763e-14	1.10839e-12	21.6522	scdB-1	scd2, des9-1, SCD, des9, stearoyl-CoA 9-desaturase	delta 9 fatty acid desaturase ScdB
DDB_G0269016	1.11059	8.80962	10.4962	4.27117e-14	1.11306e-12	21.6437	cyp524A1		cytochrome P450 family protein
DDB_G0284513	-1.40836	7.8162	-10.4954	4.28152e-14	1.11306e-12	21.6523	DDB_G0284513
DDB_G0271730	-1.47483	8.01132	-10.4928	4.31809e-14	1.11917e-12	21.6394	DDB_G0271730		Phosphatidate phosphatase LPIN2
DDB_G0272372	-1.71199	5.878	-10.4886	4.37699e-14	1.13101e-12	21.7201	gxcM	RacGEF	pleckstrin homology (PH) domain-containing protein, RhoGEF domain-containing protein, DH domain-containing protein
DDB_G0274111	1.30571	6.89674	10.4836	4.44922e-14	1.14621e-12	21.6361	pfkA	PFK	6-phosphofructokinase
DDB_G0283265	-1.99172	6.02641	-10.4775	4.53743e-14	1.16542e-12	21.6919	mkkA	MEKKalpha	protein serine/threonine kinase, STE11 family protein kinase, MEK kinase, WD40 repeat-containing protein, protein kinase, STE group, F-box-containing protein, octicosapeptide/Phox/Bem1p domain-containing protein
DDB_G0291003	1.62209	4.00418	10.4655	4.71759e-14	1.20807e-12	21.7901	DDB_G0291003		Protein DOA1
DDB_G0288065	1.20033	8.30095	10.4632	4.75422e-14	1.21382e-12	21.537	cdcD	cdc48, p97	cell division cycle protein 48
DDB_G0289141	-1.65956	7.27023	-10.4575	4.84203e-14	1.22962e-12	21.538	DDB_G0289141	pART	ankyrin repeat-containing protein, poly(ADP-ribosyl)transferase, NAD+ ADP-ribosyltransferase, BRCT domain-containing protein
DDB_G0278243	-1.33944	6.98502	-10.4573	4.84487e-14	1.22962e-12	21.5472	rliB		unknown
DDB_G0269362	-1.98243	4.20812	-10.4479	4.99553e-14	1.26411e-12	21.7318	frmB		FERM domain-containing protein FrmB
DDB_G0284249	1.50723	5.7565	10.4372	5.17207e-14	1.30492e-12	21.5598	DDB_G0284249		peptidase M41, FtsH domain-containing protein
DDB_G0284947	1.96365	5.08258	10.4301	5.29279e-14	1.32932e-12	21.6331	ucr	uqcrfs1	ubiquinol-cytochrome-c reductase subunit, Rieske iron-sulfur protein
DDB_G0287371	3.42816	3.38412	10.4297	5.29987e-14	1.32932e-12	21.7044	ada	ADD	adenosine deaminase
DDB_G0288069	1.49775	7.90166	10.4267	5.35228e-14	1.33854e-12	21.4205	DDB_G0288069
DDB_G0289001	-1.88482	5.69585	-10.4195	5.47974e-14	1.36642e-12	21.485	pyk3	pkyA, DPYK3	protein tyrosine kinase 3
DDB_G0287353	1.60433	4.02811	10.4161	5.54067e-14	1.3776e-12	21.6116	fdxr		adrenodoxin reductase, NADPH:ferredoxin oxidoreductase
DDB_G0271524	2.7492	1.79278	10.4124	5.60638e-14	1.3899e-12	21.5334	pks6	dipks6, PKS	putative polyketide synthase, beta-ketoacyl synthase family protein
DDB_G0274215	-1.82947	5.19907	-10.4107	5.63847e-14	1.39381e-12	21.5168	DDB_G0274215
DDB_G0292820	-1.44774	5.77962	-10.3869	6.09269e-14	1.50175e-12	21.3848	adprt2	PARP2, pARTc	Poly [ADP-ribose] polymerase 2
DDB_G0294292	1.32164	5.98432	10.3669	6.50388e-14	1.5985e-12	21.3315	DDB_G0294292		unclassified GTPase
DDB_G0287513	1.75869	5.94077	10.3629	6.58864e-14	1.61469e-12	21.2682	jcdG		transcription factor jumonji, jmjC domain-containing protein, cupin region-containing protein
DDB_G0277131	-1.71786	6.34215	-10.3618	6.61202e-14	1.61579e-12	21.2821	gxcBB	RacGEF	pleckstrin homology (PH) domain-containing protein, RhoGEF domain-containing protein, IQ calmodulin-binding domain-containing protein, calponin homology (CH) domain-containing protein
DDB_G0280177	-1.33699	8.74104	-10.3589	6.67519e-14	1.62658e-12	21.1957	DDB_G0280177		Hepatoma-derived growth factor-related protein 2
DDB_G0293298	1.21466	9.45937	10.3487	6.90069e-14	1.67675e-12	21.1643	mhsp70		Stress-70 protein, mitochondrial
DDB_G0288123	-2.02316	9.05993	-10.3374	7.1592e-14	1.73134e-12	21.128	DDB_G0288123
DDB_G0270826	-4.03865	2.96982	-10.3371	7.16582e-14	1.73134e-12	21.3964	abcG22		ABC transporter G family protein
DDB_G0283545	-1.36404	6.38059	-10.335	7.21719e-14	1.73884e-12	21.1775	DDB_G0283545		Cysteine-rich protein 2-binding protein
DDB_G0290521	-2.44388	3.75824	-10.3286	7.36919e-14	1.77047e-12	21.3828	DDB_G0290521
DDB_G0272440	2.23448	4.42653	10.3233	7.49735e-14	1.79621e-12	21.3073	DDB_G0272440		putative quinone oxidoreductase, alcohol dehydrogenase
DDB_G0287999	-1.72656	5.44708	-10.3211	7.55103e-14	1.80402e-12	21.2183	DDB_G0287999
DDB_G0290603	-1.54618	6.38062	-10.3144	7.71848e-14	1.83889e-12	21.1161	DDB_G0290603
DDB_G0284333	-1.58529	5.97666	-10.309	7.85608e-14	1.86647e-12	21.1363	lvsF		BEACH domain-containing protein
DDB_G0293834	-1.2542	6.98321	-10.2998	8.0958e-14	1.9181e-12	21.0323	wasA	WASP	Wiscott-Aldrich syndrome protein
DDB_G0289551	-5.48112	3.65563	-10.2982	8.13742e-14	1.92263e-12	21.1872	DDB_G0289551
DDB_G0285193	1.5291	5.67858	10.2967	8.17658e-14	1.92657e-12	21.1097	hprT	HGPRT, HPT	hypoxanthine phosphoribosyltransferase
DDB_G0278673	-2.1086	3.61137	-10.2914	8.32062e-14	1.95512e-12	21.2555	maf1		repressor of RNA polymerase III transcription
DDB_G0289339	-1.62169	5.88647	-10.2782	8.68848e-14	2.03596e-12	21.031	med21		putative mediator complex subunit 21
DDB_G0274917	1.28468	6.68895	10.2723	8.85621e-14	2.06959e-12	20.9676	vps13B	vps13	Vacuolar protein sorting-associated protein 13C
DDB_G0281663	-1.45055	6.75398	-10.2612	9.18336e-14	2.1402e-12	20.9177	aprA	Ncf60, 60T	autocrine proliferation repressor AprA
DDB_G0284133	1.96525	7.58602	10.2556	9.35309e-14	2.17383e-12	20.8757	DDB_G0284133		unknown
DDB_G0272618	1.00754	9.65688	10.252	9.46472e-14	2.19382e-12	20.8479	tkt-1	tkt	transketolase
DDB_G0269926	-1.46134	7.38853	-10.2429	9.75093e-14	2.25404e-12	20.835	DDB_G0269926		RNA-binding region RNP-1 domain-containing protein, splicing factor PWI domain-containing protein
DDB_G0273451	1.40416	8.11433	10.2317	1.01163e-13	2.3322e-12	20.7812	DDB_G0273451		AAA+ ATPase, core domain-containing protein
DDB_G0286637	-1.75793	6.0268	-10.2145	1.07026e-13	2.46074e-12	20.8102	DDB_G0286637		3-methyl-2-oxobutanoate hydroxymethyltransferase, 2-dehydropantoate 2-reductase
DDB_G0273277	-5.31625	3.62574	-10.21	1.08607e-13	2.49038e-12	21.0036	DDB_G0273277
DDB_G0289599	-1.36737	10.0115	-10.1977	1.13085e-13	2.58613e-12	20.6702	comA	CABP1-related, p24, mannose binding lectin, B_lectin	comitin
DDB_G0291412	1.6966	4.33478	10.1935	1.14666e-13	2.61531e-12	20.8856	srp72		signal recognition particle 72 kDa subunit
DDB_G0287765	6.30383	3.2476	10.192	1.15244e-13	2.62149e-12	20.9505	DDB_G0287765		NADH:flavin oxidoreductase/NADH oxidase domain-containing protein
DDB_G0268504	1.71086	6.87864	10.1867	1.17232e-13	2.65965e-12	20.6556	DDB_G0268504		AAA ATPase domain-containing protein
DDB_G0280897	1.55158	5.57865	10.1845	1.18108e-13	2.67243e-12	20.7336	pgmB		phosphoglucomutase
DDB_G0268614	-1.50367	6.90271	-10.177	1.21043e-13	2.73161e-12	20.6347	msh6		mutS homolog, DNA mismatch repair protein
DDB_G0290193	-1.58579	5.78774	-10.1649	1.25953e-13	2.83493e-12	20.6635	DDB_G0290193		putative GTPase activating protein (GAP), DENN domain-containing protein
DDB_G0267306	1.3216	6.53517	10.1614	1.27411e-13	2.86022e-12	20.635	DDB_G0267306_RTE		Skipper GAG-PRO-POL
DDB_G0281955	-1.80276	7.38422	-10.1596	1.28167e-13	2.86967e-12	20.5669	agnD		argonaut-like protein
DDB_G0295505	3.66388	5.30421	10.1465	1.33819e-13	2.98839e-12	20.7001	rnu6	U6, DdR40	snRNA, small nuclear RNA
DDB_G0283035	1.50579	5.96205	10.1438	1.35009e-13	3.00548e-12	20.5766	osbG		oxysterol binding family protein, member 7
DDB_G0274687	-1.66404	4.49215	-10.1431	1.35287e-13	3.00548e-12	20.7099	DDB_G0274687
DDB_G0286277	-3.4261	2.75498	-10.1402	1.36598e-13	3.02673e-12	20.7705	DDB_G0286277		putative glycoside hydrolase
DDB_G0272636	1.5796	5.5626	10.1313	1.40657e-13	3.10864e-12	20.5648	DDB_G0272636
DDB_G0282895	-2.38125	4.02089	-10.1295	1.41503e-13	3.11837e-12	20.7023	DDB_G0282895	morn	MORN repeat-containing protein, protein kinase, TKL group, tyrosine kinase-like protein
DDB_G0288849	2.22557	4.81321	10.1288	1.41827e-13	3.11837e-12	20.644	DDB_G0288849		endoplasmic oxidoreductin-1
DDB_G0287033	-2.37639	6.24786	-10.1169	1.47476e-13	3.23427e-12	20.5031	nagA		beta-N-acetylhexosaminidase, glycoside hydrolase family 20 protein, beta-hexosaminidase
DDB_G0285253	-1.58059	9.28065	-10.1155	1.4818e-13	3.24139e-12	20.395	scrA	SCAR, WAVE	SCAR1
DDB_G0283009	-1.56395	4.20568	-10.108	1.51876e-13	3.31377e-12	20.6092	mcm8		MCM family protein
DDB_G0291418	-1.96569	4.11228	-10.1007	1.55538e-13	3.38503e-12	20.6223	DDB_G0291418
DDB_G0272364	-2.07109	4.55898	-10.0947	1.58678e-13	3.4446e-12	20.5567	DDB_G0272364		EGF-like domain-containing protein
DDB_G0281861	-1.33945	7.03593	-10.0931	1.59521e-13	3.45413e-12	20.3571	DDB_G0281861
DDB_G0277851	2.62314	6.12613	10.0783	1.67443e-13	3.61424e-12	20.3443	dymB		dynamin B
DDB_G0284045	-2.20302	4.06017	-10.0778	1.6776e-13	3.61424e-12	20.5393	dhkG		histidine kinase G
DDB_G0269732	-2.55126	7.23721	-10.0503	1.83646e-13	3.94654e-12	20.2213	DDB_G0269732		DnaJ homolog subfamily C member 1
DDB_G0281313	-1.97749	4.77254	-10.03	1.96384e-13	4.20971e-12	20.3295	DDB_G0281313
DDB_G0283137	1.22928	7.32472	10.0201	2.02933e-13	4.33921e-12	20.0912	enoA	2-phospho-D-glycerate hydrolase A, phosphopyruvate hydratase A	enolase A
DDB_G0275739	2.54356	2.62276	10.0191	2.03567e-13	4.34192e-12	20.3924	DDB_G0275739		armadillo-type fold-containing protein
DDB_G0270920	-2.46971	5.7692	-10.0172	2.04835e-13	4.3581e-12	20.2031	DDB_G0270920		unknown
DDB_G0278077	1.71947	7.75355	10.0158	2.05821e-13	4.36184e-12	20.0768	crtf		transcription factor
DDB_G0278339	-2.60333	6.14847	-10.0148	2.06497e-13	4.36184e-12	20.2052	DDB_G0278339
DDB_G0274773	-2.25155	3.76	-10.0147	2.06541e-13	4.36184e-12	20.3383	fslH		frizzled and smoothened-like protein H
DDB_G0287019	-1.64205	4.91725	-10.0134	2.07466e-13	4.37058e-12	20.2584	med9		putative mediator complex subunit 9
DDB_G0270340	-3.6798	3.04756	-10.0042	2.13872e-13	4.49446e-12	20.3145	rapC		Ras GTPase
DDB_G0277175	-2.27783	5.48432	-10.0011	2.16072e-13	4.52956e-12	20.1855	forG		actin binding protein, formin homology domain-containing protein
DDB_G0274841	-1.52008	6.78164	-9.99614	2.19631e-13	4.59291e-12	20.0472	fncM	FANCM	ATP-dependent DNA helicase
DDB_G0287407	-1.8601	4.77126	-9.99514	2.20357e-13	4.59686e-12	20.193	DDB_G0287407		TPR repeat-containing protein
DDB_G0269724	2.22669	3.10514	9.99284	2.22036e-13	4.62061e-12	20.3073	DDB_G0269724		Ubiquitin-conjugating enzyme E2 variant 1
DDB_G0268710	-2.18121	5.33545	-9.98229	2.29916e-13	4.77299e-12	20.1225	DDB_G0268710
DDB_G0282115	-1.36818	5.78095	-9.97408	2.36252e-13	4.89264e-12	20.0354	DDB_G0282115		SNF2-related domain-containing protein, C3HC4-type zinc finger-containing protein, CHR group protein, helicase, C-terminal domain-containing protein
DDB_G0274663	-1.14024	6.39688	-9.95754	2.49535e-13	5.15525e-12	19.9462	DDB_G0274663		serine protease, peptidase S28 family protein
DDB_G0289369	1.79461	4.52906	9.95194	2.54207e-13	5.23911e-12	20.0998	DDB_G0289369		AN1-type zinc finger-containing protein, UBX domain-containing protein
DDB_G0277043	1.59067	4.34563	9.94934	2.56408e-13	5.27178e-12	20.0691	DDB_G0277043		peptidase M28 domain-containing protein
DDB_G0274243	-1.64485	4.96811	-9.94297	2.61869e-13	5.37115e-12	20.0027	gacF	RacGAP	RhoGAP domain-containing protein
DDB_G0284611	-1.39906	6.62911	-9.93552	2.68415e-13	5.49223e-12	19.8605	ripA	sin1, rip3	ras interacting protein
DDB_G0283847	-2.86743	3.81543	-9.93289	2.70762e-13	5.52703e-12	20.095	DDB_G0283847		cyclopropane fatty acid synthase, cyclopropane-fatty-acyl-phospholipid synthase
DDB_G0284337	-2.74887	3.91444	-9.92903	2.74249e-13	5.57827e-12	20.0884	DDB_G0284337
DDB_G0276413	1.76335	3.17563	9.92807	2.75116e-13	5.57827e-12	20.0822	DDB_G0276413		armadillo repeat-containing protein
DDB_G0285943	2.16561	3.22569	9.92795	2.75229e-13	5.57827e-12	20.079	DDB_G0285943		seven transmembrane domain protein, lung seven transmembrane receptor family protein
DDB_G0286295	-1.49143	8.68279	-9.9193	2.83234e-13	5.71706e-12	19.7458	DDB_G0286295		unknown
DDB_G0277161	-2.98782	3.38936	-9.91911	2.83413e-13	5.71706e-12	20.0639	DDB_G0277161
DDB_G0270098	1.7159	6.79136	9.90789	2.94148e-13	5.90825e-12	19.7457	sqstm1	p62	sequestosome-1
DDB_G0292206	-1.97993	8.64293	-9.90773	2.94303e-13	5.90825e-12	19.7086	manA		alpha-mannosidase
DDB_G0287991	-1.77993	5.80095	-9.90706	2.94964e-13	5.90825e-12	19.811	DDB_G0287991
DDB_G0278593	-1.95453	3.52477	-9.90206	2.99896e-13	5.99301e-12	19.9959	exdl2B		3'-5' exonuclease domain-containing protein
DDB_G0273175	-1.96426	5.30633	-9.89264	3.09412e-13	6.16876e-12	19.7879	cf50-1	cf50	component of the counting factor (CF) complex
DDB_G0280985	1.70285	5.47398	9.89117	3.10922e-13	6.18445e-12	19.7639	udpB		uridine phosphorylase
DDB_G0267682	-1.44944	5.10732	-9.89032	3.11803e-13	6.18759e-12	19.8274	ercc1		DNA excision repair protein 1
DDB_G0288259	-1.11448	7.61628	-9.88132	3.21258e-13	6.36046e-12	19.63	papA	PAP	poly(A) polymerase
DDB_G0279553	-2.02949	3.07163	-9.87788	3.24943e-13	6.41857e-12	19.9325	nuf2		putative spindle pole body protein
DDB_G0269708	-1.67792	9.19293	-9.87462	3.28483e-13	6.47354e-12	19.598	DDB_G0269708		WH2 domain-containing protein, SH3 domain-containing protein
DDB_G0268650	-1.78365	7.91182	-9.86988	3.33686e-13	6.56096e-12	19.5899	DDB_G0268650
DDB_G0288751	-1.89571	4.76131	-9.86643	3.37534e-13	6.62139e-12	19.7986	DDB_G0288751
DDB_G0267390	1.95225	5.25473	9.865	3.39145e-13	6.63777e-12	19.6643	psmB6	DAPS-1, dapA, 20S proteasome subunit beta-6	proteasome subunit beta type 6
DDB_G0272869	-1.83318	5.05498	-9.86358	3.40744e-13	6.65385e-12	19.747	sun1	DdSUN1, Sun-1	SUN domain-containing protein 1
DDB_G0286411	-1.64566	4.92134	-9.86183	3.42726e-13	6.67662e-12	19.7454	bzpN		putative basic-leucine zipper transcription factor N
DDB_G0275081	-1.7607	5.19847	-9.86118	3.43472e-13	6.67662e-12	19.7212	DDB_G0275081		2-aminomuconate deaminase
DDB_G0268264	-1.57188	9.03329	-9.85984	3.45005e-13	6.69122e-12	19.5478	DDB_G0268264		unknown
DDB_G0294070	1.34441	8.57399	9.85034	3.56064e-13	6.89009e-12	19.5145	DidioMp26	orf425	ribosomal protein S3, N-terminal domain-containing protein
DDB_G0277139	1.86828	3.3941	9.84906	3.57584e-13	6.90388e-12	19.8277	apm2	DdApm1, AP-2&mu;2, AP2M2	clathrin-adaptor medium chain AP-2
DDB_G0277987	-1.26561	6.48504	-9.84386	3.63817e-13	7.0084e-12	19.557	gxcA	RacGEF, RacGEF1	Rac guanyl-nucleotide exchange factor A
DDB_G0284671	-1.69721	6.3381	-9.83861	3.7022e-13	7.11571e-12	19.5502	DDB_G0284671		unknown
DDB_G0285575	1.73561	5.77027	9.83574	3.73766e-13	7.16775e-12	19.5664	alkB		alkylated DNA repair protein
DDB_G0293062	-1.66131	4.27007	-9.83283	3.77405e-13	7.22136e-12	19.7086	DDB_G0293062		acyltransferase domain-containing protein
DDB_G0291115	-1.22091	6.21297	-9.83173	3.78784e-13	7.23156e-12	19.5309	DDB_G0291115	RasGAP	RasGTPase-activating protein, vacuolar sorting protein 9 domain-containing protein
DDB_G0278999	3.07796	1.3342	9.82483	3.87583e-13	7.38306e-12	19.6855	DDB_G0278999		putative glutathione S-transferase
DDB_G0267732	-1.18832	6.2353	-9.81832	3.96064e-13	7.52786e-12	19.49	DDB_G0267732
DDB_G0274109	-1.36794	8.96728	-9.81327	4.02771e-13	7.63837e-12	19.3925	paxB		paxillin
DDB_G0274523	-4.1672	2.46081	-9.80856	4.09135e-13	7.74189e-12	19.6416	DDB_G0274523		RNA recognition motif-containing protein RRM
DDB_G0289257	-1.21845	6.77119	-9.79838	4.23233e-13	7.99098e-12	19.3886	set1	H3K4	histone H3 lysine 4 methyltransferase
DDB_G0289021	-3.70555	4.20772	-9.79588	4.26762e-13	8.03986e-12	19.6664	ube2s		ubiquitin-conjugating enzyme E2 S
DDB_G0278025	-1.94496	6.78072	-9.78857	4.37286e-13	8.22001e-12	19.3552	DDB_G0278025		villin headpiece (VHP) domain-containing protein, putative actin binding protein
DDB_G0267568	-1.39245	8.18405	-9.78047	4.49242e-13	8.42624e-12	19.2868	gacO	RacGAP	RhoGAP domain-containing protein
DDB_G0286299	-2.50722	8.23915	-9.77799	4.52962e-13	8.47743e-12	19.2886	DDB_G0286299		unknown
DDB_G0285435	-1.71345	8.64741	-9.77443	4.58371e-13	8.55992e-12	19.2649	DDB_G0285435
DDB_G0276049	-1.91947	6.36123	-9.77239	4.615e-13	8.59959e-12	19.3164	DDB_G0276049		unknown
DDB_G0283999	-3.94904	4.32165	-9.77048	4.6444e-13	8.63556e-12	19.5791	DDB_G0283999
DDB_G0287115	-2.62143	4.59409	-9.7697	4.65645e-13	8.63918e-12	19.5018	DDB_G0287115
DDB_G0289907	-2.19466	4.40237	-9.76878	4.67074e-13	8.64693e-12	19.4923	DDB_G0289907		EGF-like domain-containing protein, C-type lectin domain-containing protein
DDB_G0280045	-2.10034	5.33962	-9.76648	4.70669e-13	8.69468e-12	19.3763	thyA	THY1, thyX	thymidylate synthase (FAD)
DDB_G0277391	-1.57462	8.01573	-9.76202	4.77718e-13	8.80586e-12	19.2282	DDB_G0277391		cyclin-related 2 family protein
DDB_G0272600	-1.26295	7.84176	-9.76028	4.80506e-13	8.8382e-12	19.222	DDB_G0272600	hps5, WD40 repeat-containing protein, RING zinc finger-containing protein	Hermansky-Pudlak syndrome 5 protein ortholog
DDB_G0272006	-1.54872	5.89899	-9.7562	4.87076e-13	8.93983e-12	19.3131	DDB_G0272006		unknown
DDB_G0276855	-1.29428	5.85829	-9.75383	4.90942e-13	8.99149e-12	19.307	DDB_G0276855
DDB_G0272208	1.33071	8.04308	9.75212	4.93758e-13	9.02374e-12	19.1982	idhC		isocitrate dehydrogenase (NADP+), isocitrate dehydrogenase (NADP+), cytosolic
DDB_G0279003	1.0013	6.24353	9.75011	4.9707e-13	9.0649e-12	19.2656	DDB_G0279003		Retinoblastoma-binding protein 6
DDB_G0291974	-1.19534	7.20329	-9.74534	5.05044e-13	9.19073e-12	19.1919	docA	timA, DG1012, DG2016, dckA, DockA, GEF	putative guanine nucleotide exchange factor DocA
DDB_G0273163	1.79184	5.84861	9.74134	5.11831e-13	9.27959e-12	19.2459	psmB4-1		proteasome subunit beta type 4, 20S proteasome subunit beta-4
DDB_G0290029	1.77321	3.95996	9.74118	5.12097e-13	9.27959e-12	19.4106	DDB_G0290029		C2H2-type zinc finger-containing protein
DDB_G0286557	-1.65254	5.86982	-9.71848	5.52392e-13	9.9886e-12	19.1791	pten	ptenA	protein tyrosine phosphatase, 3-phosphatidylinositol 3-phosphatase
DDB_G0286065	-1.41153	5.34734	-9.7055	5.76862e-13	1.04091e-11	19.1739	DDB_G0286065		Serologically defined colon cancer antigen 3
DDB_G0285653	-1.45054	6.51488	-9.70412	5.79529e-13	1.04352e-11	19.106	DDB_G0285653		Protein BCP1
DDB_G0278073	-2.53399	5.54129	-9.70306	5.81576e-13	1.045e-11	19.1847	DDB_G0278073
DDB_G0279793	1.13049	6.82949	9.69698	5.93511e-13	1.06421e-11	19.0366	lap		leucine aminopeptidase
DDB_G0287723	1.48649	5.29532	9.68886	6.09839e-13	1.0912e-11	19.128	DDB_G0287723		Phosphoenolpyruvate carboxylase
DDB_G0268792	-1.72194	5.55604	-9.68606	6.15567e-13	1.09915e-11	19.1116	gtaF		putative GATA-binding transcription factor, GATA zinc finger domain-containing protein 6
DDB_G0286797	-1.32383	7.89797	-9.67251	6.44094e-13	1.14769e-11	18.9273	tsg101		tumor susceptibility gene 101 protein
DDB_G0272344	1.08914	6.95916	9.66736	6.5528e-13	1.1652e-11	18.942	htt	hd, huntingtin	Huntington's disease protein homolog
DDB_G0272236	1.83895	8.7552	9.66388	6.6294e-13	1.17637e-11	18.8945	aspS1	aspS, AspRS	aspartyl-tRNA synthetase, aspartate-tRNA ligase
DDB_G0276617	-1.61754	6.57104	-9.65988	6.71867e-13	1.18792e-11	18.9305	myoC	myoIC, DMIC, abmC, myosin-1C	myosin IC
DDB_G0267640	-1.63731	5.72251	-9.65973	6.72223e-13	1.18792e-11	19.0149	gtaE		putative GATA-binding transcription factor, GATA zinc finger domain-containing protein 5
DDB_G0286773	-0.980308	6.90489	-9.65222	6.89312e-13	1.2155e-11	18.8851	gflB	RacGAP, RasGEF	RasGEF domain-containing protein, RhoGAP domain-containing protein
DDB_G0283173	1.75089	6.87348	9.65163	6.90673e-13	1.2155e-11	18.9141	kmo		kynurenine 3-monooxygenase, kynurenine 3-hydroxylase
DDB_G0276805	-1.88257	3.97815	-9.64791	6.99338e-13	1.22822e-11	19.1338	DDB_G0276805		Protein STU2
DDB_G0279343	-3.96416	5.20288	-9.64012	7.17796e-13	1.25806e-11	19.1226	aurK	DdAurB, DdAurora	aurora kinase
DDB_G0292382	1.58225	4.01131	9.63846	7.21808e-13	1.25914e-11	19.0553	psmC5	TBP10, tbpC	26S proteasome subunit ATPase 5, 26S protease regulatory subunit 8, HIV TAT binding-protein-related
DDB_G0275311	0.990589	9.96352	9.63826	7.22293e-13	1.25914e-11	18.8111	DDB_G0275311		citrate synthase, mitochondrial
DDB_G0267958	-2.98524	5.58893	-9.63752	7.2407e-13	1.25914e-11	19.0095	DDB_G0267958		bromodomain-containing protein, SMAD/FHA domain-containing protein, BRD group protein
DDB_G0279329	-1.31844	4.47688	-9.63743	7.24303e-13	1.25914e-11	19.0267	DDB_G0279329
DDB_G0286361	-1.3643	4.05063	-9.62925	7.44405e-13	1.28896e-11	19.0233	DDB_G0286361
DDB_G0276845	-1.23892	6.98502	-9.62919	7.44548e-13	1.28896e-11	18.805	DDB_G0276845
DDB_G0272350	1.42458	7.65427	9.62862	7.45981e-13	1.28896e-11	18.7852	sgkC		sphingosine kinase related protein
DDB_G0281325	0.976362	9.57212	9.61809	7.72756e-13	1.33254e-11	18.7399	DDB_G0281325		alkaline phosphatase-like protein
DDB_G0267776	-1.1107	6.97291	-9.59628	8.31346e-13	1.43068e-11	18.698	DDB_G0267776	Sca2
DDB_G0272740	-1.56289	6.25024	-9.59406	8.3755e-13	1.43847e-11	18.7254	DDB_G0272740		putative histone-like transcription factor
DDB_G0289019	-1.5865	7.59991	-9.59225	8.42661e-13	1.44434e-11	18.6736	DDB_G0289019
DDB_G0281431	-1.24914	4.92791	-9.59097	8.46285e-13	1.44745e-11	18.8466	DDB_G0281431		Terminal uridylyltransferase 4
DDB_G0286403	-3.25683	5.95979	-9.59041	8.47858e-13	1.44745e-11	18.8234	smc4		structural maintenance of chromosome protein
DDB_G0271618	2.9591	2.18621	9.58843	8.53518e-13	1.45421e-11	18.9457	pks8	dipks8, PKS	putative polyketide synthase, beta-ketoacyl synthase family protein
DDB_G0290787	-2.06203	5.09496	-9.58051	8.76477e-13	1.48793e-11	18.7996	mybO		putative myb transcription factor
DDB_G0288715	1.81787	4.52964	9.58041	8.76787e-13	1.48793e-11	18.8511	gadB		glutamate decarboxylase B
DDB_G0290669	2.70301	2.34862	9.57946	8.79568e-13	1.48969e-11	18.9526	mcfW		mitochondrial substrate carrier family protein
DDB_G0277919	-1.28806	8.48221	-9.57688	8.8721e-13	1.49966e-11	18.6016	eRF3		Eukaryotic peptide chain release factor GTP-binding subunit ERF3A
DDB_G0286619	-1.51846	5.19513	-9.57253	9.00276e-13	1.51875e-11	18.738	DDB_G0286619		SAP DNA-binding domain-containing protein
DDB_G0284415	1.53398	5.03154	9.57145	9.03537e-13	1.52125e-11	18.7665	psmC3		26S proteasome ATPase 3 subunit, 26S protease regulatory subunit 6A, TAT-binding protein 1
DDB_G0294026	1.7077	9.0085	9.56852	9.12474e-13	1.53328e-11	18.5719	nad5		NADH dehydrogenase subunit 5
DDB_G0269238	1.19597	6.73387	9.55838	9.44041e-13	1.58321e-11	18.5851	rab11A	rab11	Rab GTPase
DDB_G0276029	0.837864	7.97683	9.5568	9.49076e-13	1.58854e-11	18.538	DDB_G0276029	DG1040	putative CCR4-NOT complex subunit 1
DDB_G0278111	-1.54384	4.79308	-9.55023	9.70236e-13	1.61872e-11	18.7201	DDB_G0278111	DNA-binding TFAR19-related protein	Programmed cell death protein 5
DDB_G0269582	-1.60807	5.88379	-9.55003	9.70891e-13	1.61872e-11	18.6282	DDB_G0269582
DDB_G0268662	-1.50039	7.50887	-9.54932	9.73195e-13	1.6194e-11	18.5272	DDB_G0268662		DNA2/NAM7 helicase family protein
DDB_G0286907	2.97208	4.38486	9.54236	9.96217e-13	1.6533e-11	18.7215	ubqD	ubqE	ubiquitin D
DDB_G0280429	-1.90822	5.91916	-9.542	9.97432e-13	1.6533e-11	18.5839	DDB_G0280429
DDB_G0267484	-2.47481	2.90794	-9.53583	1.01832e-12	1.68466e-11	18.8095	acp1		acid phosphatase 1
DDB_G0295667	2.82578	2.16519	9.53433	1.02345e-12	1.68988e-11	18.7921	pks35	dipks35, PKS	putative polyketide synthase, beta-ketoacyl synthase family protein
DDB_G0289429	-2.31858	6.94088	-9.53259	1.02946e-12	1.69653e-11	18.5095	lmnB	NE81	lamin-like protein
DDB_G0267310	1.29746	5.6359	9.53166	1.03266e-12	1.69853e-11	18.5734	DDB_G0267310_RTE		Skipper GAG-PRO
DDB_G0271264	1.61898	5.29536	9.53016	1.0379e-12	1.70386e-11	18.5647	usp14		ubiquitin domain-containing protein, peptidase C19 family protein, putative ubiquitin carboxyl-terminal hydrolase (UCH)
DDB_G0277807	-2.34582	4.10703	-9.52414	1.05911e-12	1.73536e-11	18.6811	DDB_G0277807
DDB_G0274471	1.92888	5.11287	9.50866	1.11568e-12	1.82455e-11	18.5182	tpiA	TPI1	triose phosphate isomerase, triosephosphate isomerase
DDB_G0292402	2.30635	4.39922	9.50744	1.12025e-12	1.82853e-11	18.5791	hacl1		2-hydroxyacyl-CoA lyase
DDB_G0274553	1.97052	4.98555	9.50674	1.1229e-12	1.82936e-11	18.5587	vatH	V-ATPase subunit H	vacuolar ATPase subunit H
DDB_G0275093	-2.67292	3.88406	-9.50426	1.13229e-12	1.84115e-11	18.6774	DDB_G0275093		ubiquitin domain-containing protein
DDB_G0288377	-2.11621	3.90649	-9.49336	1.17456e-12	1.90627e-11	18.6086	gxcH	RacGEF	pleckstrin homology (PH) domain-containing protein, RhoGEF domain-containing protein
DDB_G0278501	2.60951	2.5748	9.48063	1.226e-12	1.98496e-11	18.6249	DDB_G0278501		C3HC4 type zinc finger-containing protein
DDB_G0289595	1.80235	2.36081	9.48021	1.22769e-12	1.98496e-11	18.6237	prpf31	PRP31	pre-mRNA processing factor 31
DDB_G0274827	1.40812	5.03869	9.47951	1.23061e-12	1.98593e-11	18.4339	DDB_G0274827		peptidase C19 family protein, putative ubiquitin carboxyl-terminal hydrolase (UCH)
DDB_G0280335	5.08863	2.77471	9.47247	1.26014e-12	2.02974e-11	18.603	DDB_G0280335
DDB_G0281701	-1.67078	7.13691	-9.45792	1.32339e-12	2.12762e-11	18.2262	DDB_G0281701
DDB_G0287511	1.6645	4.81104	9.45556	1.33395e-12	2.14058e-11	18.3822	DDB_G0287511		unknown
DDB_G0283913	2.77057	3.10495	9.44897	1.36389e-12	2.18452e-11	18.529	DDB_G0283913		heat shock protein Hsp20 domain-containing protein
DDB_G0283955	-2.07745	5.55056	-9.44651	1.37526e-12	2.19862e-11	18.3259	gacG	RacGAP	RhoGAP domain-containing protein
DDB_G0274503	-3.54855	6.31771	-9.43961	1.40761e-12	2.24614e-11	18.2946	plk	DdPLK	PLK family protein kinase Plk
DDB_G0285275	-1.45646	5.32419	-9.43869	1.41197e-12	2.2489e-11	18.2941	DDB_G0285275
DDB_G0281547	1.15656	6.97422	9.43386	1.43516e-12	2.28158e-11	18.1702	amyA		putative alpha-amylase
DDB_G0288679	-1.23836	6.4953	-9.42175	1.49493e-12	2.3722e-11	18.1215	myoE	myoIE, DMIE, myosin-1E	myosin IE
DDB_G0290105	-1.25652	4.98632	-9.41735	1.51731e-12	2.40066e-11	18.2467	DDB_G0290105		C2H2-type zinc finger-containing protein
DDB_G0281573	-1.30444	7.10361	-9.417	1.51908e-12	2.40066e-11	18.0913	gefP	RasGEFP, RasGEF	Ras guanine nucleotide exchange factor
DDB_G0274995	-1.13203	6.28963	-9.41657	1.52129e-12	2.40066e-11	18.1261	DDB_G0274995		Uncharacterized RNA-binding protein YPL184C
DDB_G0278919	2.63481	2.65345	9.41522	1.52825e-12	2.40721e-11	18.4118	DDB_G0278919
DDB_G0280377	-1.22831	5.04139	-9.41277	1.54093e-12	2.42271e-11	18.2105	DDB_G0280377		pleckstrin homology (PH) domain-containing protein, putative phosphatidylinositol phosphate kinase
DDB_G0292620	2.43713	1.85361	9.41058	1.55232e-12	2.43615e-11	18.3432	coq4		coenzyme Q biosynthesis protein
DDB_G0277357	-1.29181	4.77565	-9.40737	1.56923e-12	2.45817e-11	18.2333	DDB_G0277357		RmlC-like cupin family protein
DDB_G0277245	1.48106	5.52807	9.39696	1.62535e-12	2.54142e-11	18.1198	DDB_G0277245		threonine ammonia-lyase, serine/threonine dehydratase, threonine deaminase
DDB_G0294320	1.60525	5.27497	9.3922	1.65166e-12	2.57786e-11	18.1708	DDB_G0294320_RTE		Skipper GAG-PRO-POL
DDB_G0288483	1.41567	4.23451	9.38694	1.68127e-12	2.61928e-11	18.244	pgmA	veg142, rcdE	phosphoglucomutase A
DDB_G0278335	-1.4087	5.22086	-9.38219	1.70841e-12	2.65673e-11	18.1291	snrpC		C2H2-type zinc finger-containing protein, putative U1 small nuclear ribonucleoprotein C
DDB_G0286611	2.16354	3.37676	9.38153	1.71221e-12	2.65781e-11	18.2803	DDB_G0286611		RNA recognition motif-containing protein RRM, sulphate anion transporter family protein, sulfate transporter/antisigma-factor antagonist STAS domain-containing protein
DDB_G0272000	-2.15023	3.56854	-9.37662	1.74085e-12	2.69737e-11	18.2553	DDB_G0272000
DDB_G0286363	4.86692	4.48902	9.37591	1.74503e-12	2.69896e-11	18.2013	DDB_G0286363
DDB_G0290721	-1.50593	5.42301	-9.37454	1.75316e-12	2.70664e-11	18.0688	DDB_G0290721		aminotransferase class-III
DDB_G0292312	-2.7884	3.46887	-9.36573	1.80612e-12	2.78337e-11	18.2346	DDB_G0292312	FbxD	F-box-containing protein FbxD
DDB_G0269842	-2.00281	9.21295	-9.35413	1.8783e-12	2.88941e-11	17.8504	DDB_G0269842	DdHp2	C2H2-type zinc finger-containing protein
DDB_G0278469	-3.35734	5.34716	-9.34159	1.95958e-12	3.00903e-11	18.0691	DDB_G0278469		bromodomain-containing protein, SMAD/FHA domain-containing protein
DDB_G0285381	-2.21206	4.83127	-9.33927	1.97504e-12	3.02733e-11	18.0185	polD1	pol3, polD	DNA polymerase delta catalytic subunit, DNA polymerase delta subunit 1, DNA polymerase subunit delta p125
DDB_G0286341	1.21887	5.74877	9.33709	1.98968e-12	3.04432e-11	17.8749	DDB_G0286341		putative glutathione S-transferase, putative glutathione transferase
DDB_G0275017	-1.96463	7.32601	-9.32878	2.04635e-12	3.12543e-11	17.792	DDB_G0275017		HAM group protein, MYST family protein, MOZ/SAS-like domain-containing protein, putative histone acetyltransferase
DDB_G0273251	-1.32783	9.43368	-9.31672	2.13158e-12	3.24981e-11	17.7212	fpaB-1	fpa2, fpaB, Skp1B, SKP1, FP21	ubiquitin ligase subunit SKP1
DDB_G0284863	-1.80786	5.28054	-9.31524	2.14225e-12	3.26025e-11	17.8889	limB	lim2, paxA	LIM-type zinc finger-containing protein
DDB_G0293168	1.21405	4.47043	9.30805	2.19506e-12	3.33469e-11	17.9276	ddx17		putative RNA helicase, DEAD/DEAH box helicase
DDB_G0277761	-1.05887	8.56897	-9.30195	2.24082e-12	3.3969e-11	17.671	DDB_G0277761		endoribonuclease L-PSP
DDB_G0286379	-3.57838	4.69986	-9.30154	2.24395e-12	3.3969e-11	18.0245	DDB_G0286379
DDB_G0275153	1.59501	8.99151	9.29326	2.30773e-12	3.48728e-11	17.6445	gpdA	GAPDH	glyceraldehyde-3-phosphate dehydrogenase, NAD+-dependent glyceraldehyde phosphate dehydrogenase
DDB_G0269226	1.98846	6.30558	9.28392	2.3819e-12	3.59301e-11	17.679	cas1		cycloartenol synthase
DDB_G0269742	1.74533	4.64129	9.28027	2.41157e-12	3.62926e-11	17.7919	cdsA	CDS1	phosphatidate cytidylyltransferase
DDB_G0284473	1.48017	5.59238	9.27992	2.41441e-12	3.62926e-11	17.7476	vatC	V-ATPase subunit C	vacuolar ATPase subunit C
DDB_G0280845	-2.40329	4.00727	-9.27731	2.43587e-12	3.65509e-11	17.9069	DDB_G0280845
DDB_G0285541	1.34065	5.00301	9.25454	2.63128e-12	3.9414e-11	17.6307	DDB_G0285541		putative cation efflux pump
DDB_G0276043	-1.35762	5.22863	-9.2492	2.6794e-12	4.00645e-11	17.6703	ifkC		PEK family protein kinase IfkC
DDB_G0285111	1.24246	5.44868	9.24645	2.70442e-12	4.03681e-11	17.6354	snpA	alpha-SNAP	soluble NSF attachment protein alpha isoform
DDB_G0277997	1.19593	5.05889	9.2409	2.75583e-12	4.10638e-11	17.6346	DDB_G0277997		Neuroblastoma-amplified sequence
DDB_G0288405	2.02317	4.99319	9.23184	2.84183e-12	4.22716e-11	17.6391	DDB_G0288405	rabGAP	RabGAP/TBC domain-containing protein, putative GTPase activating protein (GAP), TLDc domain-containing protein
DDB_G0271912	1.6232	4.01147	9.22813	2.87791e-12	4.2734e-11	17.7593	DDB_G0271912
DDB_G0268620	-1.2376	4.78485	-9.2253	2.90559e-12	4.30702e-11	17.6266	pkbA	Akt, PKB, pkfC, DK1, AktPKB	AKT/PKB protein kinase PkbA
DDB_G0278499	1.77887	5.81284	9.22383	2.92018e-12	4.32116e-11	17.4958	DDB_G0278499	PP2C	protein phosphatase 2C
DDB_G0289495	-2.01144	4.21137	-9.21463	3.01276e-12	4.45046e-11	17.6867	DDB_G0289495		vacuolar sorting protein 9 domain-containing protein
DDB_G0284129	-2.03691	5.23759	-9.21365	3.02281e-12	4.4576e-11	17.5733	e2f		transcription factor E2F/dimerisation partner (TDP) family protein
DDB_G0286919	1.1524	4.60902	9.21146	3.04542e-12	4.48322e-11	17.5794	uba2	sae2	sumo-activating enzyme subunit 2, ubiquitin-like 1-activating enzyme E1B
DDB_G0281829	-1.36855	5.80336	-9.21019	3.05851e-12	4.49474e-11	17.4689	gtaJ		putative GATA-binding transcription factor, GATA zinc finger domain-containing protein 10
DDB_G0290061	-2.59317	4.22459	-9.20937	3.0671e-12	4.49965e-11	17.6845	DDB_G0290061
DDB_G0275415	1.04914	7.33904	9.19957	3.17089e-12	4.64395e-11	17.338	DDB_G0275415		ubiquitin domain-containing protein, peptidase C19 family protein, putative ubiquitin carboxyl-terminal hydrolase (UCH)
DDB_G0292194	-2.16942	2.83881	-9.19669	3.20207e-12	4.67633e-11	17.6943	DDB_G0292194
DDB_G0280079	-1.2548	4.8815	-9.19652	3.20394e-12	4.67633e-11	17.4993	ada2		transcriptional adapter 2
DDB_G0275495	-1.96716	5.58014	-9.18922	3.28434e-12	4.78551e-11	17.446	cepE	CP91	centrosomal protein 91 kDa
DDB_G0291996	-1.386	8.58837	-9.1874	3.30472e-12	4.80702e-11	17.2816	gxcU	RacGEF	pleckstrin homology (PH) domain-containing protein, RhoGEF domain-containing protein, FYVE-type zinc finger-containing protein
DDB_G0267894	-1.80334	6.92421	-9.18443	3.33828e-12	4.84759e-11	17.309	DDB_G0267894
DDB_G0269714	2.50369	3.46463	9.16952	3.5117e-12	5.09077e-11	17.5935	tdo		tryptophan 2,3-dioxygenase
DDB_G0270992	-1.1795	9.70657	-9.16597	3.55441e-12	5.14397e-11	17.2101	sec31		WD40 repeat-containing protein, putative transport protein
DDB_G0268850	2.0097	3.43443	9.16372	3.58168e-12	5.17468e-11	17.5279	DDB_G0268850		putative ATP binding protein
DDB_G0283925	-1.28993	6.2706	-9.16159	3.60773e-12	5.20353e-11	17.25	DDB_G0283925		Swarming motility protein ybiA
DDB_G0279537	-0.800044	8.29478	-9.15665	3.66884e-12	5.28276e-11	17.1767	ap3d1		delta adaptin, adaptor-related protein complex 3, delta 1 subunit
DDB_G0268020	0.98738	6.46222	9.15068	3.74417e-12	5.38066e-11	17.1905	bkdB	BCKDHB, 2-oxoisovalerate dehydrogenase subunit beta, mitochondrial	branched-chain alpha-keto acid dehydrogenase E1 beta chain
DDB_G0268034	0.911003	6.56018	9.15026	3.74942e-12	5.38066e-11	17.2175	DDB_G0268034		Rab GDP dissociation inhibitor alpha
DDB_G0268236	-0.946831	8.83655	-9.14899	3.76567e-12	5.39494e-11	17.1493	DDB_G0268236
DDB_G0281065	-2.83714	3.90216	-9.14208	3.85527e-12	5.51407e-11	17.458	DDB_G0281065
DDB_G0288129	-2.54512	5.44546	-9.1394	3.89055e-12	5.55524e-11	17.3275	DDB_G0288129		unknown
DDB_G0270102	-1.85409	4.77094	-9.13786	3.91105e-12	5.5752e-11	17.3408	mkcF		putative protein serine/threonine kinase, STE20 family protein kinase, SH3 domain-containing protein, protein kinase, STE group, MKC subfamily protein kinase
DDB_G0267366	1.06407	8.97231	9.13727	3.91896e-12	5.57718e-11	17.1118	DDB_G0267366_RTE		Skipper GAG-PRO-POL
DDB_G0277675	-1.9957	4.13781	-9.13601	3.93572e-12	5.59172e-11	17.4134	DDB_G0277675		RasGTPase-activating protein
DDB_G0283911	3.22715	3.82729	9.13467	3.95366e-12	5.60791e-11	17.4627	DDB_G0283911		HSP20-like chaperone domain-containing protein
DDB_G0288873	-2.68009	5.1256	-9.1326	3.98171e-12	5.63833e-11	17.3126	pich	ercc6l, Ercc6-like protein	polo-interacting checkpoint helicase
DDB_G0280475	2.13849	5.32248	9.13126	3.99991e-12	5.65475e-11	17.2007	coq7		ubiquinone biosynthesis protein
DDB_G0271868	-1.36659	5.79355	-9.13025	4.0137e-12	5.66488e-11	17.1977	gefS	RasGEFS, RasGEF	Ras guanine nucleotide exchange factor
DDB_G0282243	2.69009	2.61525	9.11142	4.27934e-12	6.02985e-11	17.3815	nhp2l1		U4/U6 small nuclear ribonucleoprotein, non-histone chromosome protein 2-like 1, high mobility group-like nuclear protein
DDB_G0278825	-2.93945	6.72846	-9.11092	4.28664e-12	6.03021e-11	17.1206	DDB_G0278825
DDB_G0271720	-1.765	3.42979	-9.10552	4.36628e-12	6.13215e-11	17.3456	DDB_G0271720		short-chain dehydrogenase/reductase (SDR) family protein
DDB_G0267570	-1.50121	5.48654	-9.08247	4.72301e-12	6.62228e-11	17.0642	DDB_G0267570
DDB_G0269174	1.53919	4.48853	9.07883	4.78201e-12	6.68474e-11	17.0921	rab1C		Rab GTPase
DDB_G0287595	1.43066	6.74554	9.07876	4.78319e-12	6.68474e-11	16.9646	pgkA	DdPGK	phosphoglycerate kinase, calmodulin-binding protein
DDB_G0279099	1.12219	6.50912	9.0721	4.89302e-12	6.81792e-11	16.9423	DDB_G0279099		DEP domain containing protein
DDB_G0291806	-3.52234	4.96698	-9.07202	4.89442e-12	6.81792e-11	17.2048	DDB_G0291806
DDB_G0281229	-1.78329	4.61442	-9.0697	4.93327e-12	6.85324e-11	17.1002	pnkp	PNK	SAP DNA-binding domain-containing protein, putative bifunctional polynucleotide phosphatase/kinase
DDB_G0290687	-1.12492	6.25805	-9.06955	4.93581e-12	6.85324e-11	16.9454	mhkC	MHCK-C, DG1069	myosin heavy chain kinase C
DDB_G0283889	-1.08387	7.29363	-9.06824	4.95788e-12	6.87273e-11	16.8996	DDB_G0283889		unknown
DDB_G0280057	-0.95269	8.32314	-9.06632	4.99043e-12	6.90666e-11	16.8691	grp94	Dd-grp94	heat shock protein Hsp90 family protein
DDB_G0267404	-2.04819	6.51388	-9.05688	5.15374e-12	7.12115e-11	16.9176	kif6	K6, ksnF, kinesin-13	kinesin family member 6
DDB_G0287379	-0.986501	6.34539	-9.05545	5.17885e-12	7.14431e-11	16.8973	DDB_G0287379	rabGAP	ankyrin repeat-containing protein, RabGAP/TBC domain-containing protein, putative GTPase activating protein (GAP)
DDB_G0292004	-3.3723	4.94925	-9.04975	5.28061e-12	7.27295e-11	17.0877	docC	DockC, DdDockC	DOCK family protein, putative guanine nucleotide exchange factor (GEF), cyclin-like F-box containing protein
DDB_G0276543	-1.14964	7.79196	-9.04821	5.30851e-12	7.29963e-11	16.8142	DDB_G0276543
DDB_G0283483	2.23204	5.4894	9.04752	5.32096e-12	7.305e-11	16.9317	srfD		putative MADS-box transcription factor
DDB_G0290395	1.1426	5.83151	9.038	5.4968e-12	7.53431e-11	16.8887	DDB_G0290395
DDB_G0287855	-1.27956	7.83588	-9.03699	5.51562e-12	7.54092e-11	16.7815	pirA	PIR121	component of SCAR regulatory complex
DDB_G0282861	-2.75966	2.6825	-9.0368	5.51925e-12	7.54092e-11	17.1481	DDB_G0282861		TCTP family protein 2
DDB_G0293388	1.88694	5.96869	9.01569	5.93186e-12	8.09174e-11	16.829	DDB_G0293388		ATP-dependent metalloprotease
DDB_G0285849	-2.07005	5.61424	-9.00607	6.13011e-12	8.34885e-11	16.81	spc97	GCP2	spindle pole body component 97
DDB_G0290205	2.08194	3.43959	8.99555	6.35442e-12	8.62864e-11	16.9443	DDB_G0290205
DDB_G0272758	-2.68859	3.75505	-8.99546	6.35645e-12	8.62864e-11	16.9995	chtf18	CTF18	chromosome transmission fidelity protein 18 homolog
DDB_G0284591	-1.60336	6.14202	-8.99502	6.36581e-12	8.62864e-11	16.7185	DDB_G0284591
DDB_G0290651	-3.15431	5.30287	-8.98618	6.5612e-12	8.87942e-11	16.8582	DDB_G0290651		unknown
DDB_G0291406	1.80706	3.94215	8.97774	6.75332e-12	9.12499e-11	16.8444	DDB_G0291406
DDB_G0272032	-1.90212	5.32319	-8.97669	6.77756e-12	9.1433e-11	16.7449	gefG	RasGEFG, RasGEF	Ras guanine nucleotide exchange factor
DDB_G0275603	1.27009	6.64848	8.9692	6.95337e-12	9.3657e-11	16.569	DDB_G0275603	ArfGAP	Arf GTPase activating protein
DDB_G0290023	-2.54663	4.23649	-8.96869	6.96573e-12	9.36759e-11	16.85	gxcL	RacGEF	pleckstrin homology (PH) domain-containing protein, RhoGEF domain-containing protein
DDB_G0269482	2.74532	4.11684	8.96713	7.00294e-12	9.40285e-11	16.8548	DDB_G0269482		unknown
DDB_G0291756	1.39818	4.45476	8.96513	7.05109e-12	9.45266e-11	16.7699	gshB	GSS, GSHase	glutathione synthase
DDB_G0269144	1.15039	8.42132	8.95112	7.39726e-12	9.90121e-11	16.4761	hspB	hsc70, hsc70-1, rcdEE, hsp70	heat shock protein, heat shock cognate protein Hsc70-1
DDB_G0285183	-3.51487	4.84512	-8.94975	7.43205e-12	9.93223e-11	16.7763	DDB_G0285183
DDB_G0276305	1.12258	6.77637	8.94894	7.45266e-12	9.94425e-11	16.5264	DDB_G0276305	ALDH	aldehyde dehydrogenase
DDB_G0289421	-1.68931	4.48375	-8.94448	7.56717e-12	1.00813e-10	16.7021	DDB_G0289421		unknown
DDB_G0274813	-1.57707	4.79603	-8.93098	7.92524e-12	1.05419e-10	16.6076	DDB_G0274813		WD40-like domain-containing protein
DDB_G0294651	-2.13662	5.72488	-8.92682	8.03885e-12	1.06764e-10	16.5129	tRNA-Tyr-GUA-1	tRNA	tyrosine transfer RNA
DDB_G0289173	1.57559	7.31146	8.92301	8.14457e-12	1.08001e-10	16.4008	arfA	ARF1	ADP-ribosylation factor A
DDB_G0289099	-1.54504	5.79051	-8.92247	8.15955e-12	1.08032e-10	16.5001	DDB_G0289099		cyclin-like F-box containing protein
DDB_G0283293	0.89107	8.65349	8.91545	8.35836e-12	1.10493e-10	16.3543	DDB_G0283293		putative delta-1-pyrroline-5-carboxylate dehydrogenase
DDB_G0284117	1.96718	4.08388	8.91426	8.39235e-12	1.10771e-10	16.6529	phbB		prohibitin
DDB_G0276103	-1.46634	7.41866	-8.91371	8.40826e-12	1.1081e-10	16.3625	enlA	fimB, fimbrin 2, fimbrin-2	enlazin
DDB_G0273075	-2.57067	4.17976	-8.91187	8.46128e-12	1.11337e-10	16.6261	DDB_G0273075		armadillo repeat-containing protein
DDB_G0271374	3.40076	6.18551	8.90991	8.51849e-12	1.11918e-10	16.4858	DDB_G0271374		Glycerophosphodiester phosphodiesterase domain-containing protein 1
DDB_G0280317	3.71654	1.67703	8.90074	8.79023e-12	1.15311e-10	16.6982	DDB_G0280317		putative glutathione S-transferase, putative glutathione transferase
DDB_G0269406	-1.82747	4.59165	-8.89483	8.97032e-12	1.17493e-10	16.5218	rad52		putative DNA repair protein RAD52
DDB_G0281839	1.55271	5.35263	8.89297	9.0277e-12	1.18064e-10	16.4453	DDB_G0281839		WD40 repeat-containing protein, BOP1, N-terminal domain-containing protein
DDB_G0270686	1.36764	5.5449	8.89097	9.08987e-12	1.18696e-10	16.3796	DDB_G0270686
DDB_G0283843	-1.05232	7.38924	-8.88072	9.41492e-12	1.22753e-10	16.2475	DDB_G0283843		unknown
DDB_G0274575	-2.7329	3.23906	-8.87119	9.7276e-12	1.26495e-10	16.5611	myoK	myoIG	myosin 1K heavy chain
DDB_G0271738	-2.61913	3.20531	-8.87108	9.73153e-12	1.26495e-10	16.6046	tubC	GCP1	gamma tubulin, tubulin gamma-2 chain
DDB_G0278395	-1.09614	6.40555	-8.87023	9.75998e-12	1.26672e-10	16.2665	DDB_G0278395
DDB_G0280087	-1.05432	6.75862	-8.86234	1.00275e-11	1.29947e-10	16.2177	gxcS	RacGEF	pleckstrin homology (PH) domain-containing protein, RhoGEF domain-containing protein
DDB_G0272158	-2.41859	3.92878	-8.85915	1.01382e-11	1.31183e-10	16.494	wrnip1		AAA ATPase domain-containing protein, putative Werner helicase-interacting protein 1
DDB_G0278793	-0.891249	7.51226	-8.8556	1.02622e-11	1.32587e-10	16.1625	rmd1	rmdn1	regulator of microtubule dynamics protein 1
DDB_G0276169	1.48167	3.78494	8.855	1.02835e-11	1.32662e-10	16.4448	DDB_G0276169		AAA ATPase domain-containing protein
DDB_G0282459	-3.40952	2.41725	-8.85409	1.03156e-11	1.32876e-10	16.5458	grlH		G-protein-coupled receptor (GPCR) family 3 protein 8
DDB_G0289479	0.935748	6.47706	8.83903	1.0863e-11	1.39716e-10	16.1683	swp1	oligosaccharyltransferase delta subunit	dolichyl-diphosphooligosaccharide-protein glycotransferase subunit Swp1
DDB_G0267406	-2.01233	4.52055	-8.83514	1.10089e-11	1.4138e-10	16.3551	lmpA	DdLIMP	lysosomal integral membrane glycoprotein LmpA
DDB_G0285245	-2.80294	5.11737	-8.83433	1.10399e-11	1.41565e-10	16.3058	DDB_G0285245		unknown
DDB_G0268368	2.35107	6.69919	8.83186	1.11339e-11	1.42557e-10	16.1189	mybAA		myb domain-containing protein
DDB_G0287815	-1.98351	5.03653	-8.83035	1.11916e-11	1.43082e-10	16.268	DDB_G0287815		putative chromatin assembly factor 1 subunit A
DDB_G0267384	1.79389	3.48545	8.82653	1.13393e-11	1.44754e-10	16.3857	culB		cullin B
DDB_G0287127	0.780056	8.62651	8.82152	1.15364e-11	1.47051e-10	16.0278	vatA	V-ATPase subunit A	vacuolar ATPase subunit A
DDB_G0270692	-2.92971	5.05946	-8.81534	1.1784e-11	1.49983e-10	16.3056	DDB_G0270692		ankyrin repeat-containing protein
DDB_G0275813	3.02481	2.76599	8.81354	1.18568e-11	1.50686e-10	16.3596	DDB_G0275813		Magnesium transporter MRS2, mitochondrial
DDB_G0294639	-1.70158	7.27518	-8.81162	1.19353e-11	1.51458e-10	16.0257	tRNA-Asn-GUU-1	tRNA	asparagine transfer RNA
DDB_G0283901	1.57611	5.59095	8.80764	1.21e-11	1.5332e-10	16.1036	DDB_G0283901		Coiled-coil domain-containing protein 49
DDB_G0269454	1.20457	4.97331	8.8062	1.216e-11	1.53853e-10	16.1349	trpS	TrpRS	tryptophanyl-tRNA synthetase, tryptophan-tRNA ligase
DDB_G0293586	-1.05123	8.15502	-8.80193	1.23395e-11	1.55893e-10	15.9625	DDB_G0293586		LisH domain-containing protein
DDB_G0267890	-1.24407	5.6475	-8.80007	1.24187e-11	1.56662e-10	16.0704	DDB_G0267890
DDB_G0283477	-2.79868	3.15512	-8.77343	1.36104e-11	1.71443e-10	16.2698	DDB_G0283477
DDB_G0280803	1.18166	5.67787	8.77297	1.36317e-11	1.71459e-10	15.9615	DDB_G0280803		unknown
DDB_G0269274	-1.47088	3.89831	-8.76686	1.39212e-11	1.74843e-10	16.1507	dhak	DAK, glycerone kinase	dihydroxyacetone kinase
DDB_G0293850	1.76769	7.2578	8.76575	1.39746e-11	1.75256e-10	15.8625	alrA		aldehyde reductase, aldo-keto reductase
DDB_G0273209	0.939365	6.73236	8.75868	1.43191e-11	1.79314e-10	15.8631	trappc10-1	trappc10	trafficking protein particle complex subunit 10
DDB_G0269594	-1.39983	4.46648	-8.75707	1.43986e-11	1.80046e-10	16.0261	DDB_G0269594
DDB_G0271682	-1.53273	3.92084	-8.7562	1.44415e-11	1.80319e-10	16.1147	DDB_G0271682		SMAD/FHA domain-containing protein, protein kinase, TKL group, tyrosine kinase-like protein, ARK family protein kinase
DDB_G0268684	1.82843	3.36878	8.73428	1.55739e-11	1.93974e-10	16.1218	DDB_G0268684		Protein MAK10 homolog
DDB_G0271342	-1.49879	6.28727	-8.73415	1.55805e-11	1.93974e-10	15.8075	dgat1		diacylglycerol O-acyltransferase 1
DDB_G0268140	-1.73298	5.0134	-8.73047	1.57792e-11	1.96162e-10	15.8836	DDB_G0268140
DDB_G0270248	-2.38369	2.89059	-8.72063	1.63235e-11	2.02634e-10	16.1027	aplR	saposin-like protein R	amoebapore-like protein R
DDB_G0270952	0.979752	8.58763	8.71856	1.64404e-11	2.0379e-10	15.6761	DDB_G0270952_RTE		Skipper GAG-PRO
DDB_G0273421	-0.892175	8.88192	-8.71695	1.65317e-11	2.04625e-10	15.667	DDB_G0273421
DDB_G0277877	-1.61401	4.94731	-8.71498	1.66443e-11	2.05721e-10	15.8778	uglA	DduglA, UNG	uracil glycosylase, uracil-DNA glycosylase
DDB_G0268678	-2.12078	4.17182	-8.71447	1.66736e-11	2.05786e-10	15.9782	DDB_G0268678	NELF-C/D, TH1 family protein, putative negative transcription elongation factor NELF subunit, NELF-D	putative negative elongation factor D
DDB_G0269150	0.856107	6.94857	8.69923	1.75725e-11	2.16568e-10	15.6381	lvsA		BEACH domain-containing protein
DDB_G0274441	-2.6079	3.68133	-8.68347	1.85545e-11	2.2834e-10	15.9102	psiL		PA14 domain-containing protein
DDB_G0290257	-1.72533	4.99965	-8.678	1.89075e-11	2.3235e-10	15.7131	cfrA	fusA, GP138A, DdFRP2	cell surface glycoprotein GP138 A
DDB_G0275533	-0.949118	7.18935	-8.67536	1.90804e-11	2.34139e-10	15.5543	DDB_G0275533
DDB_G0284565	-1.64901	4.42868	-8.67429	1.91511e-11	2.34366e-10	15.7508	DDB_G0284565
DDB_G0279837	-1.47161	4.36902	-8.67425	1.91537e-11	2.34366e-10	15.7803	lsm1		LSM (like-Sm) domain-containing protein
DDB_G0272931	3.0452	2.79867	8.67231	1.92823e-11	2.35602e-10	15.817	timm9		mitochondrial import inner membrane translocase subunit 9
DDB_G0276557	-1.76972	3.79038	-8.67052	1.9402e-11	2.36727e-10	15.8404	DDB_G0276557
DDB_G0292972	-1.4367	6.47162	-8.66651	1.96718e-11	2.39676e-10	15.5658	DDB_G0292972		unknown
DDB_G0288361	-3.52365	4.49948	-8.6609	2.00564e-11	2.44015e-10	15.8702	kif13		kinesin family member 13, kinesin-5
DDB_G0270336	1.28624	5.96592	8.65969	2.01404e-11	2.44689e-10	15.5856	ipo4		importin 4
DDB_G0287057	1.42851	8.84933	8.65858	2.0218e-11	2.45283e-10	15.4655	gtaN		putative GATA-binding transcription factor, GATA zinc finger domain-containing protein 14
DDB_G0288247	0.953399	6.33999	8.65002	2.08239e-11	2.52276e-10	15.4955	aif	aifA, DdAIF	apoptosis inducing factor
DDB_G0270854	2.08242	3.0506	8.6476	2.09988e-11	2.54035e-10	15.8286	nif3		protein NIF3
DDB_G0281051	1.67799	4.60709	8.64115	2.1472e-11	2.59393e-10	15.6236	psmD12		26S proteasome non-ATPase regulatory subunit 12, 26S proteasome regulatory subunit p55
DDB_G0280051	-1.29001	5.17421	-8.63888	2.16405e-11	2.61059e-10	15.5691	DDB_G0280051		unknown
DDB_G0280271	-2.01261	4.38575	-8.63267	2.21094e-11	2.66341e-10	15.6695	DDB_G0280271		unknown
DDB_G0279181	-1.40519	5.36397	-8.63197	2.21636e-11	2.66618e-10	15.5305	DDB_G0279181
DDB_G0293878	-1.52288	4.89793	-8.63071	2.22597e-11	2.67398e-10	15.5847	DDB_G0293878
DDB_G0286661	1.62354	4.53854	8.63015	2.2303e-11	2.67542e-10	15.6545	DDB_G0286661		BSD domain-containing protein
DDB_G0289217	1.39617	4.07126	8.62862	2.2421e-11	2.68372e-10	15.6499	DDB_G0289217		DUF179 family protein
DDB_G0276863	2.54894	3.76756	8.62844	2.24349e-11	2.68372e-10	15.5655	H4b		histone H4
DDB_G0276389	-1.12005	5.27512	-8.61899	2.31798e-11	2.76533e-10	15.4869	DDB_G0276389		Zinc finger protein DZIP1L
DDB_G0284705	1.69883	8.00341	8.61896	2.31818e-11	2.76533e-10	15.3327	DDB_G0284705		unknown
DDB_G0279107	-2.06927	3.47837	-8.61633	2.33935e-11	2.7867e-10	15.7185	DDB_G0279107		Helicase POLQ-like
DDB_G0276847	-3.52665	2.35613	-8.61259	2.36978e-11	2.81902e-10	15.6907	DDB_G0276847
DDB_G0276065	1.89442	4.7349	8.60337	2.44655e-11	2.9063e-10	15.5177	DDB_G0276065		acyl-CoA oxidase
DDB_G0282581	1.49393	3.97045	8.60267	2.45241e-11	2.90922e-10	15.6027	wdr45l	wipi3	WD repeat domain phosphoinositide-interacting protein 3, wdr45 like protein
DDB_G0278333	2.40819	4.69005	8.60187	2.45926e-11	2.91021e-10	15.5174	DDB_G0278333		Protease 4
DDB_G0280345	-0.829059	7.86209	-8.60177	2.46005e-11	2.91021e-10	15.2768	sgtA		tetratricopeptide-like helical domain-containing protein (TPR)
DDB_G0280293	1.31405	4.31007	8.59401	2.52698e-11	2.98525e-10	15.5379	coq1		trans-prenyltransferase, hexaprenyl pyrophosphate synthetase
DDB_G0290745	-1.55726	8.54991	-8.59181	2.54625e-11	3.00387e-10	15.2394	pabpc1B		RNA-binding region RNP-1 domain-containing protein, RNA recognition motif-containing protein RRM, putative polyadenylate binding protein (PABP)
DDB_G0283109	1.25265	4.44051	8.58774	2.58231e-11	3.04222e-10	15.4787	iksA		putative protein kinase, putative transmembrane protein, IQ calmodulin-binding domain-containing protein, IKS family protein kinase
DDB_G0286207	-1.34661	5.98375	-8.5839	2.61685e-11	3.07698e-10	15.2974	DDB_G0286207		unknown
DDB_G0271058	-1.77909	5.93482	-8.58366	2.61901e-11	3.07698e-10	15.3256	vilC		villin-like protein C
DDB_G0267814	-3.42406	1.43161	-8.58087	2.64446e-11	3.10262e-10	15.5936	DDB_G0267814
DDB_G0287103	-2.54871	5.05124	-8.57491	2.69956e-11	3.16292e-10	15.437	DDB_G0287103		timeless family protein
DDB_G0286441	-2.27071	4.81473	-8.57415	2.70664e-11	3.16688e-10	15.4365	DDB_G0286441
DDB_G0287391	-0.69289	8.38849	-8.57102	2.73612e-11	3.197e-10	15.1633	ranbp1		Ran binding protein 1 domain-containing protein
DDB_G0278959	1.50709	9.17232	8.57015	2.7443e-11	3.20218e-10	15.1634	rpl9		60S ribosomal protein L9
DDB_G0284921	-1.69337	6.01782	-8.56837	2.7613e-11	3.21762e-10	15.263	DDB_G0284921
DDB_G0273525	-1.72093	3.59451	-8.56105	2.8321e-11	3.29564e-10	15.4852	gtf2e1-1	gtf2e1, TFIIE	transcription factor IIE
DDB_G0272696	0.935579	8.36015	8.55517	2.89033e-11	3.35883e-10	15.1091	DDB_G0272696
DDB_G0286651	-1.08575	9.76524	-8.55085	2.93383e-11	3.40475e-10	15.0957	aplB	saposin-like protein B	amoebapore-like protein B
DDB_G0284171	0.80079	6.45755	8.54636	2.97981e-11	3.45343e-10	15.1229	chdA		chromodomain-helicase-DNA-binding protein A
DDB_G0288891	1.69301	5.50849	8.54433	3.00079e-11	3.47304e-10	15.1826	hemH	FECH	ferrochelatase
DDB_G0267454	0.978965	10.1516	8.54245	3.02043e-11	3.49104e-10	15.0716	ancA	slc25a4, ANT	ADP/ATP translocase, transmembrane protein, mitochondrial substrate carrier family protein
DDB_G0287385	-2.83035	2.50324	-8.54028	3.04316e-11	3.51257e-10	15.4931	DDB_G0287385		putative transmembrane protein
DDB_G0270910	-1.58888	7.50484	-8.53237	3.1277e-11	3.60528e-10	15.0549	DDB_G0270910		eukaryotic translation initiation factor 4E (eIF-4E) family protein
DDB_G0272118	1.34675	4.52029	8.51947	3.27062e-11	3.76495e-10	15.1602	ppp6c	pppd	protein phosphatase 6 catalytic subunit
DDB_G0276279	1.52573	5.46606	8.51881	3.27816e-11	3.76856e-10	15.1313	DDB_G0276279
DDB_G0269198	-1.01621	10.0046	-8.51777	3.28993e-11	3.77702e-10	14.9824	wimA	DG1053, DG1064	unknown
DDB_G0287073	-1.75279	4.0412	-8.51374	3.33617e-11	3.82497e-10	15.286	DDB_G0287073		HMG1/2 (high mobility group) box-containing protein
DDB_G0269770	1.58575	4.10105	8.51269	3.34831e-11	3.83375e-10	15.2338	fam63A		DUF544 family protein
DDB_G0279699	-0.868699	6.09929	-8.50723	3.41234e-11	3.90184e-10	15.0335	DDB_G0279699		HAM group protein, MYST family protein, MOZ/SAS-like domain-containing protein, putative histone acetyltransferase
DDB_G0284657	-1.91839	4.40355	-8.50576	3.42975e-11	3.91651e-10	15.1692	DDB_G0284657		Tripartite motif-containing protein 58
DDB_G0269712	-1.25697	8.13214	-8.50465	3.44299e-11	3.92639e-10	14.9402	ahsa		activator of Hsp90 ATPase family protein
DDB_G0279487	1.02125	7.2029	8.50397	3.45111e-11	3.9304e-10	14.9551	DDB_G0279487		HEAT repeat-containing protein, armadillo-like helical domain-containing protein, GCN1-like protein
DDB_G0281733	1.87474	5.59969	8.50183	3.47681e-11	3.95441e-10	15.0603	DDB_G0281733
DDB_G0285915	-1.3034	6.93962	-8.49765	3.52747e-11	4.0067e-10	14.9499	gacK	RacGAP	RhoGAP domain-containing protein
DDB_G0285513	-2.30787	2.96801	-8.49206	3.59647e-11	4.07965e-10	15.326	asf1		anti-silencing protein 1
DDB_G0278947	1.48593	3.74234	8.48659	3.66531e-11	4.15223e-10	15.1902	captB	chpt1	CDP-alcohol phosphatidyltransferase
DDB_G0276917	1.51852	4.25094	8.48599	3.67298e-11	4.15542e-10	15.1485	psmC2		26S proteasome ATPase 2 subunit, 26S protease regulatory subunit 7
DDB_G0282105	-1.18538	5.21852	-8.47699	3.78948e-11	4.28156e-10	14.9997	DDB_G0282105	PP2C	protein phosphatase 2C
DDB_G0276529	-1.6633	6.11117	-8.46844	3.90344e-11	4.4045e-10	14.9215	DDB_G0276529
DDB_G0268506	-1.0574	6.6873	-8.46134	4.00084e-11	4.50801e-10	14.8441	DDB_G0268506		putative histone-like transcription factor
DDB_G0276567	1.59027	3.64502	8.46099	4.00571e-11	4.50801e-10	15.0871	DDB_G0276567		CDC50/LEM3 family protein
DDB_G0284695	-1.71783	4.51591	-8.4556	4.08134e-11	4.58708e-10	15.0232	DDB_G0284695
DDB_G0267818	-1.52858	5.9024	-8.45429	4.0999e-11	4.60132e-10	14.8825	DDB_G0267818
DDB_G0286931	1.06414	6.6639	8.45395	4.10477e-11	4.60132e-10	14.8051	DDB_G0286931		putative ubiquitin-protein ligase
DDB_G0290369	1.78434	3.81991	8.45193	4.13353e-11	4.62394e-10	15.1122	DDB_G0290369		Arf guanyl-nucleotide exchange factor, SEC7-like domain-containing protein
DDB_G0269848	1.92707	3.49044	8.45178	4.13575e-11	4.62394e-10	15.1495	agpA	AGPAT	putative 1-acylglycerol-3-phosphate O-acyltransferase
DDB_G0282711	-1.10444	7.66115	-8.44658	4.21107e-11	4.70199e-10	14.7409	DDB_G0282711		PHD zinc finger-containing protein
DDB_G0294046	-0.931587	11.0984	-8.44557	4.22586e-11	4.71235e-10	14.7439	mrps4	rps4, dia3	ribosomal protein S4, mitochondrial
DDB_G0279871	5.70513	0.0263311	8.44407	4.24797e-11	4.73084e-10	14.4102	DDB_G0279871		zinc finger, B-box domain and FNIP repeat-containing protein
DDB_G0279227	2.60183	2.14179	8.43787	4.34026e-11	4.82733e-10	15.1368	DDB_G0279227
DDB_G0292750	-1.11553	4.92343	-8.43294	4.41516e-11	4.90427e-10	14.8869	DDB_G0292750
DDB_G0276331	-1.24586	6.84625	-8.42383	4.55713e-11	5.0554e-10	14.6888	pyr4		dihydroorotate oxidase, dihydroorotate dehydrogenase
DDB_G0291664	-1.316	4.23329	-8.41988	4.62001e-11	5.11852e-10	14.9392	DDB_G0291664		putative protein kinase, ankyrin repeat-containing protein
DDB_G0291992	-1.45871	4.28407	-8.41431	4.71024e-11	5.21173e-10	14.9019	DDB_G0291992	DG1003, ORF1003	unknown
DDB_G0274231	4.412	0.446588	8.40362	4.88857e-11	5.40206e-10	14.8074	DDB_G0274231
DDB_G0287201	3.573	2.21621	8.40263	4.90544e-11	5.41371e-10	14.9794	DDB_G0287201
DDB_G0285467	2.01304	4.17899	8.38734	5.17297e-11	5.7016e-10	14.8161	DDB_G0285467		putative amidohydrolase, metal-dependent hydrolase family protein
DDB_G0273041	-1.07439	5.28135	-8.37854	5.33375e-11	5.87124e-10	14.6715	DDB_G0273041		SH3 domain-containing protein
DDB_G0269860	1.40283	5.30029	8.37532	5.39374e-11	5.92964e-10	14.6624	DDB_G0269860		importin beta family protein, putative importin 7
DDB_G0282381	-1.12993	4.27898	-8.36391	5.61209e-11	6.16177e-10	14.6918	gefC	RasGEF, racGEF	regulator of chromosome condensation (RCC1) domain-containing protein, RhoGEF domain-containing protein, Ras nucleotide exchange factor
DDB_G0282943	-1.42261	4.75417	-8.36272	5.63545e-11	6.17949e-10	14.6748	DDB_G0282943		RapGAP/RanGAP domain-containing protein, putative RapGAP
DDB_G0283617	-3.21813	5.42635	-8.35384	5.81223e-11	6.36517e-10	14.6839	cdc25		tyrosine phosphatase, rhodanese-like domain-containing protein
DDB_G0294058	1.37341	7.7387	8.35248	5.83968e-11	6.38705e-10	14.4176	mrps13	rps13	ribosomal protein S13, ribosomal protein S13, mitochondrial
DDB_G0282407	-1.25904	5.65893	-8.34995	5.8914e-11	6.4354e-10	14.5231	DDB_G0282407
DDB_G0279659	1.25379	5.94825	8.34872	5.91655e-11	6.45463e-10	14.5006	snd1		Staphylococcus nuclease (SNase-like) domain-containing protein, tudor domain-containing protein
DDB_G0281961	-2.23933	4.5558	-8.34679	5.95642e-11	6.48984e-10	14.6663	DDB_G0281961		unknown
DDB_G0284463	-1.28062	4.02991	-8.33946	6.11037e-11	6.64911e-10	14.6489	maea		lissencephaly type-1-like homology (LisH) motif-containing protein, CT11-RanBPM domain-containing protein
DDB_G0268892	-2.17532	4.31537	-8.337	6.16295e-11	6.6978e-10	14.6028	DDB_G0268892		unknown
DDB_G0290509	-2.6139	2.48655	-8.33296	6.25021e-11	6.78402e-10	14.7902	cepC	CP55	centrosomal protein 55 kDa
DDB_G0291185	-1.20662	5.6764	-8.32796	6.3599e-11	6.89432e-10	14.4338	H3v1	DdCenH3	histone H3 domain-containing protein
DDB_G0292880	-3.16153	4.70356	-8.32752	6.36967e-11	6.89618e-10	14.6819	DDB_G0292880		putative protein tyrosine phosphatase, dual specificity
DDB_G0293856	-1.1806	4.41128	-8.32553	6.41374e-11	6.93511e-10	14.5963	DDB_G0293856
DDB_G0289371	0.854304	6.95792	8.32445	6.43799e-11	6.95254e-10	14.3602	copG	gamma-COP	adaptin N-terminal domain-containing protein, coatomer protein complex gamma subunit
DDB_G0267596	-1.27791	4.58318	-8.31972	6.54478e-11	7.05896e-10	14.5407	DDB_G0267596
DDB_G0293928	-1.16242	5.77263	-8.30081	6.9903e-11	7.52997e-10	14.3374	gxcZ	RacGEF	RhoGEF domain-containing protein, IQ calmodulin-binding domain-containing protein, calponin homology (CH) domain-containing protein, villin headpiece (VHP) domain-containing protein
DDB_G0293198	-3.46674	3.58061	-8.2922	7.20312e-11	7.74947e-10	14.6559	kif10	kinesin-8	kinesin family member 10
DDB_G0268330	1.6419	3.67854	8.28381	7.41692e-11	7.96946e-10	14.4631	sgmD		putative sphingomyelinase
DDB_G0278851	-1.56155	5.51735	-8.28207	7.46206e-11	8.00791e-10	14.3052	DDB_G0278851		WD40 repeat-containing protein
DDB_G0276769	2.35563	5.54246	8.28114	7.48615e-11	8.02369e-10	14.3064	DDB_G0276769
DDB_G0267358	0.923377	8.5538	8.27739	7.58464e-11	8.11907e-10	14.1452	DDB_G0267358_RTE		Skipper GAG-PRO
DDB_G0267824	1.98367	2.88053	8.2759	7.6241e-11	8.15111e-10	14.5657	DDB_G0267824
DDB_G0281471	-1.25232	4.61551	-8.27338	7.69151e-11	8.21292e-10	14.3762	pdkA		PDK1 family protein kinase PdkA
DDB_G0276401	-2.23841	2.17726	-8.27262	7.71173e-11	8.22424e-10	14.5863	DDB_G0276401
DDB_G0274275	-1.06239	7.09408	-8.27136	7.74565e-11	8.25012e-10	14.1544	DDB_G0274275
DDB_G0273043	1.55717	3.61057	8.26822	7.83102e-11	8.33068e-10	14.46	DDB_G0273043		EGF-like domain-containing protein
DDB_G0283673	1.41776	5.08971	8.26386	7.95097e-11	8.44778e-10	14.3097	gpi	pgi, GPI, G6PI	glucose-6-phosphate isomerase, phosphoglucose isomerase
DDB_G0270744	-1.43071	5.33777	-8.26026	8.05129e-11	8.54375e-10	14.2545	DDB_G0270744		Rab GTPase domain-containing protein
DDB_G0269922	1.19845	5.65106	8.25369	8.23779e-11	8.73084e-10	14.1798	xrn2		5'-3' exoribonuclease, CCHC-type zinc finger-containing protein
DDB_G0289513	-2.16724	4.94744	-8.25129	8.30709e-11	8.79338e-10	14.2824	rfa1	rpa1, RPA, replication protein A	putative replication factor A DNA-binding subunit
DDB_G0290493	-1.2867	4.63962	-8.25018	8.33929e-11	8.81656e-10	14.2901	gxcHH	RacGEF	pleckstrin homology (PH) domain-containing protein, RhoGEF domain-containing protein, IQ calmodulin-binding domain-containing protein
DDB_G0280971	0.978552	6.24027	8.24963	8.35548e-11	8.82277e-10	14.1339	lvsC		BEACH domain-containing protein
DDB_G0272070	-1.30178	4.82261	-8.2479	8.40606e-11	8.86524e-10	14.269	DDB_G0272070
DDB_G0285187	-1.34113	6.40131	-8.24131	8.6015e-11	9.06018e-10	14.0808	DDB_G0285187
DDB_G0285611	-2.1553	2.83301	-8.23895	8.67247e-11	9.12067e-10	14.4624	DDB_G0285611
DDB_G0275459	1.36701	8.95916	8.23869	8.68026e-11	9.12067e-10	14.0071	DDB_G0275459		RNA-binding region RNP-1 domain-containing protein, RNA recognition motif-containing protein RRM
DDB_G0268758	0.920486	6.3307	8.23807	8.69919e-11	9.12934e-10	14.0866	ola1		Obg-like ATPase
DDB_G0281533	0.983896	8.18529	8.22512	9.10121e-11	9.53954e-10	13.9689	DDB_G0281533_RTE		Skipper GAG-PRO
DDB_G0292068	-1.92677	5.18799	-8.22016	9.26017e-11	9.69428e-10	14.1664	frpA	FRP, fimbrin-related actin binding protein	fimbrin-related protein
DDB_G0283769	1.20815	5.32052	8.21868	9.30791e-11	9.73234e-10	14.0839	hbs1		HBS1-like protein
DDB_G0283921	-1.08629	6.62374	-8.2146	9.44158e-11	9.86005e-10	13.9654	ctsB		peptidase C1A family protein, papain family cysteine protease, cathepsin B precursor
DDB_G0274381	1.33827	8.04316	8.21402	9.46068e-11	9.86795e-10	13.9267	vatP	V-ATPase subunit P	vacuolar ATPase proteolipid subunit
DDB_G0291484	-2.51972	3.30567	-8.21091	9.56397e-11	9.96354e-10	14.367	DDB_G0291484
DDB_G0293008	-2.45636	4.76774	-8.20822	9.65404e-11	1.00451e-09	14.1577	cpnA		copine A
DDB_G0282927	-1.22343	6.13109	-8.20034	9.92349e-11	1.0313e-09	13.9725	dhkL		histidine kinase L
DDB_G0270934	-1.85103	3.08635	-8.19824	9.99629e-11	1.0376e-09	14.3155	DDB_G0270934
DDB_G0288223	-3.67632	4.37544	-8.19629	1.00647e-10	1.04343e-09	14.2872	anapc3	cdc27	anaphase promoting complex subunit 3
DDB_G0294036	0.791401	10.4715	8.19382	1.01517e-10	1.05118e-09	13.8607	mrpl2	rpl2	ribosomal protein L2, mitochondrial
DDB_G0293406	2.02848	2.20655	8.18748	1.0379e-10	1.07341e-09	14.3019	DDB_G0293406
DDB_G0279693	1.45934	3.68606	8.18514	1.04642e-10	1.08092e-09	14.1824	DDB_G0279693		importin beta family protein
DDB_G0289585	-2.34349	2.60531	-8.17946	1.0674e-10	1.10127e-09	14.2731	DDB_G0289585		filamin/ABP280 repeat-containing protein, leucine-rich repeat-containing protein (LRR)
DDB_G0273137	-1.36648	6.23424	-8.17843	1.07123e-10	1.10389e-09	13.9037	DDB_G0273137		mRNA-decapping enzyme subunit 2
DDB_G0284741	0.966398	6.31351	8.17628	1.07933e-10	1.11089e-09	13.8538	DDB_G0284741		Protein SPT23
DDB_G0289117	-1.62399	4.94285	-8.17578	1.08121e-10	1.11149e-09	13.9921	myoB	DMIB, abmB, myoIB, myosin-1B	myosin IB
DDB_G0270946	2.38445	3.13372	8.16323	1.12966e-10	1.1599e-09	14.2	DDB_G0270946		C-4 methyl sterol oxidase, methylsterol monooxygenase
DDB_G0269344	1.93664	3.15077	8.16245	1.13273e-10	1.16166e-09	14.1753	DDB_G0269344		WD40 repeat-containing protein
DDB_G0291356	-2.69143	3.4873	-8.16106	1.13827e-10	1.16595e-09	14.1684	grlE	GABA-B receptor protein, G-protein-coupled receptor (GPCR) family 3 protein 5, DdmGluPR, GluPR	GAB receptor GrlE
DDB_G0283147	-1.07122	8.18252	-8.15876	1.14744e-10	1.17393e-09	13.7307	DDB_G0283147
DDB_G0284561	-4.20166	0.857849	-8.15687	1.15507e-10	1.18032e-09	13.8894	DDB_G0284561
DDB_G0284041	1.65406	3.89419	8.15576	1.15954e-10	1.18348e-09	14.0424	rcdII	veg158	PH domain-containing protein
DDB_G0279435	2.05061	2.98292	8.15324	1.16978e-10	1.1925e-09	14.1799	DDB_G0279435
DDB_G0270436	-1.93744	5.863	-8.15195	1.17507e-10	1.19648e-09	13.8257	DDB_G0270436
DDB_G0286241	4.25562	2.995	8.15073	1.18008e-10	1.20015e-09	14.1769	aifD		putative apoptosis inducing factor
DDB_G0267854	-1.00639	6.59238	-8.14818	1.19068e-10	1.20949e-09	13.7455	gxcD	RacGEF, gflA	RhoGEF domain-containing protein, calponin homology (CH) domain-containing protein, villin headpiece (VHP) domain-containing protein
DDB_G0270220	-1.58056	5.53538	-8.14472	1.20514e-10	1.22273e-09	13.8331	DDB_G0270220		Ankyrin repeat and protein kinase domain-containing protein 1
DDB_G0282749	1.55757	3.97525	8.14162	1.2183e-10	1.23461e-09	13.9341	bzpG		putative basic-leucine zipper (bZIP) transcription factor
DDB_G0286447	-0.851016	7.11535	-8.13639	1.24075e-10	1.25588e-09	13.6817	DDB_G0286447		putative transcriptional regulator
DDB_G0279557	-0.949622	7.59908	-8.12467	1.29267e-10	1.30688e-09	13.6195	DDB_G0279557		PUF domain-containing protein, pumilio RNA-binding region-containing protein
DDB_G0290211	-1.31285	5.81258	-8.11574	1.33367e-10	1.34674e-09	13.7092	DDB_G0290211
DDB_G0276019	-1.01544	6.99036	-8.1122	1.35028e-10	1.3619e-09	13.5998	gefY	RasGEFY, RasGEF	RasGEF domain-containing protein
DDB_G0294637	-1.74316	7.19117	-8.1107	1.35741e-10	1.36748e-09	13.5884	tRNA-Gln-UUG-1	tRNA	glutamine transfer RNA
DDB_G0272112	0.919401	6.63501	8.1097	1.36217e-10	1.37066e-09	13.608	myoJ	myo5B	myosin-5b
DDB_G0290857	1.42846	4.97332	8.10796	1.37048e-10	1.3774e-09	13.7192	DDB_G0290857
DDB_G0281153	1.41401	4.65146	8.09966	1.41086e-10	1.41632e-09	13.7317	eif3H	eif3s3, eIF-3 gamma, eukaryotic translation initiation factor 3 (eIF3) subunit 3	eukaryotic translation initiation factor 3 (eIF3) subunit H
DDB_G0272172	-1.3721	4.43529	-8.09672	1.42542e-10	1.42772e-09	13.7831	gnt6		putative beta-1,4-mannosyl-glycoprotein beta-1,4-N-acetylglucosaminyltransferase, putative glycosyltransferase, putative GlcNAc transferase
DDB_G0290229	-1.16697	4.65377	-8.0967	1.42555e-10	1.42772e-09	13.7684	DDB_G0290229		cholinephosphate cytidylyltransferase
DDB_G0285889	-1.30254	5.81304	-8.09352	1.44148e-10	1.44199e-09	13.6102	DDB_G0285889
DDB_G0291896	-2.32636	5.30434	-8.08505	1.48487e-10	1.48366e-09	13.6729	DDB_G0291896	tetratricopeptide repeat-containing protein	NASP-related protein
DDB_G0273415	-1.11787	5.67864	-8.08228	1.49934e-10	1.49637e-09	13.5764	DDB_G0273415
DDB_G0278941	-1.2999	4.11131	-8.0788	1.5177e-10	1.51293e-09	13.7727	DDB_G0278941
DDB_G0282143	-1.20914	10.4395	-8.07164	1.55623e-10	1.54953e-09	13.4316	hatB	hsII	actin binding protein, hisactophilin II
DDB_G0285321	-1.33586	5.7716	-8.07045	1.56273e-10	1.55419e-09	13.5476	splB	pyk2, DPYK2	protein kinase SplB
DDB_G0272108	1.99774	2.67732	8.06278	1.6053e-10	1.59467e-09	13.8587	DDB_G0272108	DG1074	RNA-binding region RNP-1 domain-containing protein, RNA recognition motif-containing protein RRM
DDB_G0281609	-2.42111	2.65208	-8.0589	1.62724e-10	1.61414e-09	13.8612	DDB_G0281609
DDB_G0283863	-1.56841	4.33478	-8.05865	1.62867e-10	1.61414e-09	13.6628	DDB_G0283863		Inositol hexakisphosphate kinase 1
DDB_G0293900	-1.16319	5.27005	-8.05042	1.67632e-10	1.65944e-09	13.5177	mybA	myb, Myb1	myb transcription factor, myb domain-containing protein
DDB_G0291752	-3.18193	4.67428	-8.04221	1.72521e-10	1.70587e-09	13.6842	smc1		structural maintenance of chromosome protein
DDB_G0290301	-1.91268	6.16483	-8.04079	1.73383e-10	1.71241e-09	13.4208	DDB_G0290301
DDB_G0279937	-1.22521	5.49392	-8.03711	1.7563e-10	1.7326e-09	13.4669	DDB_G0279937
DDB_G0283919	-0.919479	6.92584	-8.03127	1.79259e-10	1.76636e-09	13.3154	DDB_G0283919		protein phosphatase 2C-related protein
DDB_G0271530	2.49578	0.823904	8.03009	1.80006e-10	1.77168e-09	13.6679	pks9	dipks9, PKS	putative polyketide synthase, beta-ketoacyl synthase family protein
DDB_G0275929	-2.76242	4.4671	-8.02683	1.8207e-10	1.78901e-09	13.6011	pds5		sister chromatid cohesion protein
DDB_G0268334	-1.20908	4.30216	-8.02665	1.82185e-10	1.78901e-09	13.5426	DDB_G0268334		Probable 26S protease subunit YTA6
DDB_G0272388	-1.33766	6.3742	-8.01667	1.88671e-10	1.85057e-09	13.3087	DDB_G0272388
DDB_G0269762	0.925809	6.88285	8.0161	1.89052e-10	1.85219e-09	13.2595	DDB_G0269762
DDB_G0276273	3.21756	2.56029	8.01162	1.92042e-10	1.87933e-09	13.7014	H2Bv2		histone H2B domain-containing protein
DDB_G0267448	1.42599	4.5014	8.01038	1.92876e-10	1.88508e-09	13.47	DDB_G0267448		erg4/erg24 family protein
DDB_G0272360	-1.18076	6.62842	-8.0101	1.93071e-10	1.88508e-09	13.2644	taf9	TFII31	transcription initiation factor TFIID subunit, TFIID subunit
DDB_G0285869	-3.78323	3.88924	-8.00916	1.93703e-10	1.8891e-09	13.6951	DDB_G0285869
DDB_G0287697	1.38816	4.37775	8.00778	1.94646e-10	1.89613e-09	13.5252	DDB_G0287697
DDB_G0288379	-1.44963	4.76882	-8.00662	1.95438e-10	1.90169e-09	13.4407	DDB_G0288379		cortactin family protein
DDB_G0294587	-0.914551	8.50702	-7.99992	2.00085e-10	1.94469e-09	13.1711	DDB_G0294587		unknown
DDB_G0272564	2.48471	2.92393	7.99434	2.04034e-10	1.98082e-09	13.5589	psmD8-1	M4, psmD8	26S proteasome regulatory subunit S14, 26S proteasome non-ATPase regulatory subunit 8
DDB_G0279429	2.27245	6.64536	7.99122	2.0628e-10	2.00035e-09	13.1961	DDB_G0279429
DDB_G0280477	-0.99054	5.38396	-7.98934	2.07646e-10	2.01132e-09	13.2966	DDB_G0280477		leucine-rich repeat-containing protein (LRR)
DDB_G0287677	-2.71062	2.48816	-7.98858	2.08204e-10	2.0133e-09	13.6247	DDB_G0287677		unknown
DDB_G0285985	2.85026	2.36029	7.98841	2.08321e-10	2.0133e-09	13.6259	DDB_G0285985		transmembrane protein
DDB_G0287729	-1.46394	4.23474	-7.9878	2.0877e-10	2.01536e-09	13.3862	DDB_G0287729		Palmitoyltransferase ZDHHC17
DDB_G0280909	1.46129	8.03036	7.98582	2.10229e-10	2.02716e-09	13.1283	tal		transaldolase
DDB_G0284051	-1.92026	4.04303	-7.98471	2.11044e-10	2.03272e-09	13.4871	DDB_G0284051
DDB_G0277483	-0.968545	5.0655	-7.97409	2.19056e-10	2.10559e-09	13.2791	DDB_G0277483
DDB_G0272875	-1.69546	4.41771	-7.97403	2.19101e-10	2.10559e-09	13.3474	cpnB-1	cpnB	copine B
DDB_G0284009	1.48633	4.63974	7.97319	2.19748e-10	2.10944e-09	13.3295	ubcC		ubiquitin-conjugating enzyme E2
DDB_G0285093	-1.71356	4.16229	-7.9709	2.21523e-10	2.12409e-09	13.3907	DDB_G0285093
DDB_G0283707	1.39712	4.80242	7.96564	2.25645e-10	2.16118e-09	13.3323	DDB_G0283707		LMBR1-like conserved region-containing protein
DDB_G0292504	-1.51771	4.56151	-7.96459	2.26482e-10	2.16667e-09	13.3189	rad17		Checkpoint protein RAD24
DDB_G0282475	-1.73236	3.9461	-7.96428	2.26724e-10	2.16667e-09	13.3263	gxcF	RacGEF	pleckstrin homology (PH) domain-containing protein, RhoGEF domain-containing protein
DDB_G0293724	-1.51871	6.17708	-7.95703	2.32571e-10	2.22007e-09	13.121	DDB_G0293724		unknown
DDB_G0278701	-2.56213	4.78259	-7.95637	2.33105e-10	2.22068e-09	13.3186	ncapD3		non-SMC condensin II complex, subunit D3
DDB_G0284853	0.979816	7.49036	7.95631	2.33155e-10	2.22068e-09	13.04	DDB_G0284853		RING zinc finger-containing protein, B-box zinc finger-containing protein, PHR domain-containing protein
DDB_G0283771	-2.80678	5.26634	-7.95556	2.33769e-10	2.22406e-09	13.2614	DDB_G0283771		unknown
DDB_G0278995	-1.51066	5.65522	-7.9548	2.34398e-10	2.22756e-09	13.1448	DDB_G0278995
DDB_G0293254	1.41196	4.91155	7.94892	2.39282e-10	2.27145e-09	13.1916	eif3F	eIF3s5	Mov34/MPN/PAD-1 family protein, eukaryotic translation initiation factor 3 (eIF3) subunit 5, eIF-3 epsilon
DDB_G0279633	1.56702	4.10015	7.94757	2.40424e-10	2.27976e-09	13.33	psmD7		26S proteasome non-ATPase regulatory subunit 7, 26S proteasome regulatory subunit S12, Mov34 domain-containing protein
DDB_G0283441	-1.12967	6.05512	-7.94457	2.42971e-10	2.30136e-09	13.0707	abpG		actin binding protein G
DDB_G0287873	-1.27355	5.29826	-7.94303	2.44283e-10	2.31096e-09	13.135	DDB_G0287873
DDB_G0277967	-2.32146	2.81518	-7.94275	2.44525e-10	2.31096e-09	13.4578	DDB_G0277967		RabGAP/TBC domain-containing protein, putative GTPase activating protein (GAP)
DDB_G0278095	1.32382	6.39906	7.94134	2.45734e-10	2.31982e-09	13.0078	mecr		trans-2-enoyl-CoA reductase, 2-enoyl thioester reductase
DDB_G0284517	1.40825	3.83378	7.93821	2.48449e-10	2.3403e-09	13.2646	psmC6		26S protease regulatory subunit S10B, 26S proteasome subunit ATPase 6
DDB_G0278375	1.58454	3.9325	7.93821	2.4845e-10	2.3403e-09	13.2607	DDB_G0278375
DDB_G0294643	-1.96245	8.11518	-7.93766	2.48928e-10	2.34223e-09	12.9787	tRNA-Lys-UUU-1	tRNA	lysine transfer RNA
DDB_G0284735	0.925929	5.23387	7.93404	2.52116e-10	2.36962e-09	13.1348	copB	veg125, rcdC, beta-COP	coatomer protein complex beta subunit, adaptin N-terminal domain-containing protein
DDB_G0268068	1.91076	3.40812	7.93099	2.54835e-10	2.39254e-09	13.2844	rab6		Rab GTPase
DDB_G0286257	1.35789	5.58939	7.92327	2.6183e-10	2.45552e-09	13.0186	argC	ARG5,6	bifunctional mitochondrial protein ArgC
DDB_G0282963	-1.09081	5.79302	-7.91964	2.65191e-10	2.48431e-09	13.0153	DDB_G0282963		protein kinase, TKL group, tyrosine kinase-like protein, ARK family protein kinase
DDB_G0293982	1.426	4.90423	7.91818	2.66555e-10	2.49436e-09	13.118	DDB_G0293982
DDB_G0288597	-2.1243	2.56081	-7.91364	2.70843e-10	2.53172e-09	13.3682	DDB_G0288597		DDB1- and CUL4-associated factor 4
DDB_G0270008	-1.64219	7.0303	-7.91198	2.72429e-10	2.54376e-09	12.8935	DDB_G0270008
DDB_G0274771	1.62395	2.37256	7.91061	2.7374e-10	2.55321e-09	13.3542	DDB_G0274771
DDB_G0278103	-1.52637	4.24669	-7.9101	2.74225e-10	2.55443e-09	13.1876	DDB_G0278103
DDB_G0292128	0.920217	6.01078	7.90985	2.74467e-10	2.55443e-09	12.9532	DDB_G0292128		E3 ubiquitin-protein ligase UBR2
DDB_G0283953	-1.41924	7.23079	-7.9051	2.79088e-10	2.59461e-09	12.8731	mybU		myb domain-containing protein
DDB_G0289449	1.71307	6.96086	7.90143	2.82715e-10	2.62547e-09	12.8833	ubqF		ubiquitin F
DDB_G0278159	1.71141	4.56981	7.89803	2.86111e-10	2.65413e-09	13.0807	pssA	PTDSS2	phosphatidylserine synthase
DDB_G0274833	1.37992	5.13889	7.8932	2.91e-10	2.69656e-09	12.9402	mapksp1		mitogen-activated protein kinase kinase 1-interacting protein, mitogen-activated protein kinase scaffold protein 1
DDB_G0276523	3.42324	0.830806	7.89105	2.93214e-10	2.71414e-09	13.1873	DDB_G0276523		membrane bound O-acyl transferase family protein
DDB_G0285105	2.36828	3.16477	7.88819	2.96176e-10	2.73672e-09	13.2251	psmD13		26S proteasome non-ATPase regulatory subunit 13, 26S proteasome regulatory subunit S11
DDB_G0290389	1.05256	4.78537	7.88807	2.96294e-10	2.73672e-09	13.0295	ascc3		DEAD/DEAH box helicase, Sec63 domain-containing protein, activating signal cointegrator 1 complex subunit
DDB_G0269172	-1.13511	6.0126	-7.8832	3.01412e-10	2.77971e-09	12.8607	pspC		prespore-specific protein
DDB_G0287225	3.04437	2.82976	7.88303	3.01598e-10	2.77971e-09	13.2543	DDB_G0287225
DDB_G0278181	-1.37822	4.61602	-7.88146	3.03262e-10	2.79204e-09	12.9811	DDB_G0278181	rabGAP	ankyrin repeat-containing protein, RabGAP/TBC domain-containing protein, putative GTPase activating protein (GAP)
DDB_G0277895	-1.07659	7.39756	-7.88065	3.04129e-10	2.797e-09	12.7794	DDB_G0277895		TM2 domain containing protein
DDB_G0278125	-1.92993	4.55132	-7.87761	3.07398e-10	2.82403e-09	13.0545	DDB_G0278125		regulator of chromosome condensation (RCC1) domain-containing protein
DDB_G0294018	0.98736	9.86753	7.86898	3.1686e-10	2.90783e-09	12.7195	nad1		NADH dehydrogenase subunit 1
DDB_G0289699	1.35285	5.54903	7.86209	3.2463e-10	2.97594e-09	12.8396	nola2	NHP2	ribosomal protein L7Ae, H/ACA RNP complex subunit 2
DDB_G0269100	0.871609	8.99415	7.85928	3.27854e-10	3.00229e-09	12.6806	abpC	gelA, ddFLN, FLN, ABP120, ABP-120, gelation factor, filamin	actin binding protein C
DDB_G0287165	-2.23618	3.59095	-7.85394	3.34073e-10	3.05509e-09	13.0994	DDB_G0287165		spastin-like protein
DDB_G0272254	1.63461	4.08921	7.85371	3.34335e-10	3.05509e-09	12.9299	DDB_G0272254		Kelch repeat-containing protein, galactose oxidase domain-containing protein, protein kinase, TKL group, tyrosine kinase-like protein
DDB_G0271500	-1.15505	6.00248	-7.85319	3.34948e-10	3.05743e-09	12.7527	keaA	DG1106	Kelch repeat-containing protein
DDB_G0273429	3.27123	2.15766	7.84817	3.40921e-10	3.10863e-09	13.1487	hpdl-1	hpdl	4-hydroxyphenylpyruvate dioxygenase-like protein
DDB_G0271992	-2.6574	2.1298	-7.84559	3.44027e-10	3.13053e-09	13.1383	DDB_G0271992
DDB_G0286143	1.83808	2.65626	7.84556	3.44054e-10	3.13053e-09	13.0904	DDB_G0286143		dullard-like phosphatase domain containing protein
DDB_G0274463	-0.728061	7.35969	-7.84232	3.48007e-10	3.16313e-09	12.6379	mybJ		myb domain-containing protein
DDB_G0281385	-1.22377	5.74548	-7.82943	3.64147e-10	3.30632e-09	12.6901	rasC		Ras GTPase
DDB_G0269050	1.61629	3.76487	7.82653	3.67877e-10	3.33664e-09	12.9214	DDB_G0269050
DDB_G0288125	-2.28471	3.92598	-7.82561	3.69073e-10	3.34394e-09	12.9394	DDB_G0288125
DDB_G0274291	3.66436	0.956713	7.82339	3.71971e-10	3.36664e-09	13.0014	DDB_G0274291	lyT2-4	glycoside hydrolase family 24 protein, putative T4-like lysozyme
DDB_G0293120	-0.79159	7.11229	-7.81675	3.80763e-10	3.44256e-09	12.5551	DDB_G0293120		SNF2-related domain-containing protein, DEAD/DEAH box helicase domain-containing protein, CHR group protein, helicase, C-terminal domain-containing protein
DDB_G0273127	-0.904555	8.2679	-7.81243	3.86597e-10	3.49162e-09	12.5149	hbx5-1	hbx5	putative homeobox transcription factor, homeodomain (HOX) containing protein
DDB_G0287935	-1.48244	5.63132	-7.80729	3.93652e-10	3.55159e-09	12.6323	DDB_G0287935		DENN domain-containing protein
DDB_G0288613	1.04564	5.91556	7.80159	4.01633e-10	3.61977e-09	12.6159	erf1		eukaryotic translation termination factor 1, eukaryotic petide chain release factor subunit 1
DDB_G0281523	1.4068	4.36062	7.80079	4.02761e-10	3.62612e-09	12.734	DDB_G0281523
DDB_G0288021	-0.782103	6.72161	-7.79931	4.0487e-10	3.64127e-09	12.5151	atg6B	apg6B	autophagy protein Apg6 family protein
DDB_G0277913	-1.15544	6.19031	-7.79688	4.08337e-10	3.6686e-09	12.5363	gefJ	RasGEFJ, RasGEF	Ras guanine nucleotide exchange factor
DDB_G0292746	-2.51532	3.62497	-7.79537	4.10523e-10	3.68437e-09	12.8916	DDB_G0292746		pleckstrin homology (PH) domain-containing protein, patatin family protein
DDB_G0283063	1.4317	6.39732	7.78867	4.2032e-10	3.76834e-09	12.518	DDB_G0283063		unknown
DDB_G0285899	1.38733	6.81046	7.78678	4.23115e-10	3.78943e-09	12.4375	DDB_G0285899		alanine transaminase, alanine aminotransferase, glutamate pyruvate transaminase
DDB_G0293584	1.80274	3.84939	7.78629	4.23855e-10	3.79208e-09	12.7843	sqle	erg1	squalene monooxygenase, squalene epoxidase
DDB_G0279561	1.38447	7.41651	7.78571	4.24724e-10	3.79589e-09	12.4325	DDB_G0279561		AMP-dependent synthetase and ligase domain-containing protein
DDB_G0277383	-1.31561	7.37387	-7.78165	4.30827e-10	3.84641e-09	12.4251	DDB_G0277383
DDB_G0285055	-1.30485	4.38511	-7.77995	4.33421e-10	3.86242e-09	12.7131	DDB_G0285055
DDB_G0281699	-1.07522	8.26376	-7.77988	4.33523e-10	3.86242e-09	12.4018	DDB_G0281699		28S ribosomal protein S29, mitochondrial
DDB_G0293014	0.836499	7.45981	7.7787	4.35333e-10	3.87451e-09	12.4	DDB_G0293014		serine protease, peptidase S28 family protein
DDB_G0285925	-0.904512	5.30728	-7.77734	4.37417e-10	3.88901e-09	12.5618	sunB	sun2, Sun-2	SUN domain-containing protein B
DDB_G0274947	-2.0403	4.89819	-7.77372	4.43033e-10	3.93485e-09	12.6158	DDB_G0274947
DDB_G0302530	2.0981	3.37154	7.77262	4.4476e-10	3.94591e-09	12.7816	DDB_G0302530		unknown
DDB_G0274425	-1.49191	6.24856	-7.77233	4.45201e-10	3.94591e-09	12.4619	DDB_G0274425		protein phosphatase 2C-related protein
DDB_G0287607	-3.00726	5.69431	-7.77093	4.47402e-10	3.96131e-09	12.5909	pcna		proliferating cell nuclear antigen
DDB_G0280143	1.46721	4.05122	7.76982	4.49154e-10	3.97271e-09	12.7413	DDB_G0280143		Rab escort protein (REP), Rab proteins geranylgeranyltransferase component A
DDB_G0277813	-1.20684	5.39415	-7.76915	4.50214e-10	3.97798e-09	12.5309	DDB_G0277813		SAC3/GANP family protein
DDB_G0283923	-2.66649	2.59581	-7.76135	4.62766e-10	4.08466e-09	12.8511	DDB_G0283923
DDB_G0279717	-1.07596	8.20598	-7.75384	4.75166e-10	4.18979e-09	12.3177	DDB_G0279717		carboxylesterase, type B family protein
DDB_G0285313	-2.13738	5.09027	-7.75271	4.77058e-10	4.20197e-09	12.543	cepH	Cep192	centrosomal protein 192 kDa
DDB_G0292442	-1.56247	4.22007	-7.75243	4.7753e-10	4.20197e-09	12.6079	DDB_G0292442		NAD+ kinase family protein
DDB_G0279549	0.981919	6.11563	7.74644	4.8772e-10	4.28723e-09	12.3594	eif3G	eif3s4, eIF-3 delta, eukaryotic translation initiation factor 3 (eIF3) subunit 4	eukaryotic translation initiation factor 3 (eIF3) subunit G
DDB_G0270708	-2.69789	3.85851	-7.74508	4.90067e-10	4.30343e-09	12.6842	DDB_G0270708		EGF-like domain-containing protein
DDB_G0292478	-1.21426	6.3927	-7.74343	4.92923e-10	4.32407e-09	12.3565	DDB_G0292478
DDB_G0279459	-2.07714	6.70975	-7.74088	4.97364e-10	4.35856e-09	12.3283	DDB_G0279459
DDB_G0274493	-2.01348	6.13859	-7.74014	4.98673e-10	4.36555e-09	12.3751	lig1		DNA ligase I
DDB_G0272760	-2.31201	3.55173	-7.73885	5.00936e-10	4.38088e-09	12.7086	mcm6		MCM family protein, putative DNA replication licensing factor
DDB_G0276271	4.34552	0.86661	7.73501	5.07767e-10	4.43609e-09	12.5064	DDB_G0276271
DDB_G0290031	2.12114	3.45116	7.72901	5.18608e-10	4.52618e-09	12.639	DDB_G0290031		ribosome biogenesis protein
DDB_G0269510	-1.31677	6.61549	-7.72845	5.19631e-10	4.53049e-09	12.2656	vps37		Modifier of rudimentary (Modr) family protein
DDB_G0267966	-1.03196	6.92631	-7.71615	5.42661e-10	4.72646e-09	12.2137	pyd1		dihydropyrimidine dehydrogenase
DDB_G0292188	1.76381	6.82479	7.71165	5.51346e-10	4.79722e-09	12.2082	DDB_G0292188		unknown
DDB_G0287631	-1.07901	5.99112	-7.70825	5.57981e-10	4.85001e-09	12.2529	glk		glucokinase
DDB_G0270360	-1.82762	4.12039	-7.70421	5.65991e-10	4.91464e-09	12.5062	bud31		putative RNA splicing factor, putative transcription factor
DDB_G0294038	1.12674	7.58523	7.70242	5.69586e-10	4.94084e-09	12.1401	mrpl6	rpl6	ribosomal protein L6, mitochondrial
DDB_G0283377	1.22849	5.82257	7.70109	5.72248e-10	4.9589e-09	12.2397	DDB_G0283377
DDB_G0292638	-1.71526	3.49562	-7.69962	5.75237e-10	4.97976e-09	12.5041	DDB_G0292638		Uncharacterized oxidoreductase ydjG
DDB_G0293750	-0.894326	6.13112	-7.69907	5.76338e-10	4.98425e-09	12.2196	dyrk2		putative protein serine/threonine kinase, DYRK family protein kinase, protein kinase, CMGC group
DDB_G0288903	-1.02053	7.03609	-7.6981	5.78309e-10	4.99624e-09	12.1479	cox19		cytochrome oxidase subunit 19
DDB_G0272765	-1.15785	5.52135	-7.69435	5.86015e-10	5.0577e-09	12.2294	DDB_G0272765
DDB_G0277137	-2.3293	2.90797	-7.69006	5.94951e-10	5.12548e-09	12.5494	DDB_G0277137		SUR2-type hydroxylase/desaturase catalytic region-containing protein
DDB_G0283007	-0.938435	9.10162	-7.69	5.95066e-10	5.12548e-09	12.0815	DDB_G0283007		unknown
DDB_G0294589	3.86324	0.831638	7.6844	6.06938e-10	5.22248e-09	12.588	DDB_G0294589		short-chain dehydrogenase/reductase (SDR) family protein
DDB_G0288663	-3.02737	2.57885	-7.68162	6.12928e-10	5.26872e-09	12.5497	DDB_G0288663
DDB_G0293902	1.48873	3.86453	7.67891	6.18821e-10	5.31403e-09	12.4049	pks44	dipks44, PKS	putative polyketide synthase, beta-ketoacyl synthase family protein
DDB_G0295807	5.08354	1.34907	7.67821	6.20352e-10	5.32184e-09	12.5531	DDB_G0295807		short-chain dehydrogenase/reductase (SDR) family protein, glucose/ribitol dehydrogenase family protein
DDB_G0292252	-1.86702	4.29595	-7.67275	6.32417e-10	5.41991e-09	12.3627	DDB_G0292252		unknown
DDB_G0290207	1.26236	4.86563	7.67097	6.36387e-10	5.44847e-09	12.2141	mdhA		malate dehydrogenase
DDB_G0272144	2.26131	4.22259	7.6706	6.37227e-10	5.4502e-09	12.3486	DDB_G0272144
DDB_G0279373	-1.15651	6.14723	-7.66894	6.40962e-10	5.47667e-09	12.094	snf5		SNF5 related protein
DDB_G0284183	-1.27625	4.81016	-7.66805	6.42978e-10	5.48841e-09	12.2459	mrfA	veg132, rcdK	transcription factor MrfA
DDB_G0272030	-3.13948	3.23347	-7.66602	6.47599e-10	5.52235e-09	12.502	DDB_G0272030
DDB_G0276777	-1.18762	7.24216	-7.66193	6.57013e-10	5.59704e-09	12.0125	DDB_G0276777
DDB_G0274551	-1.32418	8.57711	-7.6582	6.65725e-10	5.66561e-09	11.9717	rcdBB	veg113	random cDNA clone veg113
DDB_G0288795	-1.51693	4.37782	-7.6562	6.70423e-10	5.69993e-09	12.2838	DDB_G0288795		AKT family protein kinase DDB_G0288795
DDB_G0286353	-1.53685	4.67597	-7.65393	6.75825e-10	5.74015e-09	12.202	erkA	erk1	extracellular signal-regulated protein kinase, protein serine/threonine kinase, MAP kinase, MAPK family protein kinase, ERK subfamily protein kinase, mitogen-activated protein kinase
DDB_G0275241	-1.38939	6.06654	-7.6516	6.81404e-10	5.78179e-09	12.0488	nek3		NEK family protein kinase Nek3
DDB_G0279539	1.24474	7.10503	7.65028	6.84591e-10	5.80308e-09	11.9628	DDB_G0279539		RNA-binding region RNP-1 domain-containing protein
DDB_G0274693	-1.10672	3.79967	-7.64153	7.06058e-10	5.97912e-09	12.3075	DDB_G0274693		BRCT domain-containing protein
DDB_G0285717	1.70365	2.61569	7.63618	7.19507e-10	6.08698e-09	12.3634	gloB1	HAGH	hydroxyacylglutathione hydrolase, glyoxylase II, beta-lactamase domain-containing protein
DDB_G0276571	-1.0203	6.51905	-7.6342	7.24569e-10	6.12375e-09	11.9498	gnrC		gelsolin-related protein
DDB_G0282297	1.51904	7.5658	7.62951	7.36662e-10	6.21981e-09	11.8875	forB		actin binding protein, formin homology domain-containing protein
DDB_G0281683	-1.8057	4.9748	-7.62676	7.43854e-10	6.27434e-09	12.0959	msh3		mutS homolog, DNA mismatch repair protein
DDB_G0274725	3.58094	-0.285178	7.62582	7.46312e-10	6.28887e-09	12.1452	DDB_G0274725
DDB_G0273053	-1.10705	5.72058	-7.62308	7.53567e-10	6.34376e-09	11.9851	DDB_G0273053		SNF2-related domain-containing protein, putative DEAD/DEAH box helicase
DDB_G0280471	1.21719	8.8911	7.62244	7.55281e-10	6.35193e-09	11.8435	DDB_G0280471
DDB_G0274269	-2.54189	3.31572	-7.62143	7.57984e-10	6.36841e-09	12.3086	DDB_G0274269		putative histone acetyltransferase
DDB_G0274969	1.80723	2.96716	7.62075	7.59781e-10	6.37724e-09	12.2987	DDB_G0274969		putative lysophosphatidic acid acyltransferase, phospholipid/glycerol acyltransferase
DDB_G0279145	-1.0457	7.21106	-7.61504	7.75259e-10	6.50078e-09	11.86	DDB_G0279145		(trans)glycosidase superfamily protein
DDB_G0269812	2.03273	1.94386	7.60348	8.07574e-10	6.76511e-09	12.2864	DDB_G0269812
DDB_G0288635	-1.69142	3.71136	-7.60235	8.10786e-10	6.78537e-09	12.0811	DDB_G0288635		transmembrane protein
DDB_G0294052	1.42168	10.3743	7.6015	8.13226e-10	6.79914e-09	11.7798	nad11	ndufs1	NADH:ubiquinone oxidoreductase 80 kDa subunit, NADH dehydrogenase subunit 11, NADH dehydrogenase (ubiquinone) Fe-S protein 1
DDB_G0289701	-0.76999	7.98439	-7.59851	8.21876e-10	6.86475e-09	11.7655	DDB_G0289701		WD40-like domain-containing protein, ezrin/radixin/moesin C-terminal domain-containing protein, putative nucleoporin 214
DDB_G0285837	-1.08584	5.96964	-7.59571	8.30033e-10	6.92612e-09	11.8514	DDB_G0285837		bromodomain-containing protein, WD-40 repeat-containing protein, BRWD group protein
DDB_G0294559	-1.2408	5.12892	-7.59527	8.31323e-10	6.93012e-09	11.9509	DDB_G0294559		RNA-binding region RNP-1 domain-containing protein, RNA recognition motif-containing protein RRM
DDB_G0269548	-3.54783	0.587151	-7.59337	8.3694e-10	6.96879e-09	12.1425	limG		LIM-type zinc finger-containing protein
DDB_G0287953	0.88114	7.33824	7.59315	8.3759e-10	6.96879e-09	11.7597	psmD1		26S proteasome regulatory subunit S1, 26S proteasome non-ATPase regulatory subunit 1
DDB_G0290659	3.2451	2.94378	7.58984	8.47417e-10	7.03869e-09	12.2681	sdrA	SDR1	short-chain dehydrogenase/reductase (SDR) family protein
DDB_G0270404	-1.03492	7.4794	-7.58977	8.47638e-10	7.03869e-09	11.7454	docB	GEF, DockB	DOCK family protein, putative guanine nucleotide exchange factor (GEF)
DDB_G0289269	-2.22485	2.75907	-7.58277	8.68849e-10	7.20782e-09	12.2107	DDB_G0289269
DDB_G0278417	-1.55684	5.25679	-7.57949	8.78988e-10	7.28487e-09	11.8476	xacB	RacGEF, RacGAP	pleckstrin homology (PH) domain-containing protein, RhoGEF domain-containing protein, RhoGAP domain-containing protein, IQ calmodulin-binding domain-containing protein
DDB_G0272368	-3.16108	3.4278	-7.57142	9.04407e-10	7.48828e-09	12.1775	ndm		macropinocytosis suppressor Ndm
DDB_G0272466	5.13148	2.19164	7.5702	9.08325e-10	7.51345e-09	12.187	DDB_G0272466		short-chain dehydrogenase/reductase (SDR) family protein, glucose/ribitol dehydrogenase family protein
DDB_G0284681	1.23205	5.91244	7.56869	9.13184e-10	7.54634e-09	11.753	DDB_G0284681	nonspecific lipid-transfer protein	sterol carrier protein
DDB_G0291728	-1.32418	4.17832	-7.56797	9.15497e-10	7.55815e-09	11.969	arpE	Actr5, Arp5	actin related protein 5
DDB_G0280205	-1.03356	5.90473	-7.56685	9.19138e-10	7.58089e-09	11.7647	DDB_G0280205
DDB_G0278733	-1.07028	7.31543	-7.56565	9.23043e-10	7.60577e-09	11.6735	aip1	veg150, rcdA, WRP2, wdpA, DAip1	actin-interacting protein 1
DDB_G0274283	-0.8639	6.71095	-7.5632	9.31075e-10	7.66456e-09	11.6874	DDB_G0274283		Monocyte to macrophage differentiation factor 2
DDB_G0272883	1.30356	5.35075	7.55976	9.42461e-10	7.75084e-09	11.8636	ksrA-1	ksrA, 3-dehydrosphinganine reductase	3-ketosphinganine reductase
DDB_G0278053	-1.4135	4.87302	-7.55521	9.57731e-10	7.86885e-09	11.807	ilvB		thiamine pyrophosphate-binding enzyme family protein, 2-hydroxyphytanoyl-CoA lyase
DDB_G0289787	2.51958	2.99061	7.55361	9.63148e-10	7.90577e-09	12.0402	DDB_G0289787
DDB_G0283813	1.2573	4.60802	7.55238	9.67335e-10	7.93252e-09	11.9078	hmgL	HMGCL	hydroxymethylglutaryl-CoA lyase
DDB_G0274395	-1.42082	3.94972	-7.54968	9.76612e-10	8.00092e-09	11.9317	adcB		arrestin domain-containing protein AdcB
DDB_G0280043	1.26985	4.98499	7.54753	9.84066e-10	8.05427e-09	11.7592	rab8A	sas1, sasA	Rab GTPase
DDB_G0273113	-2.48978	2.47872	-7.54463	9.94219e-10	8.12959e-09	12.1056	DDB_G0273113
DDB_G0292292	-3.03522	3.29942	-7.54318	9.99309e-10	8.16341e-09	12.0812	DDB_G0292292
DDB_G0283411	1.05872	5.98258	7.53959	1.01207e-09	8.25975e-09	11.6448	gcdh		glutaryl-CoA dehydrogenase
DDB_G0288717	1.55215	4.49934	7.53828	1.01677e-09	8.2902e-09	11.8387	DDB_G0288717
DDB_G0293130	2.15564	4.06669	7.53726	1.02046e-09	8.3124e-09	11.9316	clcF		chloride channel protein, CLC 1/2 family protein
DDB_G0274311	-0.796542	7.29222	-7.53508	1.02834e-09	8.36862e-09	11.562	DDB_G0274311		GRIM-19 domain-containing protein, NADH-ubiquinone oxidoreductase
DDB_G0277781	0.95623	7.62297	7.5336	1.03376e-09	8.40472e-09	11.5521	DDB_G0277781_RTE		Skipper GAG-PRO
DDB_G0276519	-1.88	3.82156	-7.53149	1.04149e-09	8.45955e-09	11.9474	mus81		crossover junction endonuclease
DDB_G0287585	-1.02742	7.14579	-7.53101	1.04324e-09	8.46566e-09	11.544	rgaA	DG1029, iqgA, rasGAP, rasGAP1, DGAP1, RIP2, IQGAP1	Ras GTPase-activating-like protein rgaA
DDB_G0281985	0.681748	7.32431	7.52969	1.04813e-09	8.49732e-09	11.5352	sec23		putative transport protein
DDB_G0275887	1.27731	6.23711	7.52652	1.05995e-09	8.58496e-09	11.5622	masA		malate synthase
DDB_G0288647	-1.26325	6.23157	-7.51636	1.0987e-09	8.89045e-09	11.5523	acad8		acyl-CoA dehydrogenase, acyl-Coenzyme A dehydrogenase family member 8
DDB_G0281907	-2.09203	4.40308	-7.51309	1.11148e-09	8.9853e-09	11.7882	DDB_G0281907		AAA+ ATPase, core domain-containing protein
DDB_G0292538	1.3931	5.83771	7.50823	1.13078e-09	9.13273e-09	11.5369	gtpbp1		GTP-binding protein 1
DDB_G0271144	-0.725003	8.60229	-7.50407	1.14751e-09	9.25911e-09	11.4257	cnxA		calnexin
DDB_G0287679	-1.53157	4.50574	-7.5007	1.16127e-09	9.36133e-09	11.6799	DDB_G0287679	tstF, TTRAY2
DDB_G0284847	-1.34804	4.58858	-7.50033	1.16281e-09	9.36489e-09	11.6723	DDB_G0284847		MIR domain-containing protein
DDB_G0295845	-1.04262	5.21611	-7.49921	1.16741e-09	9.39307e-09	11.6159	DDB_G0295845		ribonuclease T2
DDB_G0280495	1.12901	7.24276	7.49648	1.17875e-09	9.46812e-09	11.4435	fumH	FH	fumarate hydratase, fumarase
DDB_G0271054	-0.993372	4.46067	-7.49643	1.17895e-09	9.46812e-09	11.6662	DDB_G0271054		SMAD/FHA domain-containing protein
DDB_G0286463	-1.52366	6.29381	-7.49106	1.20156e-09	9.64063e-09	11.4722	DDB_G0286463		unknown
DDB_G0285953	-2.5373	2.82111	-7.48955	1.208e-09	9.68324e-09	11.904	DDB_G0285953
DDB_G0280117	-3.23421	2.35944	-7.48478	1.22854e-09	9.83868e-09	11.9076	DDB_G0280117		Slit homolog 1 protein
DDB_G0290599	-1.29062	5.10071	-7.48332	1.23491e-09	9.88045e-09	11.5514	DDB_G0290599		unknown
DDB_G0268318	3.32966	1.0082	7.48076	1.24614e-09	9.96095e-09	11.8646	DDB_G0268318
DDB_G0292456	0.943458	6.31492	7.47963	1.25114e-09	9.99157e-09	11.4183	apeh		acylaminoacyl-peptidase, N-acylpeptide hydrolase, acylamino-acid-releasing enzyme
DDB_G0276965	1.73568	3.75502	7.47412	1.27575e-09	1.01786e-08	11.5634	gltA		citrate synthase
DDB_G0284987	-2.21044	3.425	-7.47363	1.27798e-09	1.01869e-08	11.7576	repG	FEN1	XPG, flap structure specific endonuclease 1
DDB_G0284247	-2.65511	2.38815	-7.46948	1.2969e-09	1.03281e-08	11.8566	DDB_G0284247
DDB_G0274535	-1.18726	5.03913	-7.46354	1.32441e-09	1.05374e-08	11.4772	DDB_G0274535		unknown
DDB_G0284571	2.96646	1.72489	7.45589	1.36079e-09	1.08168e-08	11.8105	gacC	RacGAP	RhoGAP domain-containing protein
DDB_G0278597	1.20294	5.44134	7.45038	1.38757e-09	1.10194e-08	11.3419	DDB_G0278597		bacterial transferase hexapeptide repeat-containing protein
DDB_G0267526	-1.22712	6.64027	-7.44945	1.39215e-09	1.10455e-08	11.2758	DDB_G0267526
DDB_G0278879	-1.40069	5.00899	-7.4449	1.41475e-09	1.12144e-08	11.439	gdt9		putative transmembrane protein, dusty protein kinase, protein kinase, TKL group, tyrosine kinase-like protein, GDT family protein kinase
DDB_G0281177	1.1608	3.38658	7.4433	1.42276e-09	1.12675e-08	11.6041	tmem208		transmembrane protein, DUF788 family protein
DDB_G0349030	-1.84202	2.82496	-7.43982	1.4404e-09	1.13966e-08	11.7168	DDB_G0349030		unknown
DDB_G0280237	1.87271	3.34461	7.43655	1.45718e-09	1.15188e-08	11.6093	coq5		ubiE/COQ5 methyltransferase family protein
DDB_G0267704	1.72607	4.72526	7.43555	1.46237e-09	1.15491e-08	11.4652	mcfT	slc25a21	putative mitochondrial 2-oxodicarboxylate transporter
DDB_G0271108	-1.3229	4.24709	-7.4343	1.46883e-09	1.15894e-08	11.5028	DDB_G0271108
DDB_G0273189	1.74971	3.65798	7.43061	1.48813e-09	1.17309e-08	11.5996	DDB_G0273189		transmembrane protein
DDB_G0271676	-0.975065	5.78302	-7.42935	1.49482e-09	1.17728e-08	11.2679	nlp	Cdc15/Fes/CIP4 domain-containing protein	SH3 domain-containing protein Nlp
DDB_G0276233	0.651491	7.5672	7.42062	1.54172e-09	1.2131e-08	11.1356	cct8		chaperonin containing TCP1 theta subunit
DDB_G0267974	-1.51696	5.67707	-7.41999	1.5452e-09	1.21471e-08	11.2553	DDB_G0267974
DDB_G0276677	-1.12529	6.6957	-7.41936	1.54862e-09	1.21629e-08	11.1816	DDB_G0276677
DDB_G0272592	-1.70781	4.17965	-7.41866	1.55245e-09	1.21817e-08	11.4422	DDB_G0272592		EGF-like domain-containing protein
DDB_G0267798	-1.20166	4.87916	-7.41803	1.55595e-09	1.2198e-08	11.3516	DDB_G0267798
DDB_G0273193	1.58352	4.72623	7.41758	1.5584e-09	1.22061e-08	11.3771	DDB_G0273193		PH domain-containing protein
DDB_G0267904	-2.56562	3.72922	-7.4169	1.56216e-09	1.22243e-08	11.5789	DDB_G0267904		WD40 repeat-containing protein
DDB_G0279559	-0.910113	6.89624	-7.41486	1.5735e-09	1.23018e-08	11.1517	pcf11		ENTH domain-containing protein, regulation of nuclear pre-mRNA domain-containing protein (RPR), pre-mRNA cleavage complex protein
DDB_G0286383	3.71301	0.424598	7.41129	1.59349e-09	1.24467e-08	11.4904	DDB_G0286383
DDB_G0267774	3.49138	2.12351	7.40931	1.60472e-09	1.25229e-08	11.6442	abkC	AdckC	ABC1 family protein kinase AbkC
DDB_G0279449	-0.788896	9.03019	-7.40713	1.61716e-09	1.26086e-08	11.0827	DDB_G0279449		villin headpiece (VHP) domain-containing protein, putative actin binding protein
DDB_G0271106	1.41556	4.97888	7.40562	1.62581e-09	1.26644e-08	11.2864	sod2	SOD	superoxide dismutase, putative mitochondrial superoxide dismutase
DDB_G0285505	1.20698	10.2728	7.39893	1.6648e-09	1.29563e-08	11.0612	ino1	ISYNA1, MIPS	inositol-3-phosphate synthase, myo-inositol-1-phosphate synthase
DDB_G0271728	-1.67673	4.14477	-7.39843	1.66774e-09	1.29674e-08	11.3809	DDB_G0271728
DDB_G0285961	-1.81989	6.36137	-7.39779	1.67156e-09	1.29853e-08	11.1493	rfc1		replication factor C subunit 1
DDB_G0283381	-2.92942	3.89534	-7.3966	1.67858e-09	1.30281e-08	11.4892	DDB_G0283381		unknown
DDB_G0284867	1.12228	5.51257	7.39554	1.68491e-09	1.30653e-08	11.1814	abcC8		ABC transporter C family protein
DDB_G0279143	-2.75876	2.5577	-7.39485	1.68902e-09	1.30853e-08	11.6012	DDB_G0279143
DDB_G0269916	-0.781551	11.7402	-7.39323	1.69873e-09	1.31486e-08	11.0522	atp5b		ATP synthase beta chain, mitochondrial
DDB_G0283535	0.842939	6.75869	7.39029	1.71654e-09	1.32745e-08	11.0712	DDB_G0283535	DG1104	WD-40 repeat-containing protein, DmX-like protein
DDB_G0270042	0.819904	6.59688	7.38794	1.73089e-09	1.33734e-08	11.0703	ascc3l		DEAD/DEAH box helicase, U5 small nuclear ribonucleoprotein 200 kDa helicase, Sec63 domain-containing protein
DDB_G0285581	1.1822	4.1043	7.38716	1.73569e-09	1.33984e-08	11.3355	DDB_G0285581
DDB_G0281743	-1.1695	5.15966	-7.38572	1.74454e-09	1.34545e-08	11.1815	DDB_G0281743
DDB_G0291330	-1.99985	2.6405	-7.38424	1.75373e-09	1.35132e-08	11.537	kctd9		BTB/POZ domain-containing protein, potassium channel tetramerization domain-containing protein
DDB_G0293044	-3.43409	1.95609	-7.38324	1.75996e-09	1.35435e-08	11.5561	DDB_G0293044		Kelch repeat-containing protein 2
DDB_G0268158	-1.93783	6.17033	-7.38299	1.76148e-09	1.35435e-08	11.1256	DDB_G0268158		PHD zinc finger-containing protein
DDB_G0275601	1.33052	3.97389	7.38284	1.76242e-09	1.35435e-08	11.3289	ltv1		LVT1 homolog
DDB_G0280269	-1.71341	4.62489	-7.38096	1.77424e-09	1.36222e-08	11.3051	DDB_G0280269
DDB_G0274809	1.03008	4.92334	7.38033	1.77816e-09	1.364e-08	11.224	mppA1	mppA, &alpha;-MPP, alpha-MPP	mitochondrial processing peptidase alpha subunit
DDB_G0282033	-1.4221	2.72981	-7.37643	1.80289e-09	1.38173e-08	11.4848	DDB_G0282033		major vault protein
DDB_G0283255	-1.78221	2.27232	-7.37432	1.81643e-09	1.39086e-08	11.5202	DDB_G0283255
DDB_G0284331	-1.69681	2.59272	-7.37397	1.81872e-09	1.39137e-08	11.4748	regA	pde2, DG1030, DdPDE2	cAMP phosphodiesterase RegA
DDB_G0290839	6.49413	-1.62082	7.36228	1.89561e-09	1.4489e-08	10.4886	DDB_G0290839
DDB_G0293416	2.0415	4.44115	7.35434	1.94969e-09	1.4889e-08	11.2635	abcB1	mrpA	ABC transporter B family protein
DDB_G0272002	-2.70634	1.76388	-7.35137	1.97029e-09	1.50329e-08	11.4529	egeA		C2 domain-containing protein EgeA
DDB_G0277835	-1.61604	4.93734	-7.34697	2.00128e-09	1.52557e-08	11.1459	cspA	37D	culmination specific protein 37D
DDB_G0282793	1.09217	3.87436	7.34292	2.0302e-09	1.54624e-08	11.1911	wdr61		WD40 repeat-containing protein
DDB_G0292846	-1.34547	4.45333	-7.33982	2.05261e-09	1.56192e-08	11.1507	DDB_G0292846
DDB_G0278143	1.00184	7.2345	7.33636	2.078e-09	1.57845e-08	10.8571	DDB_G0278143
DDB_G0290723	-1.08105	7.60186	-7.33635	2.07803e-09	1.57845e-08	10.8496	mkcB	DG1101	putative protein serine/threonine kinase, STE20 family protein kinase, protein kinase, STE group, MKC subfamily protein kinase
DDB_G0279663	-0.911156	6.24968	-7.33605	2.08026e-09	1.57875e-08	10.9232	DDB_G0279663		SAP DNA-binding domain-containing protein
DDB_G0288075	1.25321	4.53046	7.33363	2.09816e-09	1.59092e-08	11.0672	DDB_G0288075
DDB_G0270238	-1.06584	8.05079	-7.3332	2.10139e-09	1.59196e-08	10.8261	DDB_G0270238
DDB_G0273291	2.48339	3.09374	7.33009	2.12465e-09	1.60815e-08	11.2162	ddo-2	DDO	D-aspartate oxidase, D-amino-acid:oxygen oxidoreductase (deaminating)
DDB_G0292358	0.735295	7.22833	7.32681	2.1495e-09	1.62552e-08	10.8177	ino80		SNF2-related domain-containing protein, DEAD/DEAH box helicase domain-containing protein, CHR group protein, helicase, C-terminal domain-containing protein
DDB_G0269022	1.52894	2.68365	7.32426	2.16903e-09	1.63885e-08	11.303	DDB_G0269022
DDB_G0274705	2.37689	2.60803	7.32149	2.1904e-09	1.65353e-08	11.2543	DDB_G0274705		putative glutathione S-transferase
DDB_G0269472	1.69608	3.95985	7.32069	2.19665e-09	1.65678e-08	11.1105	psmB2	20S proteasome subunit beta-2	proteasome subunit beta type 2
DDB_G0292326	-1.02188	4.39956	-7.31854	2.21345e-09	1.66798e-08	11.0343	gcvT		aminomethyltransferase, glycine cleavage system T-protein
DDB_G0292404	-1.02152	9.09172	-7.31587	2.23449e-09	1.68178e-08	10.7614	sti1	STIP1	tetratricopeptide-like helical domain-containing protein (TPR), stress-induced-phosphoprotein 1
DDB_G0274479	-2.05461	1.81704	-7.31572	2.23569e-09	1.68178e-08	11.3267	DDB_G0274479
DDB_G0347686	-1.04547	4.18651	-7.30501	2.32222e-09	1.74534e-08	11.0288	DDB_G0347686
DDB_G0281967	-2.15674	3.22431	-7.29777	2.38261e-09	1.78915e-08	11.1581	DDB_G0281967		putative cell surface glycoprotein
DDB_G0284545	-2.19853	2.23546	-7.29361	2.41801e-09	1.81259e-08	11.2517	sgkB	SK, SPHK	sphingosine kinase
DDB_G0269110	1.4489	4.60786	7.2936	2.41806e-09	1.81259e-08	10.8896	tspA	CD9	tetraspanin family protein
DDB_G0288783	-1.88526	4.32042	-7.29296	2.42357e-09	1.81513e-08	11.0248	mybG		myb domain-containing protein
DDB_G0284773	-1.40654	5.08067	-7.28089	2.52957e-09	1.89286e-08	10.8225	DDB_G0284773		transmembrane protein
DDB_G0290537	1.89859	4.38965	7.27854	2.55071e-09	1.90701e-08	10.983	DDB_G0290537	ALDH	aldehyde dehydrogenase, putative NAD-dependent aldehyde dehydrogenase
DDB_G0281317	-1.82371	3.89393	-7.27658	2.56849e-09	1.91863e-08	11.016	DDB_G0281317
DDB_G0270264	0.796126	6.36412	7.27621	2.57192e-09	1.91952e-08	10.701	metap2		methionine aminopeptidase 2
DDB_G0288169	1.96567	3.32457	7.27453	2.5873e-09	1.92931e-08	11.0788	cox10		putative heme A:farnesyltransferase, UbiA prenyltransferase family protein
DDB_G0288329	-1.33054	5.16816	-7.27154	2.61481e-09	1.94812e-08	10.7736	DDB_G0288329
DDB_G0288241	-0.856812	8.54906	-7.27068	2.62286e-09	1.95242e-08	10.6003	DDB_G0288241		Enhancer of mRNA-decapping protein 4
DDB_G0270806	1.58071	3.44303	7.26913	2.63733e-09	1.96149e-08	11.0651	ldhd		D-lactate dehydrogenase (cytochrome)
DDB_G0292676	-2.70858	4.00343	-7.26875	2.6408e-09	1.96236e-08	11.0294	bub1		putative protein serine/threonine kinase, putative mitotic checkpoint protein, BUB family protein kinase
DDB_G0284329	-0.822943	5.85955	-7.2675	2.65256e-09	1.96938e-08	10.6949	gefA	aimless, aleA, RasGEFA, RasGEF	Ras guanine nucleotide exchange factor
DDB_G0267784	-3.3515	3.00501	-7.2624	2.70097e-09	2.00198e-08	11.0381	DDB_G0267784
DDB_G0274249	2.08275	3.63064	7.26239	2.70114e-09	2.00198e-08	10.9808	DDB_G0274249
DDB_G0278863	1.14514	5.54823	7.25543	2.76865e-09	2.05024e-08	10.7017	fray1	DFray1	putative protein serine/threonine kinase, STE20 family protein kinase, protein kinase, STE group, FRAY subfamily protein kinase
DDB_G0282191	-2.28693	4.50085	-7.2544	2.77876e-09	2.05575e-08	10.8853	polA1		DNA polymerase alpha catalytic subunit, DNA polymerase alpha-primase
DDB_G0269204	-1.45615	3.37359	-7.25418	2.7809e-09	2.05575e-08	11.0083	dhkE		histidine kinase E
DDB_G0280527	1.16025	6.97828	7.24618	2.86101e-09	2.11315e-08	10.5568	DDB_G0280527	TSC2, armadillo repeat-containing protein	RapGAP/RanGAP domain-containing protein Tsc2
DDB_G0279177	-1.26627	3.47352	-7.24355	2.88778e-09	2.13107e-08	10.9828	DDB_G0279177		Zinc finger protein 830
DDB_G0280281	1.39211	3.2646	7.23949	2.92972e-09	2.16016e-08	10.9598	DDB_G0280281
DDB_G0278229	-1.30598	4.22563	-7.23847	2.94034e-09	2.16613e-08	10.8066	DDB_G0278229
DDB_G0278039	2.30338	2.08377	7.23612	2.96489e-09	2.18233e-08	11.0287	rpb8	polr2h	RNA polymerase II core subunit, RNA polymerase I core subunit, RNA polymerase III core subunit
DDB_G0290547	1.1341	7.08781	7.23401	2.98724e-09	2.1969e-08	10.5177	DDB_G0290547		Ubiquitin-conjugating enzyme E2 4
DDB_G0272754	1.16042	4.85279	7.23319	2.99595e-09	2.20141e-08	10.6826	gsr	GR	glutathione reductase, glutathione-disulfide reductase
DDB_G0280575	1.40292	4.03409	7.23237	3.00459e-09	2.20586e-08	10.7767	DDB_G0280575		Leucine-rich repeat-containing protein 45
DDB_G0271376	1.24708	3.91887	7.23206	3.00797e-09	2.20645e-08	10.8169	DDB_G0271376
DDB_G0284015	-1.49535	3.89267	-7.23152	3.01366e-09	2.20872e-08	10.8524	DDB_G0284015		PARP domain-containing protein, poly(ADP-ribose) polymerase, catalytic region domain-containing protein, BRCT domain-containing protein, WWE domain-containing protein
DDB_G0288621	1.68873	4.94792	7.23097	3.01955e-09	2.21115e-08	10.6746	psmD3		26S proteasome regulatory subunit S3, 26S proteasome non-ATPase regulatory subunit 3
DDB_G0285773	-1.67014	5.14951	-7.22587	3.07475e-09	2.24964e-08	10.6766	DDB_G0285773		putative transmembrane protein
DDB_G0269006	0.909773	5.74272	7.22106	3.12769e-09	2.28642e-08	10.54	DDB_G0269006		C2H2-type zinc finger-containing protein, RNA-binding region RNP-1 domain-containing protein, RNA recognition motif-containing protein RRM, D111/G-patch domain-containing protein
DDB_G0272969	1.5449	3.92268	7.21763	3.16601e-09	2.31246e-08	10.7203	psmB1		proteasome subunit beta type 1, 20S proteasome subunit beta-1
DDB_G0286623	-1.93423	3.92849	-7.20985	3.25458e-09	2.37512e-08	10.7826	mcm2		MCM family protein, putative DNA replication licensing factor
DDB_G0286063	0.959706	4.91013	7.20501	3.31102e-09	2.4142e-08	10.5129	DDB_G0286063		transmembrane protein
DDB_G0282067	-1.79672	4.47199	-7.20477	3.31378e-09	2.4142e-08	10.7177	DDB_G0282067		putative zinc transporter, cation diffusion facilitator (CDF) family protein
DDB_G0273097	1.15773	4.43275	7.20194	3.34726e-09	2.43652e-08	10.6435	ptpA1-1	ptpA1, PTP1	protein-tyrosine phosphatase 1
DDB_G0293580	1.4258	4.54456	7.19939	3.37767e-09	2.45656e-08	10.6096	DDB_G0293580		dCTP deaminase
DDB_G0280397	-1.82925	4.82379	-7.19858	3.38739e-09	2.46154e-08	10.5983	DDB_G0280397
DDB_G0279433	1.7663	6.92189	7.19561	3.4233e-09	2.48552e-08	10.3893	metap1		methionine aminopeptidase 1
DDB_G0288655	2.25566	6.38093	7.19513	3.42919e-09	2.48769e-08	10.3978	ugt52		sterol glucosyltransferase, pleckstrin homology (PH) domain-containing protein, GRAM domain-containing protein, glycosyltrasferase, FYVE-type zinc finger-containing protein
DDB_G0280555	-1.34925	4.04914	-7.18964	3.49659e-09	2.53444e-08	10.6339	DDB_G0280555
DDB_G0282363	1.00181	6.18949	7.18934	3.50029e-09	2.53497e-08	10.3602	psmA1	DG1026, prtC	20S proteasome subunit C2, proteasome subunit alpha type 1, 20S proteasome subunit alpha-1
DDB_G0281179	2.41426	2.28262	7.18296	3.58047e-09	2.59085e-08	10.8588	clkA		putative protein serine/threonine kinase, protein kinase, CMGC group, CLK family protein kinase
DDB_G0274965	-1.46603	4.17234	-7.18247	3.58674e-09	2.59248e-08	10.6381	DDB_G0274965		SNF2-related domain-containing protein, CHR group protein, helicase, C-terminal domain-containing protein
DDB_G0288773	1.25645	7.22495	7.18231	3.58879e-09	2.59248e-08	10.3217	ncfA	p67phox	p67-like superoxide-generating NADPH oxidase, cytosolic factor p67
DDB_G0284035	-1.15678	11.2304	-7.17802	3.64383e-09	2.62895e-08	10.2856	efa1B	DdEF1b, eEF1beta	elongation factor 1b, elongation factor 1 beta
DDB_G0278541	1.17841	5.22128	7.1779	3.64542e-09	2.62895e-08	10.4798	DDB_G0278541		membrane bound O-acyl transferase family protein
DDB_G0280259	2.58411	2.40613	7.17736	3.65234e-09	2.63172e-08	10.8461	DDB_G0280259		Lariat debranching enzyme
DDB_G0289829	0.894748	6.31866	7.17691	3.65817e-09	2.6337e-08	10.3519	DDB_G0289829		Uncharacterized protein KIAA1109
DDB_G0285403	-0.927401	7.03115	-7.17295	3.71004e-09	2.6688e-08	10.2913	DDB_G0285403		RNA-binding region RNP-1 domain-containing protein, RNA recognition motif-containing protein RRM
DDB_G0279775	-1.20602	4.02586	-7.17232	3.7183e-09	2.67249e-08	10.6074	DDB_G0279775
DDB_G0267648	1.06523	4.18216	7.17051	3.74231e-09	2.68748e-08	10.6274	DDB_G0267648
DDB_G0282295	1.42707	7.74553	7.16867	3.76684e-09	2.70283e-08	10.2578	ubqA		ubiquitin A
DDB_G0274383	-0.983445	5.06586	-7.16831	3.77166e-09	2.70403e-08	10.4666	pdeD	gbpA, pde5, DdPDE5	cGMP-dependent 3',5'-cGMP phosphodiesterase
DDB_G0267674	-1.29956	6.44201	-7.16773	3.7794e-09	2.7073e-08	10.3274	glcS		glycogen synthase
DDB_G0293414	-1.13512	6.69083	-7.16076	3.87417e-09	2.77287e-08	10.2776	DDB_G0293414		BRCA2 repeat-containing protein
DDB_G0268816	-1.36382	3.56707	-7.15765	3.9171e-09	2.80125e-08	10.5945	DDB_G0268816
DDB_G0291788	-0.641144	7.78893	-7.15635	3.93521e-09	2.81185e-08	10.2048	adprt3	TNKS, pARTb	poly(ADP-ribosyl)transferase, NAD+ ADP-ribosyltransferase
DDB_G0284937	2.08264	2.58302	7.15596	3.94069e-09	2.81342e-08	10.7618	DDB_G0284937		rhomboid family protein
DDB_G0294028	1.24488	8.55461	7.15103	4.01034e-09	2.86075e-08	10.1797	nad6	ND6	NADH dehydrogenase subunit 6
DDB_G0272676	-0.76269	7.12315	-7.14985	4.02713e-09	2.87034e-08	10.2115	sf3a1		ubiquitin domain-containing protein, splicing factor 3A subunit 1
DDB_G0283601	0.723218	6.59691	7.14554	4.08922e-09	2.91217e-08	10.1918	pppA	veg124, PP2A, rcdB	protein phosphatase 2A subunit A
DDB_G0277855	-1.70777	3.23477	-7.14469	4.10162e-09	2.91856e-08	10.5555	fimA	fim, p67, plastin, fimbrin 1	fimbrin-1
DDB_G0286149	0.619842	6.61207	7.1388	4.18821e-09	2.9777e-08	10.1987	dnpep		aspartyl aminopeptidase
DDB_G0282409	-1.04444	7.78176	-7.13598	4.23049e-09	3.00526e-08	10.1335	DDB_G0282409		bromodomain-containing protein, BRD group protein
DDB_G0294164	1.55727	3.79066	7.13474	4.24912e-09	3.016e-08	10.5801	DDB_G0294164_RTE		Skipper GAG-PRO
DDB_G0269202	-2.63058	3.81034	-7.1328	4.27841e-09	3.03245e-08	10.4739	gdcA	Dd-gdcA	gp64 and disintegrin-like, cysteine-rich protein
DDB_G0291600	2.05195	3.19581	7.13274	4.27939e-09	3.03245e-08	10.6107	ldpA	Ldp	lipid droplet membrane protein Ldp
DDB_G0277849	0.952141	8.04959	7.12756	4.35889e-09	3.08622e-08	10.0964	dymA		dynamin A
DDB_G0269640	1.01622	5.75801	7.12275	4.43397e-09	3.13678e-08	10.1974	DDB_G0269640		39S ribosomal protein L24, mitochondrial
DDB_G0295707	-1.04479	6.13542	-7.11192	4.6078e-09	3.25679e-08	10.1194	gtaP		putative GATA-binding transcription factor, GATA zinc finger domain-containing protein 16
DDB_G0274743	-1.07076	4.21194	-7.11171	4.61122e-09	3.25679e-08	10.3655	pisA	Dd-PIAS	MIZ-type zinc finger-containing protein
DDB_G0287839	3.03332	2.61504	7.10771	4.67725e-09	3.3007e-08	10.6007	DDB_G0287839		adenylate kinase
DDB_G0268258	-2.65219	4.70463	-7.10694	4.68995e-09	3.30693e-08	10.3851	kif12	kinesin-6	kinesin family member 12
DDB_G0290479	-1.14972	6.72883	-7.10553	4.71352e-09	3.32082e-08	10.0617	hydA	ALDH	aldehyde dehydrogenase, putative NAD-dependent aldehyde dehydrogenase
DDB_G0286999	-1.65602	4.33087	-7.10469	4.72758e-09	3.32798e-08	10.3413	DDB_G0286999
DDB_G0278785	1.79696	2.83087	7.10381	4.74253e-09	3.33576e-08	10.4107	DDB_G0278785
DDB_G0292960	1.87716	2.51642	7.10125	4.78584e-09	3.36346e-08	10.5677	DDB_G0292960		Ribosomal RNA-processing protein 8
DDB_G0277441	-1.47195	2.97812	-7.09336	4.92184e-09	3.4562e-08	10.4669	rabJ		Rab GTPase
DDB_G0276661	1.78107	2.56817	7.08889	5.00058e-09	3.50861e-08	10.4022	DDB_G0276661
DDB_G0293552	0.603139	7.37218	7.087	5.0342e-09	3.5293e-08	9.96648	DDB_G0293552
DDB_G0288501	1.58074	4.69607	7.08259	5.11366e-09	3.58207e-08	10.1811	ddx42		putative RNA helicase, DEAD/DEAH box helicase
DDB_G0279347	-1.08077	5.13579	-7.08061	5.14975e-09	3.6044e-08	10.1219	DDB_G0279347
DDB_G0282725	0.782047	5.96292	7.07933	5.1733e-09	3.61793e-08	10.0461	vilD		villin-like protein D
DDB_G0280831	1.38059	3.40762	7.07841	5.19028e-09	3.62684e-08	10.3787	DDB_G0280831		phosphoglycerate mutase family protein
DDB_G0269518	-1.75918	7.49131	-7.07676	5.22084e-09	3.64521e-08	9.92717	abnB		actobindin B
DDB_G0274171	1.33627	3.77256	7.07553	5.24359e-09	3.65811e-08	10.2615	stcC		unknown
DDB_G0288887	-1.22412	5.26563	-7.07326	5.28602e-09	3.6847e-08	10.0565	DDB_G0288887		unknown
DDB_G0279313	0.97087	4.83297	7.07203	5.30921e-09	3.69786e-08	10.1286	pigN		phosphatidylinositol glycan, class N
DDB_G0293004	0.925657	6.13676	7.07119	5.32509e-09	3.7059e-08	9.9871	ctaA		putative cation-transporting ATPase
DDB_G0280777	-0.940179	7.5507	-7.06947	5.35766e-09	3.72553e-08	9.90427	DDB_G0280777		bromodomain-containing protein, BRD group protein
DDB_G0267808	-1.29239	3.56293	-7.06142	5.51323e-09	3.8306e-08	10.3006	DDB_G0267808
DDB_G0274975	1.48433	4.25847	7.05834	5.57386e-09	3.86958e-08	10.2192	DDB_G0274975
DDB_G0280173	3.28223	0.937463	7.0541	5.65838e-09	3.92507e-08	10.3621	isca1		iron-sulfur cluster assembly 1 homolog
DDB_G0284943	1.47895	2.80123	7.05009	5.73957e-09	3.97816e-08	10.3489	DDB_G0284943		Sodium-dependent glucose transporter 1
DDB_G0279513	-3.10117	1.7041	-7.04367	5.8721e-09	4.06672e-08	10.3997	DDB_G0279513
DDB_G0275733	-0.942199	7.47622	-7.04282	5.88994e-09	4.07578e-08	9.81696	med26		putative mediator complex subunit 26
DDB_G0294629	1.1462	4.03394	7.03546	6.04599e-09	4.18039e-08	10.0983	DDB_G0294629		SET domain-containing protein, tetratricopeptide-like helical domain-containing protein (TPR)
DDB_G0276713	-0.769989	7.8746	-7.03305	6.09788e-09	4.21286e-08	9.76436	DDB_G0276713
DDB_G0267666	-1.31429	4.04726	-7.03039	6.15593e-09	4.24953e-08	10.1149	gefW	RasGEFW, RasGEF	RasGEF domain-containing protein
DDB_G0278591	-1.02823	7.53329	-7.0287	6.19305e-09	4.27171e-08	9.76123	DDB_G0278591
DDB_G0279221	2.33405	4.72206	7.02494	6.2762e-09	4.32557e-08	10.0316	DDB_G0279221
DDB_G0287593	1.22605	3.874	7.0232	6.31524e-09	4.34897e-08	10.0858	abcC6		ABC transporter C family protein
DDB_G0283099	-1.39704	5.41312	-7.02198	6.34273e-09	4.36439e-08	9.88445	DDB_G0283099		nipped-B protein, HEAT repeat-containing protein, armadillo-like helical domain-containing protein
DDB_G0279667	1.09875	10.903	7.01848	6.42207e-09	4.41543e-08	9.72141	H2AX	H2A.X	histone H2A
DDB_G0275643	-1.3344	3.61719	-7.01696	6.45691e-09	4.43582e-08	10.0846	DDB_G0275643
DDB_G0267892	-2.39574	2.74852	-7.01585	6.48243e-09	4.44978e-08	10.1893	DDB_G0267892
DDB_G0287895	-1.24765	5.79383	-7.01355	6.53562e-09	4.48269e-08	9.83228	gacM	RacGAP	RhoGAP domain-containing protein
DDB_G0278573	3.04257	1.6564	7.01203	6.57088e-09	4.50326e-08	10.2937	DDB_G0278573	GATase	glutamine amidotransferase class-I domain-containing protein
DDB_G0288481	1.52861	4.91109	7.01146	6.58435e-09	4.50888e-08	9.86625	gchA	folE, gtoC, GCH, GTPCH	GTP cyclohydrolase I
DDB_G0288639	-1.32212	6.27776	-7.00767	6.67346e-09	4.56625e-08	9.76175	DDB_G0288639		DNAJ heat shock N-terminal domain-containing protein, TPR repeat-containing protein
DDB_G0280255	1.54033	5.63242	7.00695	6.69058e-09	4.5743e-08	9.74829	mdhC		malate dehydrogenase
DDB_G0289991	-0.974362	5.77683	-7.00618	6.70902e-09	4.58325e-08	9.76473	DDB_G0289991
DDB_G0291782	-1.01207	6.13234	-6.99898	6.8828e-09	4.69821e-08	9.7309	DDB_G0291782
DDB_G0291342	-1.69868	3.8976	-6.99517	6.97674e-09	4.75695e-08	9.9987	tacA		transcription factor TacA
DDB_G0277765	-2.03595	4.66166	-6.99504	6.97997e-09	4.75695e-08	9.97011	DDB_G0277765_RTE		Skipper GAG-PRO
DDB_G0287735	2.25341	2.12623	6.99279	7.03597e-09	4.79129e-08	10.228	DDB_G0287735		putative 5'-nucleotidase
DDB_G0281483	1.35105	3.79263	6.99042	7.09564e-09	4.82808e-08	9.96704	ppr1	ppp4r1, PP4R1	protein phosphatase 4 regulatory subunit 1
DDB_G0291155	1.20362	4.96715	6.98152	7.3236e-09	4.97923e-08	9.84073	DDB_G0291155		RNA-binding region RNP-1 domain-containing protein, RNA recognition motif-containing protein RRM
DDB_G0279137	-1.06904	6.45534	-6.97272	7.55642e-09	5.13345e-08	9.6571	DDB_G0279137		methylenetetrahydrofolate reductase, MTHFR
DDB_G0284499	-2.40857	4.78346	-6.97142	7.5914e-09	5.15312e-08	9.8616	smc2		structural maintenance of chromosome protein
DDB_G0288017	1.70419	4.86409	6.96673	7.71907e-09	5.23562e-08	9.86886	DDB_G0288017		putative sphingomyelinase
DDB_G0271860	-1.21035	3.78494	-6.96603	7.73816e-09	5.24441e-08	9.93157	DDB_G0271860	PTPase	putative protein tyrosine phosphatase, dual specificity
DDB_G0270784	0.962777	6.39037	6.96295	7.82327e-09	5.2979e-08	9.58088	psmC1	DdTBPalpha	26S proteasome ATPase 1 subunit, 26S protease regulatory subunit 4, TAT binding protein alpha
DDB_G0279575	-2.06252	4.29161	-6.96272	7.82969e-09	5.29805e-08	9.83804	DDB_G0279575		DUF1084 family protein
DDB_G0268364	-1.15044	5.83621	-6.96204	7.84873e-09	5.30674e-08	9.66154	DDB_G0268364
DDB_G0281789	0.92867	4.41506	6.95988	7.90932e-09	5.34348e-08	9.7955	DDB_G0281789		Phosphoglucosamine mutase
DDB_G0277901	1.33177	3.91159	6.95907	7.93205e-09	5.3546e-08	9.86982	apm3	AP-3&mu;3	mu3, clathrin-adaptor medium chain AP-3
DDB_G0273381	-0.822111	6.38569	-6.95804	7.96111e-09	5.36998e-08	9.57777	DDB_G0273381		E3 ubiquitin-protein ligase TRIM37
DDB_G0284203	1.31341	3.24041	6.95761	7.97341e-09	5.37404e-08	9.95856	kynu		kynureninase, L-kynurenine hydrolase
DDB_G0291247	0.826537	6.479	6.95332	8.09587e-09	5.45228e-08	9.53872	mfeA	mfe1	Peroxisomal multifunctional enzyme type 2
DDB_G0274915	-1.0001	9.90975	-6.95171	8.1424e-09	5.4793e-08	9.47543	DDB_G0274915		unknown
DDB_G0286725	-0.799157	7.32953	-6.95118	8.15758e-09	5.4852e-08	9.49249	vps13A	vps13	vacuolar protein sorting-associated protein 13 family protein
DDB_G0284857	1.14721	4.2727	6.94912	8.21752e-09	5.52116e-08	9.75289	cdipt	phosphatidylinositol synthase	CDP-diacylglycerol--inositol 3-phosphatidyltransferase
DDB_G0277381	-2.37229	2.56889	-6.94682	8.28522e-09	5.56229e-08	10.0413	cpras1	DdiCPRas1	type A von Willebrand factor (VWFA) domain-containing protein, Ras GTPase domain-containing protein
DDB_G0285485	0.831654	5.80146	6.94329	8.38978e-09	5.62806e-08	9.53095	DDB_G0285485		P-loop containing nucleoside triphosphate hydrolase family protein
DDB_G0285293	-0.994877	5.20825	-6.94035	8.47807e-09	5.68283e-08	9.58242	spt4		transcription initiation factor Spt4
DDB_G0277405	-1.70725	6.82378	-6.93909	8.5161e-09	5.70385e-08	9.47192	DDB_G0277405		SAP DNA-binding domain-containing protein
DDB_G0285897	1.07491	4.53545	6.9386	8.53096e-09	5.70934e-08	9.70252	DDB_G0285897		type I phosphodiesterase/nucleotide pyrophosphatase family protein
DDB_G0286233	-1.91212	2.99887	-6.93597	8.6109e-09	5.75833e-08	9.9392	anapc6	cdc16	TPR repeat-containing protein, anaphase promoting complex subunit 6
DDB_G0291251	-1.12155	8.3918	-6.93132	8.7544e-09	5.84972e-08	9.40018	limD		LIM-type zinc finger-containing protein
DDB_G0289993	1.56596	2.68776	6.91788	9.18322e-09	6.13146e-08	9.87941	DDB_G0289993		acyl-CoA oxidase
DDB_G0278685	0.622546	6.40581	6.91534	9.26634e-09	6.18214e-08	9.40502	clmA	AP180	clathrin assembly protein AP180
DDB_G0289921	1.03542	4.36024	6.9149	9.28081e-09	6.18697e-08	9.62619	DDB_G0289921
DDB_G0274595	0.951743	7.58214	6.90641	9.56545e-09	6.37175e-08	9.33402	catA	cat, acrA	catalase
DDB_G0291039	-1.44746	3.98525	-6.90517	9.60749e-09	6.39478e-08	9.6758	kif11	kinesin-7	kinesin family member 11
DDB_G0277723	-1.59091	3.76022	-6.90116	9.74544e-09	6.48155e-08	9.68845	lip5		lipase family member 5
DDB_G0291213	1.62701	3.15078	6.89616	9.92059e-09	6.59291e-08	9.83504	DDB_G0291213_RTE		Skipper RT-IN
DDB_G0277685	-1.10901	8.10419	-6.89502	9.96084e-09	6.61453e-08	9.27405	DDB_G0277685
DDB_G0281475	1.37919	2.73951	6.89181	1.00751e-08	6.68165e-08	9.80917	pks18	dipks18, PKS	putative polyketide synthase, beta-ketoacyl synthase family protein
DDB_G0288821	-0.838538	7.06106	-6.89174	1.00776e-08	6.68165e-08	9.29032	DDB_G0288821		small MutS related (smr) family protein, K homology (KH), type 1 domain containing-protein
DDB_G0293646	1.05645	9.27577	6.89029	1.01296e-08	6.71098e-08	9.25857	mcfN	slc25a3	mitochondrial substrate carrier family protein, putative mitochondrial phosphate carrier protein
DDB_G0291928	2.4196	5.8967	6.88956	1.01561e-08	6.72328e-08	9.37864	ubqI		ubiquitin I
DDB_G0269514	-2.04101	3.20843	-6.88852	1.01937e-08	6.74297e-08	9.78537	DDB_G0269514
DDB_G0286699	1.21917	5.0699	6.88612	1.02811e-08	6.79551e-08	9.46926	DDB_G0286699
DDB_G0270072	-1.25772	3.49886	-6.88417	1.03526e-08	6.83315e-08	9.69591	DDB_G0270072		coiled-coil domain-containing protein
DDB_G0277471	1.21479	4.23024	6.88413	1.0354e-08	6.83315e-08	9.62086	DDB_G0277471		WD repeat-containing protein, putative proteasomal ATPase-associated factor
DDB_G0268138	1.55209	3.52706	6.88289	1.03999e-08	6.8542e-08	9.70137	DDB_G0268138		putative glutathione S-transferase, putative glutathione transferase
DDB_G0269288	0.681553	7.51149	6.88273	1.04056e-08	6.8542e-08	9.24385	DDB_G0269288
DDB_G0274407	1.0736	6.1601	6.88262	1.04099e-08	6.8542e-08	9.29259	DDB_G0274407		39S ribosomal protein L12, mitochondrial
DDB_G0290853	1.23319	4.13117	6.88236	1.04193e-08	6.85507e-08	9.58314	stlB	pks37, dipks37, PKS, steely2	polyketide synthase StlB
DDB_G0295659	2.1716	0.775626	6.88147	1.04523e-08	6.87151e-08	9.8153	pks36	dipks36, PKS	putative polyketide synthase, beta-ketoacyl synthase family protein
DDB_G0287405	0.847488	5.18947	6.88119	1.04627e-08	6.8731e-08	9.41347	DDB_G0287405		LMBR1-like conserved region-containing protein
DDB_G0294254	1.6688	2.75322	6.88066	1.04827e-08	6.88095e-08	9.80569	DDB_G0294254_RTE		Skipper RT-IN
DDB_G0277077	-0.86108	5.65133	-6.87777	1.0591e-08	6.9467e-08	9.32724	DDB_G0277077		UvrB/UvrC domain-containing protein
DDB_G0279563	1.22702	4.89841	6.8737	1.07452e-08	7.0424e-08	9.39777	DDB_G0279563
DDB_G0284597	1.01099	4.93076	6.86876	1.09356e-08	7.16174e-08	9.43418	csn5		Mov34/MPN/PAD-1 family protein, COP9 signalosome complex subunit 5
DDB_G0284761	-2.14532	2.38911	-6.86769	1.09774e-08	7.18364e-08	9.78128	fslA		frizzled and smoothened-like protein A
DDB_G0267528	1.10719	8.64789	6.86309	1.11586e-08	7.29658e-08	9.15744	DDB_G0267528
DDB_G0284969	-0.764523	5.25713	-6.86043	1.12645e-08	7.3602e-08	9.3108	DDB_G0284969		tetratricopeptide-like helical domain-containing protein (TPR), Sel1-like repeat-containing protein
DDB_G0284755	1.38171	3.41506	6.85886	1.13276e-08	7.39578e-08	9.60097	DDB_G0284755		histidine acid phosphatase family protein
DDB_G0282197	2.27301	3.34455	6.85674	1.14134e-08	7.44616e-08	9.59521	DDB_G0282197		membrane bound O-acyl transferase family protein
DDB_G0275529	1.2149	3.79526	6.85201	1.1607e-08	7.56665e-08	9.50197	DDB_G0275529
DDB_G0293064	1.29345	5.93189	6.85161	1.16235e-08	7.57167e-08	9.24311	DDB_G0293064
DDB_G0270666	-1.68076	4.00346	-6.84853	1.17516e-08	7.64926e-08	9.483	gdt2		MLK family protein kinase Gdt2
DDB_G0270864	-1.11422	8.10829	-6.84818	1.17663e-08	7.65302e-08	9.10617	DDB_G0270864		unknown
DDB_G0277195	1.29246	4.12345	6.84754	1.17932e-08	7.66469e-08	9.42546	mrps17	rps17	ribosomal protein S17, mitochondrial
DDB_G0277569	-2.09514	2.54484	-6.84518	1.18924e-08	7.72327e-08	9.65509	DDB_G0277569		GNS1/SUR4 family protein
DDB_G0278525	-1.19132	4.39107	-6.84116	1.20635e-08	7.82844e-08	9.40326	plaA	pla2	phospholipase A2
DDB_G0283475	0.571633	8.53011	6.83916	1.21499e-08	7.87853e-08	9.07301	DDB_G0283475		E3 ubiquitin-protein ligase UBR3
DDB_G0292158	-2.11472	1.89854	-6.8385	1.21786e-08	7.89115e-08	9.6507	DDB_G0292158
DDB_G0293662	4.9265	0.549751	6.83477	1.23409e-08	7.99027e-08	9.49406	DDB_G0293662
DDB_G0278197	-1.22826	5.52995	-6.83211	1.24585e-08	8.0603e-08	9.19324	DDB_G0278197
DDB_G0286983	-1.26742	6.13941	-6.82844	1.26218e-08	8.15981e-08	9.13552	DDB_G0286983
DDB_G0291229	1.24633	8.18726	6.82487	1.27833e-08	8.25798e-08	9.02597	abpF	kenN	actin binding protein F
DDB_G0293074	2.9172	1.11067	6.82132	1.29457e-08	8.35656e-08	9.63059	DDB_G0293074	DdvGAT, amino acid permease	putative GABA secretase
DDB_G0271140	-2.46586	3.40914	-6.81871	1.30663e-08	8.42809e-08	9.50334	abcA7		ABC transporter A family protein
DDB_G0285465	1.40266	6.27524	6.81688	1.31517e-08	8.47675e-08	9.05077	nog1	gtpbp4	nucleolar GTP-binding protein 1
DDB_G0278007	-1.58269	4.35853	-6.81543	1.322e-08	8.51438e-08	9.26763	DDB_G0278007		unknown
DDB_G0284807	-1.95524	2.30454	-6.80579	1.36811e-08	8.80468e-08	9.5691	DDB_G0284807		IPT/TIG domain-containing protein, EGF-like domain-containing protein
DDB_G0284511	2.64956	0.947839	6.80471	1.37335e-08	8.83175e-08	9.56641	DDB_G0284511
DDB_G0267794	-1.05042	6.74804	-6.80385	1.37757e-08	8.85226e-08	9.00421	DDB_G0267794		putative tRNA pseudouridine synthase
DDB_G0270444	-0.865597	6.49693	-6.80241	1.38465e-08	8.89108e-08	9.00522	DDB_G0270444		putative protein serine/threonine kinase, WD40 repeat-containing protein, protein kinase, CMGC group
DDB_G0277789	-0.922883	4.84494	-6.80192	1.38706e-08	8.89986e-08	9.15846	DDB_G0277789		transmembrane protein, vacuolar sorting protein 9 domain-containing protein, DUF726 family protein
DDB_G0281109	1.01251	5.84981	6.79986	1.39725e-08	8.95853e-08	9.06949	odc		group IV decarboxylase, Orn/DAP/Arg decarboxylase 2 domain-containing protein, ornithine decarboxylase
DDB_G0278061	1.88086	2.19721	6.79814	1.40585e-08	9.00691e-08	9.52153	tmem115		transmembrane protein
DDB_G0279791	2.44147	1.53037	6.79629	1.41511e-08	9.05946e-08	9.55338	plnA	DdLSD, Plin	perilipin
DDB_G0295757	0.910762	6.39589	6.79281	1.43272e-08	9.16535e-08	8.97502	DDB_G0295757		IPT/TIG domain-containing protein
DDB_G0290619	0.819108	5.865	6.79173	1.43828e-08	9.19403e-08	9.02011	DDB_G0290619		unknown
DDB_G0281265	-0.93292	4.61034	-6.78696	1.46286e-08	9.34416e-08	9.13296	DDB_G0281265		pleckstrin homology (PH) domain-containing protein
DDB_G0276099	0.90014	4.7867	6.78641	1.46572e-08	9.35545e-08	9.13519	DDB_G0276099		unknown
DDB_G0292994	0.757085	7.87477	6.78615	1.46707e-08	9.35711e-08	8.88795	pdhA		pyruvate dehydrogenase E1 alpha subunit
DDB_G0294044	0.794832	8.23683	6.7851	1.47259e-08	9.38531e-08	8.88035	mrps19	rps19	ribosomal protein S19, ribosomal protein S19, mitochondrial
DDB_G0280141	3.61284	1.81984	6.78391	1.47884e-08	9.41811e-08	9.4888	DDB_G0280141
DDB_G0291840	-2.01012	2.07308	-6.78306	1.4833e-08	9.43945e-08	9.49264	gacEE	RacGAP	pleckstrin homology (PH) domain-containing protein, RhoGAP domain-containing protein, C2 calcium/lipid-binding (CaLB) region-containing protein
DDB_G0290997	0.918873	7.29714	6.77552	1.52365e-08	9.68905e-08	8.87731	mppA2		mitochondrial processing peptidase alpha subunit, peptidase M16 family protein
DDB_G0283931	1.80903	2.37959	6.77238	1.54073e-08	9.7904e-08	9.4607	pks23	dipks23, PKS	putative polyketide synthase, beta-ketoacyl synthase family protein
DDB_G0290709	2.07581	1.9885	6.77083	1.54926e-08	9.83726e-08	9.4564	pks32	dipks32, PKS	putative polyketide synthase, beta-ketoacyl synthase family protein
DDB_G0274525	-1.40859	4.58647	-6.76823	1.56366e-08	9.92133e-08	9.09213	rad9		component of 9-1-1 complex
DDB_G0282815	1.34582	7.08352	6.76572	1.57766e-08	1.00027e-07	8.84551	DDB_G0282815	orfSGP	unknown
DDB_G0271694	-0.733668	7.44874	-6.76448	1.58466e-08	1.00397e-07	8.82224	DDB_G0271694
DDB_G0273031	-1.4559	3.4183	-6.76016	1.60922e-08	1.01877e-07	9.26027	DDB_G0273031		2-aminoethanethiol dioxygenase
DDB_G0282917	-1.80811	3.95945	-6.75879	1.61705e-08	1.02277e-07	9.18869	DDB_G0282917
DDB_G0267994	0.913709	4.91676	6.75864	1.61792e-08	1.02277e-07	8.99684	DDB_G0267994		DNAJ heat shock N-terminal domain-containing protein
DDB_G0275573	1.5992	3.85716	6.75267	1.65267e-08	1.04396e-07	9.071	vps32	Ddvps32	SNF7 family protein
DDB_G0281047	-1.16514	4.68747	-6.75228	1.65495e-08	1.04463e-07	9.05844	gxcEE	RacGEF	RhoGEF domain-containing protein, IQ calmodulin-binding domain-containing protein
DDB_G0280423	1.45647	3.36417	6.74625	1.69084e-08	1.0665e-07	9.17338	DDB_G0280423		UAS domain-containing protein, UBX domain-containing protein
DDB_G0271870	-1.18799	4.19853	-6.74208	1.71611e-08	1.08164e-07	9.05852	agnC		argonaut-like protein
[truncated: 7,197 more rows]

## Sheet: Folate_vs_control
Gene_name	logFC	AveExpr	t	P.Value	adj.P.Val	B	Gene.Name	Synonyms	Gene.products
[truncated: 8,553 more rows]

[truncated: 3 more sheets: Mm_vs_contol, Kp21_vs_control, Ml_vs_control]
