# Supplementary material for: Transcriptional Responses of Dictyostelium discoideum Exposed to Different Classes of Bacteria
Source: Front Microbiol. 2020 Mar 10;11:410. doi: 10.3389/fmicb.2020.00410 (PMC7078664; doi:10.3389/fmicb.2020.00410)
Supplement: TABLE S2 — Number of differentially expressed genes observed in this study. [file Table_2.XLSX]

## Sheet: Total
Table S2. Number of differentially-expressed genes observed in this study.
Bacteria	Genes
	UP	DOWN
Bs	372	415
KpGe	43	202
kp21	35	81
Mm	113	49
Ml	0	0
Folate	1	26
All conditions	1021

## Sheet: KpGe_vs_control_UPandDOWN_genes
Upregulated genes		Downregulated genes		logFC ratio greater than 2 or less than -2 with an adj.P.val ≤ 0.01 (Table S2)
Gene_name	logFC	adj.P.Val	Gene.Name	Synonyms	Gene.products
DDB_G0273235	5.83144	4.58799e-16	DDB_G0273235		P-type ATPase
DDB_G0277839	5.44839	2.1222e-14	cxgS	cox7s, coxVIIs	cytochrome oxidase subunit VIIs
DDB_G0289521	4.35809	1.62771e-18	srsA		starvation responsive small protein
DDB_G0292380	4.2349	2.35314e-20	fhbB	DdFHb, DidiB	flavohemoglobin
DDB_G0288201	4.1818	2.24396e-14	DDB_G0288201		catalytic activity
DDB_G0273319	4.1761	1.23498e-16	DDB_G0273319
DDB_G0292250	4.04546	2.35314e-20	sqrdl		putative sulfide quinone reductase
DDB_G0287519	4.03444	3.29919e-12	DDB_G0287519		acetyl-coA hydrolase
DDB_G0287765	3.91653	3.79761e-07	DDB_G0287765		NADH:flavin oxidoreductase/NADH oxidase domain-containing protein
DDB_G0289575	3.64578	4.24489e-07	DDB_G0289575
DDB_G0270060	3.5653	0.000308094	DDB_G0270060		carbohydrate-binding domain-containing protein
DDB_G0292378	3.41823	6.53883e-20	fhbA	DdFHa, DidiA	flavohemoglobin
DDB_G0286677	3.36271	2.33953e-15	DDB_G0286677
DDB_G0271980	3.30034	7.62876e-09	rabR		Rab GTPase
DDB_G0279871	3.20602	7.12111e-05	DDB_G0279871		zinc finger, B-box domain and FNIP repeat-containing protein
DDB_G0289519	3.15509	4.01047e-11	DDB_G0289519
DDB_G0288131	2.93275	6.2554e-19	cmbB	CaM-BP46, FNIP repeat-containing protein	calmodulin-binding protein CmbB
DDB_G0289311	2.8773	5.73143e-09	DDB_G0289311		transmembrane protein
DDB_G0286363	2.86285	4.95546e-06	DDB_G0286363
DDB_G0285065	2.86028	5.00366e-16	DDB_G0285065		leucine carboxyl methyltransferase
DDB_G0279493	2.71498	1.63461e-09	DDB_G0279493
DDB_G0292328	2.70884	3.2305e-13	iliM		FAD-binding monooxygenase
DDB_G0273217	2.6253	1.2925e-09	DDB_G0273217
DDB_G0274231	2.56813	4.36006e-05	DDB_G0274231
DDB_G0276291	2.56588	2.24396e-14	DDB_G0276291
DDB_G0271374	2.54288	8.0477e-08	DDB_G0271374		Glycerophosphodiester phosphodiesterase domain-containing protein 1
DDB_G0282817	2.53914	6.76241e-16	patB	PAT2	P-type ATPase
DDB_G0282467	2.47257	4.71287e-05	DDB_G0282467		1-aminocyclopropane-1-carboxylate synthase, S-adenosyl-L-methionine methylthioadenosine-lyase, ACC synthase
DDB_G0277531	2.35556	0.00160969	DDB_G0277531		EGF-like domain-containing protein
DDB_G0280233	2.29404	1.04242e-09	DDB_G0280233		unknown
DDB_G0278571	2.2276	6.65942e-12	DDB_G0278571		hypoxia induced family protein
DDB_G0277607	2.18567	2.47091e-10	DDB_G0277607
DDB_G0269270	2.18299	0.000295949	DDB_G0269270		AhpC/TSA family protein (This family contains proteins related to alkyl hydroperoxide reductase (AhpC) and thiol specific antioxidant (TSA). )
DDB_G0287225	2.18023	3.3494e-06	DDB_G0287225
DDB_G0287195	2.17767	0.000185295	DDB_G0287195
DDB_G0277513	2.14186	0.00970414	DDB_G0277513_ps		pseudogene
DDB_G0275689	2.10361	9.90062e-10	abcG2	mdrA1, mdrA	ABC transporter G family protein
DDB_G0288869	2.06978	0.000440297	DDB_G0288869		EGF-like domain-containing protein
DDB_G0275813	2.06338	1.10441e-06	DDB_G0275813		Magnesium transporter MRS2, mitochondrial
DDB_G0278297	2.05368	9.35467e-07	DDB_G0278297		metallophosphoesterase domain-containing protein
DDB_G0279571	2.02701	9.43686e-07	DDB_G0279571		polymorphic membrane protein repeat-containing protein
DDB_G0286241	2.00972	0.00102503	aifD		putative apoptosis inducing factor
DDB_G0295807	2.00623	0.00977503	DDB_G0295807		short-chain dehydrogenase/reductase (SDR) family protein, glucose/ribitol dehydrogenase family protein
DDB_G0284931	-2.00725	9.16494e-07	DDB_G0284931		unknown
DDB_G0292240	-2.03105	6.76241e-16	DDB_G0292240
DDB_G0274143	-2.03257	3.14095e-06	DDB_G0274143
DDB_G0290219	-2.03428	6.80321e-11	DDB_G0290219
DDB_G0275913	-2.03532	6.97438e-11	DDB_G0275913		transferase hexapeptide repeat family protein, putative acetyltransferase
DDB_G0293068	-2.03821	0.00292095	DDB_G0293068
DDB_G0287885	-2.04164	0.000556944	DDB_G0287885
DDB_G0277119	-2.04815	0.00119753	hspG8		heat shock protein Hsp20 domain-containing protein
DDB_G0282701	-2.05054	9.59028e-18	DDB_G0282701
DDB_G0284339	-2.05149	3.60619e-08	aplN	saposin-like protein N	amoebapore-like protein N
DDB_G0291568	-2.05263	0.000778757	dnaja1		DnaJ homolog subfamily A member 1
DDB_G0276261	-2.05463	2.19217e-05	mcfV		mitochondrial substrate carrier family protein
DDB_G0267784	-2.06077	1.42299e-05	DDB_G0267784
DDB_G0290513	-2.06629	0.0002888	DDB_G0290513
DDB_G0285347	-2.07093	1.97011e-06	DDB_G0285347
DDB_G0269354	-2.07725	3.72399e-08	DDB_G0269354		EGF-like domain-containing protein
DDB_G0292236	-2.07775	7.87992e-06	DDB_G0292236		unknown
DDB_G0283623	-2.0803	2.73185e-05	DDB_G0283623
DDB_G0287717	-2.08054	3.21379e-18	iliD		putative phytanoyl-CoA dioxygenase
DDB_G0267946	-2.08246	0.00301552	DDB_G0267946
DDB_G0294849	-2.08625	0.000403721	tRNA-Leu-UAA-2	tRNA	leucine transfer RNA
DDB_G0277837	-2.08659	1.08698e-09	cxgE	cox7E, coxVIIe	cytochrome c oxidase subunit VIIe
DDB_G0293978	-2.09397	0.00260548	gxcJ	RacGEF	RhoGEF domain-containing protein, DH domain-containing protein
DDB_G0277807	-2.10054	2.74448e-11	DDB_G0277807
DDB_G0285513	-2.10697	6.26152e-12	asf1		anti-silencing protein 1
DDB_G0277967	-2.11055	1.71566e-09	DDB_G0277967		RabGAP/TBC domain-containing protein, putative GTPase activating protein (GAP)
DDB_G0269180	-2.11332	1.98872e-08	rcdP	veg114	random cDNA clone veg114
DDB_G0286709	-2.11494	1.69152e-05	gpt9		putative glycophosphotransferase
DDB_G0290063	-2.11662	1.14345e-06	DDB_G0290063		EGF-like domain-containing protein
DDB_G0284013	-2.11745	0.0090244	spc25		kinetochore protein Spc25
DDB_G0293102	-2.12172	0.00015601	DDB_G0293102
DDB_G0272793	-2.12444	0.000128154	DDB_G0272793
DDB_G0277125	-2.13204	0.00116803	hspG11		heat shock protein Hsp20 domain-containing protein, putative alpha-crystallin-type heat shock protein
DDB_G0282475	-2.1332	2.95972e-12	gxcF	RacGEF	pleckstrin homology (PH) domain-containing protein, RhoGEF domain-containing protein
DDB_G0280445	-2.13923	1.79741e-10	DDB_G0280445		glutathione-dependent formaldehyde-activating, GFA family protein
DDB_G0270022	-2.15224	1.6976e-06	DDB_G0270022		cellular retinaldehyde-binding/triple function domain-containing protein
DDB_G0290689	-2.1553	0.00032967	DDB_G0290689		NUDIX hydrolase family protein, dinucleoside polyphosphate hydrolase
DDB_G0293992	-2.162	0.00114486	DDB_G0293992		C2 domain-containing protein
DDB_G0295463	-2.1694	0.000197807	tRNA-Leu-UAA-18	tRNA	leucine transfer RNA
DDB_G0269208	-2.1696	4.1859e-07	abcG19	abcG13	ABC transporter G family protein
DDB_G0291562	-2.17106	7.56675e-06	osbL		oxysterol binding family protein, member 12
DDB_G0276851	-2.17569	0.000407229	uduH		EGF-like domain-containing protein
DDB_G0283533	-2.18611	1.41296e-08	cbpB		calcium-binding protein
DDB_G0285179	-2.1893	4.13401e-08	DDB_G0285179
DDB_G0272795	-2.19718	2.91409e-10	3B-1	3B	prespore-specific protein
DDB_G0272965	-2.19811	1.52608e-06	DDB_G0272965
DDB_G0287033	-2.20022	5.68755e-12	nagA		beta-N-acetylhexosaminidase, glycoside hydrolase family 20 protein, beta-hexosaminidase
DDB_G0294841	-2.20206	0.000837424	tRNA-Leu-UAA-1	tRNA	leucine transfer RNA
DDB_G0283381	-2.20249	3.08358e-08	DDB_G0283381		unknown
DDB_G0283549	-2.2048	5.40107e-06	DDB_G0283549		C2 domain-containing protein
DDB0347838	-2.20694	2.41161e-05	NA	NA	NA
DDB_G0293210	-2.20846	6.14445e-09	sgmB		sphingomyelinase B
DDB_G0286723	-2.21524	1.12527e-05	ponC5		putative actin binding protein, ponticulin-related protein
DDB_G0277667	-2.21701	3.78913e-07	DDB_G0277667		cyclin domain-containing protein
DDB_G0275629	-2.21801	9.48941e-13	DDB_G0275629
DDB_G0286881	-2.21889	1.38063e-07	DDB_G0286881
DDB_G0289651	-2.22337	4.09048e-05	gtaO		putative GATA-binding transcription factor, GATA zinc finger domain-containing protein 15
DDB_G0274773	-2.22951	7.13919e-13	fslH		frizzled and smoothened-like protein H
DDB_G0267624	-2.23181	9.84804e-05	DDB_G0267624
DDB_G0287649	-2.24378	6.15028e-06	pldY	PLD3	phospholipase D3
DDB_G0280443	-2.24383	7.89735e-05	DDB_G0280443		FNIP repeat-containing protein
DDB_G0272877	-2.2559	1.04279e-06	DDB_G0272877		coiled-coil domain-containing protein
DDB_G0281065	-2.27408	2.44128e-10	DDB_G0281065
DDB_G0287385	-2.27595	1.12429e-09	DDB_G0287385		putative transmembrane protein
DDB_G0285353	-2.27992	1.69444e-06	hus1		checkpoint clamp complex protein
DDB_G0272368	-2.28586	3.64593e-09	ndm		macropinocytosis suppressor Ndm
DDB_G0276697	-2.28802	0.000443209	DDB_G0276697
DDB_G0274971	-2.29142	8.15116e-05	DDB_G0274971
DDB_G0277123	-2.29433	0.00188469	hspG10		HSP20-like chaperone domain-containing protein
DDB_G0270122	-2.29599	3.04906e-06	rasW		Ras GTPase
DDB_G0292312	-2.29631	1.18172e-10	DDB_G0292312	FbxD	F-box-containing protein FbxD
DDB_G0280045	-2.30097	1.15445e-13	thyA	THY1, thyX	thymidylate synthase (FAD)
DDB_G0267786	-2.30618	7.65879e-10	DDB_G0267786		pleckstrin homology (PH) domain-containing protein
DDB_G0276035	-2.30658	1.50937e-07	DDB_G0276035		EGF-like domain-containing protein
DDB_G0271642	-2.30863	0.000857504	cks1		cyclin-dependent kinases regulatory subunit
DDB_G0280115	-2.31059	2.93024e-06	DDB_G0280115		FNIP repeat-containing protein
DDB_G0288815	-2.31224	3.07523e-06	DDB_G0288815		EGF-like domain-containing protein
DDB_G0269564	-2.31903	6.15547e-06	DDB_G0269564		unknown
DDB_G0271140	-2.33031	1.75745e-08	abcA7		ABC transporter A family protein
DDB_G0277599	-2.33191	1.06876e-09	DDB_G0277599
DDB_G0279665	-2.33694	5.10898e-14	DDB_G0279665
DDB_G0292004	-2.33739	1.8175e-09	docC	DockC, DdDockC	DOCK family protein, putative guanine nucleotide exchange factor (GEF), cyclin-like F-box containing protein
DDB_G0274943	-2.34434	1.03697e-15	ranB		GTP-binding nuclear protein Ran
DDB_G0275079	-2.35378	0.00118319	hspG1		heat shock protein Hsp20 domain-containing protein, putative alpha-crystallin-type heat shock protein
DDB_G0284645	-2.3568	1.1278e-14	DDB_G0284645
DDB_G0273175	-2.35917	7.00371e-15	cf50-1	cf50	component of the counting factor (CF) complex
DDB_G0275523	-2.37298	9.91327e-18	DDB_G0275523
DDB_G0273465	-2.3814	0.000566617	DDB_G0273465
DDB_G0349427	-2.38276	0.00103985	DDB_G0349427
DDB_G0270340	-2.3838	1.52222e-11	rapC		Ras GTPase
DDB_G0289615	-2.38494	2.08184e-06	DDB_G0289615
DDB_G0275237	-2.39397	0.00251463	DDB_G0275237
DDB_G0305372	-2.401	2.10562e-05	DDB_G0305372		BAR/IMD domain-like superfamily protein DDB_G0305372
DDB_G0276049	-2.41374	1.88479e-15	DDB_G0276049		unknown
DDB_G0291314	-2.41581	0.00129281	DDB_G0291314	AAA ATPase domain-containing protein	disaggregase Hsp101
DDB_G0291119	-2.4173	0.000129403	DDB_G0291119
DDB_G0276847	-2.42781	1.04242e-09	DDB_G0276847
DDB_G0284729	-2.43018	0.000154671	fslK		frizzled and smoothened-like protein K
DDB_G0284631	-2.43914	1.50937e-07	DDB_G0284631		unknown
DDB_G0278575	-2.44236	5.5673e-05	DDB_G0278575
DDB_G0289969	-2.44728	0.000810401	DDB_G0289969
DDB_G0288635	-2.44887	2.53871e-13	DDB_G0288635		transmembrane protein
DDB_G0290177	-2.47064	5.66228e-12	DDB_G0290177		putative transmembrane protein
DDB_G0267846	-2.47401	2.99862e-06	expl1	DdExpl1	expansin-like protein
DDB_G0272993	-2.48348	1.63737e-06	DDB_G0272993
DDB_G0281961	-2.48935	1.06579e-11	DDB_G0281961		unknown
DDB_G0277855	-2.49156	2.47833e-12	fimA	fim, p67, plastin, fimbrin 1	fimbrin-1
DDB_G0270376	-2.49302	0.00225752	DDB_G0270376	sigN148	hssA/2C/7E family protein
DDB_G0293564	-2.5065	6.33662e-08	gins2		GINS complex subunit 2
DDB_G0289779	-2.50964	7.8777e-05	fmoA		flavin-containing monooxygenase, dimethylaniline monooxygenase [N-oxide-forming]
DDB_G0270330	-2.53243	0.00272199	DDB_G0270330		unknown
DDB_G0271970	-2.54643	0.000295949	DDB_G0271970
DDB_G0276757	-2.54735	0.000653819	sigH		transmembrane protein
DDB_G0285185	-2.57023	5.91103e-08	DDB_G0285185
DDB_G0268180	-2.57037	1.35463e-07	DDB_G0268180
DDB_G0276953	-2.58102	7.77529e-05	hspG9		heat shock protein Hsp20 domain-containing protein
DDB_G0270774	-2.59068	4.50452e-07	DDB_G0270774
DDB_G0284625	-2.59215	0.000416318	DDB_G0284625		EGF-like domain-containing protein
DDB_G0291842	-2.59535	3.10819e-14	DDB_G0291842		WEE family protein kinase DDB_G0291842
DDB_G0291255	-2.6124	2.38302e-13	29C		unknown
DDB_G0286717	-2.61908	0.000332653	ponC1		putative actin binding protein, ponticulin-related protein
DDB_G0284671	-2.62328	2.79165e-18	DDB_G0284671		unknown
DDB_G0278699	-2.63278	2.69082e-06	DDB_G0278699		unknown
DDB_G0268142	-2.6357	1.73747e-09	DDB_G0268142
DDB_G0290459	-2.64291	5.79804e-05	DDB_G0290459
DDB_G0271022	-2.65437	2.34596e-11	adcC		arrestin domain-containing protein AdcC
DDB_G0288663	-2.65925	3.64593e-09	DDB_G0288663
DDB_G0275163	-2.66592	6.45492e-06	DDB_G0275163
DDB_G0349321	-2.6687	0.000299948	DDB_G0349321
DDB_G0279673	-2.66894	3.66589e-06	DDB_G0279673		unknown
DDB_G0286277	-2.69206	1.61895e-11	DDB_G0286277		putative glycoside hydrolase
DDB_G0293044	-2.69248	9.79106e-09	DDB_G0293044		Kelch repeat-containing protein 2
DDB_G0292288	-2.70657	1.18172e-10	DDB_G0292288
DDB_G0267756	-2.70773	3.38237e-05	DDB_G0267756
DDB_G0272242	-2.71103	2.08683e-06	cupI		ricin B lectin domain-containing protein, cup family protein
DDB_G0281611	-2.71107	3.55942e-05	DDB_G0281611		unknown
DDB_G0281399	-2.72996	2.6968e-07	DDB_G0281399
DDB_G0269124	-2.73849	2.64817e-05	dcsA		cellulose synthase, UDP-glucose:1,4-beta-D-glucan 4-beta-D-glucosyltransferase
DDB_G0278449	-2.74765	1.18769e-06	rsmC		small GTPase
DDB_G0285043	-2.75191	4.14991e-05	DDB_G0285043		unknown
DDB_G0274575	-2.76052	1.38986e-11	myoK	myoIG	myosin 1K heavy chain
DDB_G0293762	-2.76616	1.31641e-10	DDB_G0293762		carbohydrate-binding domain-containing protein
DDB_G0295785	-2.77172	0.00318157	DDB_G0295785		cyclin-related 2 family protein
DDB_G0275789	-2.79424	0.000449963	DDB_G0275789
DDB_G0289669	-2.79782	6.2554e-19	DDB_G0289669		Protein FAM10A5
DDB_G0278203	-2.80001	4.68169e-07	xrcc4		putative DNA repair protein XRCC4
DDB_G0277491	-2.81434	5.79804e-05	hspG12		heat shock protein Hsp20 domain-containing protein, putative alpha-crystallin-type heat shock protein
DDB_G0287035	-2.8184	1.86741e-13	lmpB	DdCd36	lysosomal integral membrane glycoprotein LmpB
DDB_G0274499	-2.81957	6.86541e-13	DDB_G0274499		patatin family protein
DDB_G0272306	-2.82511	4.50239e-05	fscE		G-protein-coupled receptor (GPCR) family protein, frizzled and smoothened-like sans CRD protein
DDB_G0273157	-2.82517	1.36421e-07	iliE-1	iliE	concanavalin A-like lectin/glucanase superfamily protein (induced by Legionella pneumophila infection; there is a second copy of this gene, iliE-2)
DDB_G0284807	-2.82829	6.66002e-12	DDB_G0284807		IPT/TIG domain-containing protein, EGF-like domain-containing protein
DDB_G0295157	-2.8585	0.000457975	tRNA-Gly-GCC-10	tRNA	glycine transfer RNA
DDB_G0270986	-2.86165	0.000877999	tspC		tetraspanin family protein
DDB_G0268892	-2.86234	6.21506e-14	DDB_G0268892		unknown
DDB_G0284561	-2.87383	4.14456e-09	DDB_G0284561
DDB_G0285939	-2.9246	5.27029e-11	ctnnA	vinA, Dd-alpha-catenin	alpha-catenin related protein
DDB_G0276003	-2.93027	0.000894181	hspG2		heat shock protein Hsp20 domain-containing protein
DDB_G0288091	-2.93151	7.808e-10	DDB_G0288091		unknown
DDB_G0273197	-2.97741	2.41158e-15	alyD-1	alyD	lysozyme
DDB_G0281207	-2.9816	6.68602e-10	DDB_G0281207		EGF-like domain-containing protein
DDB_G0284169	-3.0066	4.60169e-07	DDB_G0284169		transmembrane protein
DDB_G0291474	-3.04466	9.84482e-10	DDB_G0291474
DDB_G0287101	-3.07716	1.79126e-05	noxB	gp91phox	superoxide-generating NADPH oxidase flavocytochrome, flavocytochrome b large subunit
DDB_G0275475	-3.09084	3.559e-09	DDB_G0275475
DDB_G0267490	-3.09719	6.80894e-10	ChLim		LIM-type zinc finger-containing protein, calponin homology (CH) domain-containing protein
DDB_G0285203	-3.10728	1.64848e-06	DDB_G0285203
DDB_G0280117	-3.11732	6.2797e-11	DDB_G0280117		Slit homolog 1 protein
DDB_G0272002	-3.12746	6.65942e-12	egeA		C2 domain-containing protein EgeA
DDB_G0270786	-3.15355	6.44651e-05	DDB_G0270786
DDB_G0290545	-3.20596	2.11439e-08	DDB_G0290545
DDB_G0283271	-3.2089	9.96225e-10	DDB_G0283271		DOMON related domain-containing protein, cytochrome b561 / ferric reductase transmembrane domain-containing protein
DDB_G0281049	-3.25048	1.16119e-06	DDB_G0281049
DDB_G0292158	-3.2584	1.2539e-12	DDB_G0292158
DDB_G0279513	-3.28029	2.73232e-09	DDB_G0279513
DDB_G0282459	-3.30771	1.42306e-11	grlH		G-protein-coupled receptor (GPCR) family 3 protein 8
DDB_G0289551	-3.31871	1.2292e-13	DDB_G0289551
DDB_G0272244	-3.37409	4.08361e-14	grlG		G-protein-coupled receptor (GPCR) family 3 protein 7
DDB_G0267834	-3.50425	1.60251e-09	DDB_G0267834
DDB_G0273389	-3.53814	0.000199808	psiG-1	psiG	PA14 domain-containing protein
DDB_G0293492	-3.55756	5.31928e-15	DDB_G0293492		glycoside hydrolase family 25 protein
DDB_G0274523	-3.58187	1.2636e-12	DDB_G0274523		RNA recognition motif-containing protein RRM
DDB_G0293744	-3.59575	4.46862e-07	DDB_G0293744
DDB_G0293208	-3.6256	3.24417e-07	DDB_G0293208		unknown
DDB_G0272572	-3.64682	2.61789e-08	DDB_G0272572
DDB_G0267892	-3.67417	3.72416e-12	DDB_G0267892
DDB_G0289051	-3.7512	3.32859e-09	DDB_G0289051
DDB_G0293782	-3.80348	2.37971e-05	DDB_G0293782
DDB_G0279741	-3.84587	5.80788e-06	DDB_G0279741
DDB_G0290539	-3.91421	1.47961e-08	DDB_G0290539
DDB_G0269202	-3.98006	5.66228e-12	gdcA	Dd-gdcA	gp64 and disintegrin-like, cysteine-rich protein
DDB_G0267814	-3.99549	1.07921e-11	DDB_G0267814
DDB_G0270826	-4.1666	3.10253e-14	abcG22		ABC transporter G family protein
DDB_G0286021	-4.22829	1.73917e-09	DDB_G0286021		unknown
DDB_G0276277	-4.24587	8.6111e-06	DDB_G0276277
DDB_G0270430	-4.31504	6.2554e-19	wipA	WIPa	WH2 domain-containing protein
DDB_G0295753	-4.44939	1.32387e-17	DDB_G0295753	slc25a3	mitochondrial substrate carrier family protein, putative mitochondrial phosphate carrier protein
DDB_G0269548	-4.78114	9.75883e-12	limG		LIM-type zinc finger-containing protein
DDB_G0286015	-4.87106	5.56803e-17	gmsA		Gamete and Mating-type Specific protein
DDB_G0277831	-5.07743	2.53925e-08	carD	cAR4, G-protein-coupled receptor	cAMP receptor 4
DDB_G0273277	-5.23333	1.29197e-13	DDB_G0273277
DDB_G0285345	-5.73303	2.29598e-14	DDB_G0285345		unknown

## Sheet: Bs_vs_control_UPandDOWN_genes
Upregulated genes		Downregulated genes		logFC ratio greater than 2 or less than -2 with an adj.P.val ≤ 0.01 (Table S2)
Gene_name	logFC	adj.P.Val	Gene.Name	Synonyms	Gene.products
DDB_G0273235	8.03564	8.94411e-21	DDB_G0273235		P-type ATPase
DDB_G0288201	6.97812	8.81062e-22	DDB_G0288201
DDB_G0290839	6.49413	1.4489e-08	DDB_G0290839
DDB_G0282467	6.4522	1.38553e-15	DDB_G0282467		1-aminocyclopropane-1-carboxylate synthase, S-adenosyl-L-methionine methylthioadenosine-lyase, ACC synthase
DDB_G0289521	6.41812	2.1154e-24	srsA		starvation responsive small protein
DDB_G0287765	6.30383	2.62149e-12	DDB_G0287765		NADH:flavin oxidoreductase/NADH oxidase domain-containing protein
DDB_G0292380	6.24156	2.03025e-26	fhbB	DdFHb, DidiB	flavohemoglobin
DDB_G0277839	5.91541	2.37498e-15	cxgS	cox7s, coxVIIs	cytochrome oxidase subunit VIIs
DDB_G0279871	5.70513	4.73084e-10	DDB_G0279871		zinc finger, B-box domain and FNIP repeat-containing protein
DDB_G0276629	5.49459	1.59328e-05	DDB_G0276629
DDB_G0285003	5.46149	7.13e-05	aifC		putative apoptosis inducing factor
DDB_G0292250	5.43434	7.44213e-25	sqrdl		putative sulfide quinone reductase
DDB_G0292378	5.22132	2.03025e-26	fhbA	DdFHa, DidiA	flavohemoglobin
DDB_G0289311	5.1368	2.22694e-16	DDB_G0289311		transmembrane protein
DDB_G0272466	5.13148	7.51345e-09	DDB_G0272466		short-chain dehydrogenase/reductase (SDR) family protein, glucose/ribitol dehydrogenase family protein
DDB_G0280335	5.08863	2.02974e-11	DDB_G0280335
DDB_G0295807	5.08354	5.32184e-09	DDB_G0295807		short-chain dehydrogenase/reductase (SDR) family protein, glucose/ribitol dehydrogenase family protein
DDB_G0267746	5.03221	4.70035e-05	DDB_G0267746
DDB_G0271980	5.0172	8.68887e-14	rabR		Rab GTPase
DDB_G0293662	4.9265	7.99027e-08	DDB_G0293662
DDB_G0286363	4.86692	2.69896e-11	DDB_G0286363
DDB_G0278571	4.82396	7.3521e-23	DDB_G0278571		hypoxia induced family protein
DDB_G0288921	4.61784	5.28985e-06	hspI		heat shock protein Hsp20 domain-containing protein, putative alpha-crystallin-type heat shock protein
DDB_G0276291	4.57757	1.46598e-22	DDB_G0276291
DDB_G0267206	4.5595	3.23014e-06	DDB_G0267206_RTE		DIRS1 ORF2 fragment
DDB_G0282061	4.49928	1.47368e-05	DDB_G0282061
DDB_G0279683	4.47767	1.70366e-06	DDB_G0279683		putative transmembrane protein
DDB_G0287519	4.43279	4.91698e-13	DDB_G0287519		acetyl-coA hydrolase
DDB_G0273319	4.41554	4.48018e-17	DDB_G0273319
DDB_G0274231	4.412	5.40206e-10	DDB_G0274231		oxidoreductase activity
DDB_G0288493	4.40674	4.46952e-05	DDB_G0288493
DDB_G0267328	4.39209	3.20111e-05	DDB_G0267328_RTE		DIRS1 ORF2 fragment
DDB_G0276271	4.34552	4.43609e-09	DDB_G0276271
DDB_G0274585	4.34527	1.28047e-14	DDB_G0274585		putative acyl-CoA oxidase
DDB_G0280819	4.28456	9.33469e-21	aoxA
DDB_G0286241	4.25562	1.20015e-09	aifD		putative apoptosis inducing factor
DDB_G0290959	4.20191	2.22648e-13	chtC	rsc6	unknown
DDB_G0271218	4.14526	3.01662e-06	DDB_G0271218		unknown
DDB_G0288131	4.14389	2.19223e-24	cmbB	CaM-BP46, FNIP repeat-containing protein	calmodulin-binding protein CmbB
DDB_G0275253	4.14255	0.000375451	DDB_G0275253		unknown
DDB_G0267868	4.13432	0.000152264	DDB_G0267868
DDB_G0286849	4.10313	2.56814e-06	DDB_G0286849		short-chain dehydrogenase/reductase (SDR) family protein, glucose/ribitol dehydrogenase family protein
DDB_G0276839	4.01889	7.21693e-14	DDB_G0276839
DDB_G0291482	3.98786	3.24037e-14	gloB2	HAGH	hydroxyacylglutathione hydrolase, glyoxylase II, beta-lactamase domain-containing protein
DDB_G0267184	3.86945	7.7562e-05	DDB_G0267184_RTE		DIRS1 ORF2 fragment
DDB_G0294589	3.86324	5.22248e-09	DDB_G0294589		short-chain dehydrogenase/reductase (SDR) family protein
DDB_G0305706	3.77651	1.51326e-06	DDB_G0305706_RTE		DIRS1 ORF1 fragment
DDB_G0280317	3.71654	1.15311e-10	DDB_G0280317		putative glutathione S-transferase, putative glutathione transferase
DDB_G0286383	3.71301	1.24467e-08	DDB_G0286383
DDB_G0289519	3.69404	8.19916e-13	DDB_G0289519
DDB_G0286221	3.68954	7.89173e-07	pigC		GlcNAc transferase, glycosyltransferase, phosphatidylinositol glycan, class C, phosphatidylinositol N-acetylglucosaminyltransferase subunit C
DDB_G0274291	3.66436	3.36664e-09	DDB_G0274291	lyT2-4	glycoside hydrolase family 24 protein, putative T4-like lysozyme
DDB_G0295505	3.66388	2.98839e-12	rnu6	U6, DdR40	snRNA, small nuclear RNA
DDB_G0267304	3.65158	0.000589724	DDB_G0267304_RTE		DIRS1 ORF3 fragment
DDB_G0291071	3.63285	0.000106104	DDB_G0291071
DDB_G0280141	3.61284	9.41811e-08	DDB_G0280141
DDB_G0291646	3.60251	1.33866e-05	DDB_G0291646		unknown
DDB_G0285065	3.59389	4.20959e-19	DDB_G0285065		leucine carboxyl methyltransferase
DDB_G0274725	3.58094	6.28887e-09	DDB_G0274725
DDB_G0287201	3.573	5.41371e-10	DDB_G0287201
DDB_G0276709	3.53384	1.26786e-07	DDB_G0276709
DDB_G0277203	3.50879	0.00178218	DDB_G0277203		NAD-dependent epimerase/dehydratase family protein
DDB_G0267774	3.49138	1.25229e-08	abkC	AdckC	ABC1 family protein kinase AbkC
DDB_G0277539	3.49135	3.57495e-14	DDB_G0277539		WEE family protein kinase DDB_G0277539
DDB_G0274661	3.44137	0.00343058	DDB_G0274661		unknown
DDB_G0289537	3.43409	6.13405e-07	DDB_G0289537
DDB_G0287371	3.42816	1.32932e-12	ada	ADD	adenosine deaminase
DDB_G0276523	3.42324	2.71414e-09	DDB_G0276523		membrane bound O-acyl transferase family protein
DDB_G0267210	3.41606	0.000991654	DDB_G0267210_RTE		DIRS1 ORF2 fragment
DDB_G0267258	3.40115	5.76824e-06	DDB_G0267258_RTE		DIRS1 ORF2 fragment
DDB_G0346831	3.40114	6.67493e-15	DDB_G0346831
DDB_G0271374	3.40076	1.11918e-10	DDB_G0271374		Glycerophosphodiester phosphodiesterase domain-containing protein 1 (hydrolase family)
DDB_G0267326	3.39709	0.000182646	DDB_G0267326_RTE		DIRS1 ORF2 fragment
DDB_G0269738	3.38857	1.03761e-16	desA	sphingolipid delta 4 desaturase	dihydroceramide desaturase
DDB_G0274223	3.38544	8.31284e-06	DDB_G0274223		putative glutathione S-transferase
DDB_G0290245	3.38177	0.00111827	psiC		PA14 domain-containing protein
DDB_G0268148	3.37612	0.001701	DDB_G0268148
DDB_G0277513	3.36345	6.69629e-05	DDB_G0277513_ps		pseudogene
DDB_G0290453	3.34605	2.1171e-05	usp12		peptidase C19 family protein, putative ubiquitin carboxyl-terminal hydrolase (UCH)
DDB_G0268318	3.32966	9.96095e-09	DDB_G0268318
DDB_G0288893	3.32401	2.04869e-16	hemF	CPO	coproporphyrinogen III oxidase, coproporphyrinogen oxidase
DDB_G0274495	3.30067	2.72685e-20	DDB_G0274495		HTTM domain-containing protein
DDB_G0267188	3.29446	2.09632e-05	DDB_G0267188_RTE		DIRS1 ORF2 fragment
DDB_G0280173	3.28223	3.92507e-08	isca1		iron-sulfur cluster assembly 1 homolog
DDB_G0294180	3.28205	0.000273381	DDB_G0294180_RTE		DIRS1 ORF1/ORF3 fusion fragment
DDB_G0273429	3.27123	3.10863e-09	hpdl-1	hpdl	4-hydroxyphenylpyruvate dioxygenase-like protein
DDB_G0291075	3.26716	9.11857e-16	warA	wariai, wri, hbx1	putative homeobox transcription factor, homeodomain (HOX) containing protein
DDB_G0267240	3.25811	0.000225951	DDB_G0267240_RTE		DIRS1 ORF2 fragment
DDB_G0281101	3.24858	9.8368e-21	ldhA		D-lactate dehydrogenase
DDB_G0290659	3.2451	7.03869e-09	sdrA	SDR1	short-chain dehydrogenase/reductase (SDR) family protein
DDB_G0267246	3.23775	2.99006e-05	DDB_G0267246_RTE		DIRS1 ORF1
DDB_G0283911	3.22715	5.60791e-11	DDB_G0283911		HSP20-like chaperone domain-containing protein
DDB_G0291223	3.22648	0.00320132	DDB_G0291223_RTE		DIRS1 ORF2/ORF3 fusion fragment
DDB_G0276273	3.21756	1.87933e-09	H2Bv2		histone H2B domain-containing protein
DDB_G0286845	3.21612	5.22093e-07	DDB_G0286845		short-chain dehydrogenase/reductase (SDR) family protein, glucose/ribitol dehydrogenase family protein
DDB_G0267300	3.18663	0.000184728	DDB_G0267300_RTE		DIRS1 ORF1/ORF2 fusion fragment
DDB_G0278893	3.16292	1.45529e-17	suox		sulfite oxidase
DDB_G0269302	3.1617	1.34269e-07	DDB_G0269302
DDB_G0278781	3.14299	1.4668e-16	pah	phenylalanine 4-monooxygenase, dictyoPAH	phenylalanine hydroxylase
DDB_G0283965	3.12731	2.74153e-05	pigA		GlcNAc transferase, phosphatidylinositol glycan, class A, phosphatidylinositol N-acetylglucosaminyltransferase subunit A, glycosyltrasferase
DDB_G0285025	3.12453	1.15755e-07	alrE		aldo-keto reductase
DDB_G0269942	3.1156	6.01015e-05	DDB_G0269942		vesicle-trafficking protein
DDB_G0272442	3.09681	7.97997e-06	DDB_G0272442
DDB_G0285397	3.09186	0.00218278	DDB_G0285397
DDB_G0278999	3.07796	7.38306e-12	DDB_G0278999		putative glutathione S-transferase
DDB_G0272931	3.0452	2.35602e-10	timm9		mitochondrial import inner membrane translocase subunit 9
DDB_G0287225	3.04437	2.77971e-09	DDB_G0287225
DDB_G0267244	3.04374	0.00040781	DDB_G0267244_RTE		DIRS1 ORF2 fragment
DDB_G0278573	3.04257	4.50326e-08	DDB_G0278573	GATase	glutamine amidotransferase class-I domain-containing protein
DDB_G0294280	3.04159	4.74477e-05	DDB_G0294280_RTE		DIRS1 ORF2 fragment
DDB_G0287839	3.03332	3.3007e-08	DDB_G0287839		adenylate kinase
DDB_G0275813	3.02481	1.50686e-10	DDB_G0275813		Magnesium transporter MRS2, mitochondrial
DDB_G0291988	3.01802	5.88698e-18	if1		putative mitochondrial ATPase inhibitor
DDB_G0271222	3.0138	1.2869e-05	pks4_ps	pks4, dipks4	pseudogene
DDB_G0294344	3.00376	0.000759998	DDB_G0294344_RTE		DIRS1 ORF2 fragment
DDB_G0292802	3.0009	7.43639e-07	DDB_G0292802
DDB_G0286907	2.97208	1.6533e-11	ubqD	ubqE	ubiquitin D
DDB_G0292886	2.97056	3.18703e-07	DDB_G0292886
DDB_G0284571	2.96646	1.08168e-08	gacC	RacGAP	RhoGAP domain-containing protein
DDB_G0271618	2.9591	1.45421e-11	pks8	dipks8, PKS	putative polyketide synthase, beta-ketoacyl synthase family protein
DDB_G0276167	2.94785	1.32576e-07	DDB_G0276167		putative serine/cysteine peptidase
DDB_G0292808	2.94196	2.00673e-06	cspB	45D	culmination specific protein 45D
DDB_G0279807	2.93652	9.01401e-22	DDB_G0279807		Metal transporter CNNM2
DDB_G0267342	2.92424	0.000917819	DDB_G0267342_RTE		DIRS1 ORF2 fragment
DDB_G0287555	2.92106	4.14422e-14	DDB_G0287555		cysteine dioxygenase
DDB_G0294346	2.92087	0.00174432	DDB_G0294346_RTE		DIRS1 ORF1/ORF3 fusion fragment
DDB_G0293074	2.9172	8.35656e-08	DDB_G0293074	DdvGAT, amino acid permease	putative GABA secretase
DDB_G0269574	2.89467	3.47238e-13	dcd3B		alkaline dihydroceramidase, N-acylsphingosine amidohydrolase
DDB_G0267182	2.87414	0.00321728	DDB_G0267182_RTE		DIRS1 ORF2 fragment
DDB_G0276807	2.86983	0.000138559	DDB_G0276807
DDB_G0275177	2.86347	1.73927e-20	sigI		CBS (cystathionine-beta-synthase) domain-containing protein
DDB_G0285985	2.85026	2.0133e-09	DDB_G0285985		transmembrane protein
DDB_G0291592	2.82931	0.00120105	DDB_G0291592
DDB_G0295667	2.82578	1.68988e-11	pks35	dipks35, PKS	putative polyketide synthase, beta-ketoacyl synthase family protein
DDB_G0288817	2.82573	7.25657e-06	osbK		oxysterol binding family protein, member 11
DDB_G0288869	2.82487	4.68496e-06	DDB_G0288869		EGF-like domain-containing protein
DDB_G0272404	2.81389	5.56579e-05	DDB_G0272404
DDB_G0290343	2.81027	1.66689e-16	sodE	sod1, SOD	superoxide dismutase, putative cytoplasmatic superoxide dismutase
DDB_G0290995	2.80604	2.81641e-05	DDB_G0290995		Stomatin-like protein 3
DDB_G0282817	2.80481	1.2145e-16	patB	PAT2	P-type ATPase
DDB_G0283445	2.79915	4.87389e-07	DDB_G0283445
DDB_G0291972	2.79766	1.9276e-17	culA		cullin A
DDB_G0285251	2.78665	2.39633e-13	rsc43		Protein DRE2
DDB_G0276657	2.78661	2.04312e-05	npcB		Niemann-Pick C type protein
DDB_G0267460	2.78246	0.000137692	cybA	p22phox, flavocytochrome b small subunit	p22-like superoxide-generating NADPH oxidase light subunit
DDB_G0283913	2.77057	2.18452e-11	DDB_G0283913		heat shock protein Hsp20 domain-containing protein
DDB_G0280759	2.7692	3.40017e-05	DDB_G0280759
DDB_G0267180	2.76509	0.000214352	DDB_G0267180_RTE		DIRS1 ORF1
DDB_G0267260	2.75689	4.6156e-05	DDB_G0267260_RTE		DIRS1 ORF1
DDB_G0284111	2.75383	0.00202905	DDB_G0284111
DDB_G0271524	2.7492	1.3899e-12	pks6	dipks6, PKS	putative polyketide synthase, beta-ketoacyl synthase family protein
DDB_G0287705	2.74892	0.00911317	DDB_G0287705
DDB_G0269482	2.74532	9.40285e-11	DDB_G0269482		unknown
DDB_G0278765	2.7446	1.32918e-06	DDB_G0278765
DDB_G0276097	2.73464	1.57522e-07	DDB_G0276097		putative transmembrane protein
DDB_G0285399	2.72913	8.63685e-19	cyb5r1		NADH-cytochrome b5 reductase
DDB_G0285011	2.72356	1.96469e-14	DDB_G0285011		putative mitochondrial transferase caf17
DDB_G0289733	2.70849	4.63862e-07	DDB_G0289733		DUF962 family protein
DDB_G0293088	2.70788	2.75518e-20	rtnlc	RTN	reticulon family protein
DDB_G0283139	2.70387	2.55208e-14	DDB_G0283139		putative mannose-6-phosphate receptor
DDB_G0290669	2.70301	1.48969e-11	mcfW		mitochondrial substrate carrier family protein
DDB_G0270112	2.69896	1.69505e-07	DDB_G0270112
DDB_G0272566	2.69651	8.10973e-14	psmD14	SKS1	26S proteasome non-ATPase regulatory subunit 14, putative multidrug resistance protein
DDB_G0270362	2.69602	2.14484e-06	zfand		AN1-type zinc finger protein
DDB_G0282243	2.69009	6.02985e-11	nhp2l1		U4/U6 small nuclear ribonucleoprotein, non-histone chromosome protein 2-like 1, high mobility group-like nuclear protein
DDB_G0289505	2.68382	0.00151108	act24		actin
DDB_G0288529	2.67927	4.01309e-13	DDB_G0288529		POTE ankyrin domain family member A
DDB_G0292618	2.67334	0.000312893	ogg1		8-oxoguanine DNA-glycosylase, DNA-formamidopyrimidine glycosylase, mutM homolog
DDB_G0288851	2.6625	9.77428e-05	DDB_G0288851
DDB_G0271666	2.65778	4.40451e-06	prtB	M3R	proteosomal alpha-subunit 7-1
DDB_G0281465	2.65222	4.11516e-05	DDB_G0281465
DDB_G0284511	2.64956	8.83175e-08	DDB_G0284511
DDB_G0270130	2.63576	7.7562e-05	DDB_G0270130		E3 ubiquitin-protein ligase RNF14
DDB_G0278919	2.63481	2.40721e-11	DDB_G0278919
DDB_G0275145	2.62592	0.00502064	DDB_G0275145		RING zinc finger-containing protein, IBR zinc finger-containing protein
DDB_G0289075	2.62333	0.000857661	spiA	Dd31	spore coat protein
DDB_G0277851	2.62314	3.61424e-12	dymB		dynamin B
DDB_G0291281	2.61444	0.00297549	DDB_G0291281
DDB_G0278501	2.60951	1.98496e-11	DDB_G0278501		C3HC4 type zinc finger-containing protein
DDB_G0286161	2.60805	3.66448e-16	DDB_G0286161		CMP/dCMP deaminase, zinc-binding domain-containing protein
DDB_G0267238	2.6065	0.00017048	DDB_G0267238_RTE		DIRS1 ORF1
DDB_G0279227	2.60183	4.82733e-10	DDB_G0279227
DDB_G0271340	2.59931	2.69701e-06	DDB_G0271340		acyl-CoA oxidase
DDB_G0280259	2.58411	2.63172e-08	DDB_G0280259		Lariat debranching enzyme
DDB_G0281231	2.58332	0.00122824	DDB_G0281231
DDB_G0273409	2.56448	4.72405e-07	hspF-1	hspF	heat shock protein Hsp20 domain-containing protein, putative alpha-crystallin-type heat shock protein
DDB_G0277025	2.5628	2.26936e-05	DDB_G0277025		Uncharacterized protein yedJ
DDB_G0281241	2.56257	9.81728e-06	coq2		4-hydroxybenzoate nonaprenyltransferase, para-hydroxybenzoate nonaprenyltransferase
DDB_G0289507	2.56247	0.000702128	act25		actin
DDB_G0273077	2.55847	6.70428e-07	DDB_G0273077
DDB_G0283765	2.5566	7.55611e-18	hgd	HGO, bwnA	homogentisate 1,2-dioxygenase, homogentisic acid oxidase
DDB_G0278891	2.55575	0.000426181	DDB_G0278891
DDB_G0290849	2.55346	2.23112e-06	zmpste24		CAAX prenyl protease, zinc metalloproteinase, STE24 endopeptidase
DDB_G0276863	2.54894	2.68372e-10	H4b		histone H4
DDB_G0281291	2.54861	3.52494e-07	DDB_G0281291		putative transcription coactivator
DDB_G0272154	2.54478	0.0087554	DDB_G0272154		short-chain dehydrogenase/reductase (SDR) family protein
DDB_G0275739	2.54356	4.34192e-12	DDB_G0275739		armadillo-type fold-containing protein
DDB_G0268374	2.54045	0.000740676	dcd2B		neutral/alkaline nonlysosomal ceramidase family protein
DDB_G0276575	2.54009	3.13047e-07	syn16A		t-SNARE family protein, putative syntaxin 16
DDB_G0272632	2.53692	0.000348687	DDB_G0272632		putative glutathione S-transferase, putative glutathione transferase
DDB_G0269908	2.5337	1.10065e-12	DDB_G0269908		fatty acid hydroxylase, putative inositolphosphorylceramide-B hydroxylase, SCS7 family protein
DDB_G0289869	2.53075	3.99637e-07	DDB_G0289869
DDB_G0273361	2.52084	1.94512e-07	DDB_G0273361		HPP family protein
DDB_G0289787	2.51958	7.90577e-09	DDB_G0289787
DDB_G0271614	2.51432	2.22348e-06	pks7	dipks7, PKS	putative polyketide synthase, beta-ketoacyl synthase family protein
DDB_G0270188	2.50474	4.85738e-16	psmD6		26S proteasome non-ATPase regulatory subunit 6, 26S proteasome regulatory subunit S10
DDB_G0269714	2.50369	5.09077e-11	tdo		tryptophan 2,3-dioxygenase
DDB_G0291147	2.49636	0.000759754	DDB_G0291147
DDB_G0271530	2.49578	1.77168e-09	pks9	dipks9, PKS	putative polyketide synthase, beta-ketoacyl synthase family protein
DDB_G0290009	2.4919	5.49817e-06	sr	SPR, SR	sepiapterin reductase
DDB_G0275133	2.49173	0.0046984	DDB_G0275133
DDB_G0272564	2.48471	1.98082e-09	psmD8-1	M4, psmD8	26S proteasome regulatory subunit S14, 26S proteasome non-ATPase regulatory subunit 8
DDB_G0282417	2.48374	0.00319189	DDB_G0282417		putative protein kinase
DDB_G0273291	2.48339	1.60815e-08	ddo-2	DDO	D-aspartate oxidase, D-amino-acid:oxygen oxidoreductase (deaminating)
DDB_G0277669	2.48161	6.68524e-05	DDB_G0277669		aldose 1-epimerase family protein
DDB_G0277149	2.48002	2.94098e-06	DDB_G0277149		TPR repeat-containing protein, tetratricopeptide repeat-containing protein
DDB_G0285389	2.47416	3.81291e-05	DDB_G0285389		prefoldin alpha subunit family protein
DDB_G0267324	2.46823	0.000636613	DDB_G0267324_RTE		DIRS1 ORF1
DDB_G0268566	2.45553	0.000277954	DDB_G0268566
DDB_G0279899	2.45539	9.69243e-06	DDB_G0279899
DDB_G0267178	2.45185	0.00093377	DDB_G0267178_RTE		DIRS1 ORF2 fragment
DDB_G0289611	2.44391	2.32757e-15	usp40		peptidase C19 family protein, putative ubiquitin carboxyl-terminal hydrolase (UCH)
DDB_G0279791	2.44147	9.05946e-08	plnA	DdLSD, Plin	perilipin
DDB_G0284697	2.44029	4.99787e-05	hemC	HMBS	porphobilinogen deaminase, hydroxymethylbilane synthase
DDB_G0292620	2.43713	2.43615e-11	coq4		coenzyme Q biosynthesis protein
DDB_G0291217	2.4354	0.000849639	DDB_G0291217_RTE		DIRS1 ORF2 fragment
DDB_G0279843	2.42778	0.000307551	DDB_G0279843		Uncharacterized protein ygiD
DDB_G0269182	2.42457	3.66448e-16	rsc5		cellular retinaldehyde-binding/triple function domain-containing protein
DDB_G0282619	2.42207	0.00150291	DDB_G0282619
DDB_G0283281	2.42026	0.00479983	DDB_G0283281		strictosidine synthase family protein
DDB_G0291928	2.4196	6.72328e-08	ubqI		ubiquitin I
DDB0348634	2.41791	0.00014255	NA	NA	NA
DDB_G0275921	2.41434	1.14027e-05	DDB_G0275921
DDB_G0281179	2.41426	2.59085e-08	clkA		putative protein serine/threonine kinase, protein kinase, CMGC group, CLK family protein kinase
DDB_G0278333	2.40819	2.91021e-10	DDB_G0278333		Protease 4
DDB_G0275993	2.40658	0.000518815	DDB_G0275993
DDB_G0295781	2.40442	7.65556e-15	DDB_G0295781		putative glutamine amidotransferase
DDB_G0280741	2.39472	0.00274833	DDB_G0280741
DDB_G0292552	2.39441	8.58665e-07	dscE		discoidin II
DDB_G0271396	2.39046	0.000417461	DDB_G0271396		ribonuclease PH family, putative exosome complex exonuclease
DDB_G0269380	2.38602	4.17301e-17	DDB_G0269380		P-type ATPase
DDB_G0270946	2.38445	1.1599e-09	DDB_G0270946		C-4 methyl sterol oxidase, methylsterol monooxygenase
DDB_G0276929	2.37966	5.79321e-07	DDB_G0276929
DDB_G0274705	2.37689	1.65353e-08	DDB_G0274705		putative glutathione S-transferase
DDB_G0280369	2.36977	4.06239e-07	DDB_G0280369		Protein MGA2
DDB_G0285105	2.36828	2.73672e-09	psmD13		26S proteasome non-ATPase regulatory subunit 13, 26S proteasome regulatory subunit S11
DDB_G0274371	2.36814	0.000510124	mpheS	PheRS	phenylalanine-tRNA synthetase, phenylalanine-tRNA ligase, phenylalanine-tRNA ligase, mitochondrial, phenylalanine-tRNA synthetase, mitochondrial
DDB_G0268948	2.35734	2.75277e-14	DDB_G0268948		putative SAM dependent methyltransferase
DDB_G0276769	2.35563	8.02369e-10	DDB_G0276769
DDB_G0268368	2.35107	1.42557e-10	mybAA		myb domain-containing protein
DDB_G0276245	2.34788	1.85563e-06	DDB_G0276245		acyl-CoA oxidase
DDB_G0284687	2.34783	2.35387e-07	DDB_G0284687		phospholipase D, putative cardiolipin synthetase
DDB_G0292774	2.34748	0.00184465	DDB_G0292774		Epoxide hydrolase 2
DDB_G0279403	2.34127	1.44822e-15	cyp51		cytochrome P450 family protein, sterol 14-demethylase
DDB_G0272062	2.33618	0.000404074	DDB_G0272062
DDB_G0279221	2.33405	4.32557e-08	DDB_G0279221
DDB_G0293946	2.3266	0.000176339	DDB_G0293946		DUF339 family protein
DDB_G0269678	2.31797	7.63976e-06	fuk	FKP	fucokinase
DDB_G0275033	2.31101	7.31825e-07	DDB_G0275033		unknown
DDB_G0292402	2.30635	1.82853e-11	hacl1		2-hydroxyacyl-CoA lyase
DDB_G0281653	2.30489	2.92081e-07	DDB_G0281653
DDB_G0284485	2.30403	5.32444e-06	DDB_G0284485		short-chain dehydrogenase/reductase (SDR) family protein
DDB_G0278039	2.30338	2.18233e-08	rpb8	polr2h	RNA polymerase II core subunit, RNA polymerase I core subunit, RNA polymerase III core subunit
DDB_G0293916	2.30296	1.63317e-05	DDB_G0293916
DDB_G0290499	2.27861	5.20868e-07	slmo		slowmo family protein
DDB_G0282197	2.27301	7.44616e-08	DDB_G0282197		membrane bound O-acyl transferase family protein
DDB_G0279429	2.27245	2.00035e-09	DDB_G0279429
DDB_G0272144	2.26131	5.4502e-09	DDB_G0272144
DDB_G0274739	2.25967	1.10999e-05	DDB_G0274739		DHHC-type zinc finger-containing protein
DDB_G0302418	2.25722	2.14697e-05	imp4		U3 small nucleolar ribonucleoprotein protein
DDB_G0288655	2.25566	2.48769e-08	ugt52		sterol glucosyltransferase, pleckstrin homology (PH) domain-containing protein, GRAM domain-containing protein, glycosyltrasferase, FYVE-type zinc finger-containing protein
DDB_G0287735	2.25341	4.79129e-08	DDB_G0287735		putative 5'-nucleotidase
DDB_G0287401	2.24729	3.34182e-05	tmem164		transmembrane protein, TMEM164 family protein
DDB_G0282027	2.24619	3.57163e-13	pks19	dipks19, PKS	putative polyketide synthase, beta-ketoacyl synthase family protein
DDB_G0292978	2.24298	3.80722e-07	DDB_G0292978		GRAM domain-containing protein
DDB_G0288231	2.24186	0.00297557	DDB_G0288231
DDB_G0278297	2.23722	2.62068e-07	DDB_G0278297		metallophosphoesterase domain-containing protein
DDB_G0272440	2.23448	1.79621e-12	DDB_G0272440		putative quinone oxidoreductase, alcohol dehydrogenase
DDB_G0276569	2.23205	5.4931e-06	DDB_G0276569		unknown
DDB_G0283483	2.23204	7.305e-11	srfD		putative MADS-box transcription factor
DDB_G0269724	2.22669	4.62061e-12	DDB_G0269724		Ubiquitin-conjugating enzyme E2 variant 1
DDB_G0288849	2.22557	3.11837e-12	DDB_G0288849		endoplasmic oxidoreductin-1
DDB_G0289265	2.22513	3.47377e-17	DDB_G0289265		putative amino oxidase
DDB_G0269270	2.22374	0.000351311	DDB_G0269270		AhpC/TSA family protein
DDB_G0291814	2.22056	5.26135e-06	hao		hydroxyacid oxidase
DDB_G0274205	2.21302	0.00176516	DDB_G0274205
DDB_G0291350	2.21189	0.00011515	DDB_G0291350		NAK family protein kinase DDB_G0291350
DDB_G0288203	2.2094	7.58852e-15	DDB_G0288203		armadillo repeat-containing protein
DDB_G0268852	2.20622	6.13911e-14	DDB_G0268852		putative ATP binding protein
DDB_G0267272	2.20536	0.000302426	DDB_G0267272_RTE		DIRS1 ORF2 fragment
DDB_G0276861	2.20402	1.62751e-07	DDB_G0276861		armadillo-like helical domain-containing protein
DDB_G0279753	2.20205	0.000288323	DDB_G0279753
DDB_G0283991	2.20153	1.35099e-06	DDB_G0283991		UPF0394 inner membrane protein yeeE
DDB_G0288801	2.20071	4.48018e-17	scdA	des9-2, scd1, SDC, des9, stearoyl-CoA 9-desaturase, SCD	delta 9 fatty acid desaturase ScdA
DDB_G0287983	2.19896	2.92119e-05	redC	ndor1	NADPH-dependent diflavin oxidoreductase 1
DDB_G0275249	2.19566	9.65218e-05	commd10		COMM domain-containing protein 10
DDB_G0270694	2.19307	1.24884e-06	DDB_G0270694		stomatin-like protein
DDB_G0289061	2.19083	0.0018219	DDB_G0289061		short-chain dehydrogenase/reductase (SDR) family protein
DDB_G0268212	2.19021	0.000189045	DDB_G0268212		putative DEAD/DEAH box helicase
DDB_G0285607	2.18661	0.000839229	DDB_G0285607
DDB_G0280699	2.18433	0.00715412	mdn1_ps1		pseudogene
DDB_G0276789	2.17929	0.000107584	DDB_G0276789
DDB_G0269338	2.1739	1.84582e-05	bzpE		putative basic-leucine zipper (bZIP) transcription factor
DDB_G0295659	2.1716	6.87151e-08	pks36	dipks36, PKS	putative polyketide synthase, beta-ketoacyl synthase family protein
DDB_G0269736	2.16839	2.01807e-05	DDB_G0269736
DDB_G0267428	2.16614	1.49903e-05	abcH2		putative non-transporter ABC protein
DDB_G0285943	2.16561	5.57827e-12	DDB_G0285943		seven transmembrane domain protein, lung seven transmembrane receptor family protein
DDB_G0286611	2.16354	2.65781e-11	DDB_G0286611		RNA recognition motif-containing protein RRM, sulphate anion transporter family protein, sulfate transporter/antisigma-factor antagonist STAS domain-containing protein
DDB0348189	2.15699	4.6156e-05	NA	NA	NA
DDB_G0293130	2.15564	8.3124e-09	clcF		chloride channel protein, CLC 1/2 family protein
DDB_G0274547	2.1556	0.00011974	DDB_G0274547
DDB_G0289819	2.15334	1.9352e-05	DDB_G0289819
DDB_G0268536	2.15184	3.44439e-07	DDB_G0268536		F-box/LRR-repeat protein 7
DDB_G0281367	2.15011	1.097e-06	DDB_G0281367		NTF2-related export protein 2
DDB_G0272124	2.14609	0.00569847	kdelr		ER lumen protein retaining receptor, KDEL endoplasmic reticulum protein retention receptor
DDB_G0276263	2.14172	0.000392699	DDB_G0276263
DDB_G0285027	2.13972	2.77735e-06	alrD		aldo-keto reductase
DDB_G0280475	2.13849	5.65475e-11	coq7		ubiquinone biosynthesis protein
DDB_G0288095	2.13555	8.05419e-07	DDB_G0288095		putative bactericidal permeability-increasing protein
DDB_G0290737	2.13398	1.40068e-07	pks34	dipks34, PKS	putative polyketide synthase, beta-ketoacyl synthase family protein
DDB_G0292398	2.13249	2.67669e-14	psmE4		proteasome activator complex subunit 4
DDB_G0270310	2.13211	1.84169e-05	DDB_G0270310
DDB_G0291676	2.12305	0.00304953	DDB_G0291676		short-chain dehydrogenase/reductase (SDR) family protein, glucose/ribitol dehydrogenase family protein
DDB_G0290031	2.12114	4.52618e-09	DDB_G0290031		ribosome biogenesis protein
DDB_G0279969	2.10476	8.25566e-05	DDB_G0279969
DDB_G0292604	2.10208	0.00118394	dduC		ribosomal protein/NADH dehydrogenase domain
DDB_G0290405	2.10102	0.000131112	tpsC		glycosyltransferase, alpha,alpha-trehalose-phosphate synthase, trehalose 6-phosphate synthase, trehalose-phosphatase
DDB_G0302530	2.0981	3.94591e-09	DDB_G0302530		unknown
DDB_G0292148	2.09619	1.96563e-05	DDB_G0292148	arfGAP	Arf GTPase activating protein
DDB_G0271418	2.09452	0.000107887	DDB_G0271418
DDB_G0277511	2.09116	8.54865e-18	hpd		4-hydroxyphenylpyruvate dioxygenase, p-hydroxyphenylpyruvic hydroxylase
DDB_G0277157	2.08963	1.00364e-06	nubp2		nucleotide binding protein 2
DDB_G0273471	2.08838	7.39742e-14	dpp3-1	dpp3	dipeptidyl-peptidase III
DDB_G0293250	2.08443	0.00755557	DDB_G0293250		transmembrane protein
DDB_G0274249	2.08275	2.00198e-08	DDB_G0274249
DDB_G0284937	2.08264	2.81342e-08	DDB_G0284937		rhomboid family protein
DDB_G0270854	2.08242	2.54035e-10	nif3		protein NIF3
DDB_G0290205	2.08194	8.62864e-11	DDB_G0290205
DDB_G0290709	2.07581	9.83726e-08	pks32	dipks32, PKS	putative polyketide synthase, beta-ketoacyl synthase family protein
DDB_G0275161	2.07553	1.99738e-05	DDB_G0275161		unknown
DDB_G0281983	2.07548	8.50623e-05	tmem50		transmembrane protein, UPF0220 family protein, TMEM50 family protein
DDB_G0292362	2.07367	1.07005e-14	DDB_G0292362		peptidase M3A and M3B domain-containing protein
DDB_G0291221	2.06094	0.00209088	DDB_G0291221_RTE		DIRS1 ORF1
DDB_G0281707	2.05817	1.15802e-07	DDB_G0281707		putative transmembrane protein
DDB_G0267940	2.05557	0.00456065	DDB_G0267940
DDB_G0273071	2.05479	4.17301e-17	vatD-1	vatD, DVA41, V-ATPase subunit D	vacuolar ATPase subunit D
DDB_G0274115	2.05342	4.53254e-06	abcG12		ABC transporter G family protein
DDB_G0270304	2.05341	0.000927553	DDB_G0270304
DDB_G0293202	2.05262	4.45815e-07	DDB_G0293202		TRAF-type zinc finger-containing protein, meprin and TRAF homology (MATH) domain-containing protein
DDB_G0291600	2.05195	3.03245e-08	ldpA	Ldp	lipid droplet membrane protein Ldp
DDB_G0279435	2.05061	1.1925e-09	DDB_G0279435
DDB_G0270566	2.05055	1.01279e-05	DDB_G0270566		DDHD domain-containing protein
DDB_G0267836	2.05045	0.00473648	DDB_G0267836
DDB_G0271880	2.04471	1.76602e-06	DDB_G0271880		UPF0183 family protein
DDB_G0293416	2.0415	1.4889e-08	abcB1	mrpA	ABC transporter B family protein
DDB_G0294248	2.04012	0.00212158	DDB_G0294248_RTE		DIRS1 ORF1 fragment
DDB_G0293862	2.03926	1.66355e-06	DDB_G0293862		haloacid dehalogenase-like hydrolase
DDB_G0279743	2.03281	1.58778e-06	DDB_G0279743	DdiTLP3	putative tRNA-histidine guanylyltransferase
DDB_G0269812	2.03273	6.76511e-09	DDB_G0269812
DDB_G0282201	2.03164	0.000113847	DDB_G0282201
DDB_G0293406	2.02848	1.07341e-09	DDB_G0293406
DDB_G0291506	2.02404	0.000267495	gins3		GINS complex subunit 3
DDB_G0288405	2.02317	4.22716e-11	DDB_G0288405	rabGAP	RabGAP/TBC domain-containing protein, putative GTPase activating protein (GAP), TLDc domain-containing protein
DDB_G0286085	2.01955	0.00462789	DDB_G0286085		5',5'''-P-1,P-4-tetraphosphate phosphorylase 2
DDB_G0284895	2.01868	0.00225258	DDB_G0284895		WSC domain-containing protein, SCP-like extracellular domain-containing protein
DDB_G0285467	2.01304	5.7016e-10	DDB_G0285467		putative amidohydrolase, metal-dependent hydrolase family protein
DDB_G0278471	2.01107	8.38501e-20	DDB_G0278471		LETM1 and EF-hand domain-containing protein 1, mitochondrial
DDB_G0285131	2.01041	4.37707e-06	derl2		derlin-2
DDB_G0268850	2.0097	5.17468e-11	DDB_G0268850		putative ATP binding protein
DDB_G0277643	2.00804	0.000330972	DDB_G0277643		unknown
DDB_G0289711	2.00503	2.96573e-07	morg1		WD40 repeat-containing protein, mitogen-activated protein kinase organizer 1
DDB_G0283049	2.00189	0.00164915	immp	peptidase S26A family protein	mitochondrial inner membrane protease
DDB_G0269842	-2.00281	2.88941e-11	DDB_G0269842	DdHp2	C2H2-type zinc finger-containing protein
DDB_G0281723	-2.0084	2.72646e-16	DDB_G0281723		WH2 domain-containing protein
DDB_G0277687	-2.00928	6.63516e-14	DDB_G0277687
DDB_G0282423	-2.00957	5.62197e-17	ponD		putative actin binding protein, ponticulin-related protein
DDB_G0288957	-2.00985	0.00368285	DDB_G0288957
DDB_G0291840	-2.01012	9.43945e-08	gacEE	RacGAP	pleckstrin homology (PH) domain-containing protein, RhoGAP domain-containing protein, C2 calcium/lipid-binding (CaLB) region-containing protein
DDB_G0275523	-2.01017	1.53292e-14	DDB_G0275523
DDB_G0289495	-2.01144	4.45046e-11	DDB_G0289495		vacuolar sorting protein 9 domain-containing protein
DDB_G0267406	-2.01233	1.4138e-10	lmpA	DdLIMP	lysosomal integral membrane glycoprotein LmpA
DDB_G0280271	-2.01261	2.66341e-10	DDB_G0280271		unknown
DDB_G0274493	-2.01348	4.36555e-09	lig1		DNA ligase I
DDB_G0291936	-2.01372	0.000408676	DDB_G0291936
DDB_G0269160	-2.01483	4.09614e-14	nxnA	ANN7, DdANN7, synexin, quit3, annexin C1	annexin VII
DDB_G0282303	-2.0178	4.64774e-15	DDB_G0282303	rabGAP	ankyrin repeat-containing protein, RabGAP/TBC domain-containing protein, putative GTPase activating protein (GAP)
DDB_G0288123	-2.02316	1.73134e-12	DDB_G0288123
DDB_G0288525	-2.02646	1.94512e-07	DDB_G0288525
DDB_G0279553	-2.02949	6.41857e-12	nuf2		putative spindle pole body protein
DDB_G0286049	-2.03145	0.000320561	zntC		zinc/iron permease, zinc transporter
DDB_G0277765	-2.03595	4.75695e-08	DDB_G0277765_RTE		Skipper GAG-PRO
DDB_G0284129	-2.03691	4.4576e-11	e2f		transcription factor E2F/dimerisation partner (TDP) family protein
DDB_G0274889	-2.03959	6.92003e-15	gxcX	RacGEF	pleckstrin homology (PH) domain-containing protein, RhoGEF domain-containing protein, FYVE-type zinc finger-containing protein
DDB_G0283481	-2.04023	1.0442e-06	DDB_G0283481		putative cell surface glycoprotein
DDB_G0274947	-2.0403	3.93485e-09	DDB_G0274947
DDB_G0269514	-2.04101	6.74297e-08	DDB_G0269514
DDB_G0267948	-2.04126	8.8149e-17	ccdc53		WASH complex subunit ccdc53
DDB_G0279649	-2.04575	8.48537e-15	acapA	arfGAP, ACAP-A	Arf GTPase activating protein A
DDB_G0267404	-2.04819	7.12115e-11	kif6	K6, ksnF, kinesin-13	kinesin family member 6
DDB_G0348565	-2.05036	1.10914e-16	DDB_G0348565
DDB_G0274479	-2.05461	1.68178e-08	DDB_G0274479
DDB_G0291021	-2.06049	1.91305e-14	gacD	RacGAP	RhoGAP domain-containing protein
DDB_G0277909	-2.06075	7.51962e-16	cbpP		calcium-binding protein
DDB_G0290787	-2.06203	1.48793e-11	mybO		putative myb transcription factor
DDB_G0279575	-2.06252	5.29805e-08	DDB_G0279575		DUF1084 family protein
DDB_G0279107	-2.06927	2.7867e-10	DDB_G0279107		Helicase POLQ-like
DDB_G0285849	-2.07005	8.34885e-11	spc97	GCP2	spindle pole body component 97
DDB_G0272364	-2.07109	3.4446e-12	DDB_G0272364		EGF-like domain-containing protein
DDB_G0271014	-2.07139	1.10839e-12	DDB_G0271014
DDB_G0291868	-2.07659	4.65503e-14	rfc2		replication factor C subunit 2
DDB_G0279459	-2.07714	4.35856e-09	DDB_G0279459
DDB_G0283955	-2.07745	2.19862e-11	gacG	RacGAP	RhoGAP domain-containing protein
DDB_G0277439	-2.08464	9.13887e-07	cycD		cyclin, putative D-type cyclin
DDB_G0284641	-2.08582	1.91434e-06	DDB_G0284641
DDB_G0290261	-2.08651	1.09168e-07	cfrC	fusD, GP138C, DdFRP1beta, DdFRP1&beta;	cell surface glycoprotein GP138 C
DDB_G0274181	-2.08799	2.22968e-13	DDB_G0274181		glycoside hydrolase family 25 protein
DDB_G0281907	-2.09203	8.9853e-09	DDB_G0281907		AAA+ ATPase, core domain-containing protein
DDB_G0295749	-2.09311	0.000317447	DDB_G0295749		deoxyribonuclease II family protein
DDB_G0285053	-2.09336	1.15387e-13	alrB		aldo-keto reductase
DDB_G0277569	-2.09514	7.72327e-08	DDB_G0277569		GNS1/SUR4 family protein
DDB_G0280045	-2.10034	8.69468e-12	thyA	THY1, thyX	thymidylate synthase (FAD)
DDB_G0272242	-2.10474	0.000110713	cupI		ricin B lectin domain-containing protein, cup family protein
DDB_G0269180	-2.10836	9.00058e-07	rcdP	veg114	random cDNA clone veg114
DDB_G0278673	-2.1086	1.95512e-12	maf1		repressor of RNA polymerase III transcription
DDB_G0280705	-2.11269	2.97842e-15	chdB		chromodomain-helicase-DNA-binding protein B
DDB_G0276089	-2.11271	3.13718e-13	DDB_G0276089
DDB_G0292158	-2.11472	7.89115e-08	DDB_G0292158
DDB_G0269684	-2.1153	2.25441e-07	DDB_G0269684		unknown
DDB_G0288377	-2.11621	1.90627e-11	gxcH	RacGEF	pleckstrin homology (PH) domain-containing protein, RhoGEF domain-containing protein
DDB_G0291854	-2.11847	2.56046e-15	DDB_G0291854		unknown
DDB_G0276977	-2.11947	1.25554e-06	rad21	scc1	cohesin subunit
DDB_G0279733	-2.1206	3.17223e-17	gxcDD	RacGEF	putative Rac guanyl-nucleotide exchange factor DD
DDB_G0268678	-2.12078	2.05786e-10	DDB_G0268678	NELF-C/D, TH1 family protein, putative negative transcription elongation factor NELF subunit, NELF-D	putative negative elongation factor D
DDB_G0288597	-2.1243	2.53172e-09	DDB_G0288597		DDB1- and CUL4-associated factor 4
DDB_G0284771	-2.12662	7.90371e-07	orcF	ORC6	origin recognition complex subunit 6
DDB_G0270918	-2.12746	6.07867e-15	DDB_G0270918		DENN domain-containing protein
DDB_G0269388	-2.12755	2.24446e-15	corB	CRN7, DdCRN7, coronin B	coronin 7 (Coronin is an actin binding protein which also interacts with microtubules and in some cell types is associated with phagocytosis)
DDB_G0283127	-2.13266	7.57706e-16	DDB_G0283127
DDB_G0282269	-2.13321	1.14476e-16	DDB_G0282269
DDB_G0268180	-2.13601	2.83521e-05	DDB_G0268180
DDB_G0267946	-2.13609	0.00263705	DDB_G0267946
DDB_G0294651	-2.13662	1.06764e-10	tRNA-Tyr-GUA-1	tRNA	tyrosine transfer RNA
DDB_G0291245	-2.13703	1.15484e-05	abcA6		ABC transporter A family protein
DDB_G0285313	-2.13738	4.20197e-09	cepH	Cep192	centrosomal protein 192 kDa
DDB_G0284147	-2.14007	0.0012029	DDB_G0284147
DDB_G0284761	-2.14532	7.18364e-08	fslA		frizzled and smoothened-like protein A
DDB_G0275401	-2.14561	2.44892e-16	DDB_G0275401
DDB_G0271834	-2.14733	7.58899e-13	DDB_G0271834
DDB_G0272000	-2.15023	2.69737e-11	DDB_G0272000
DDB_G0293992	-2.15329	0.00229733	DDB_G0293992		C2 domain-containing protein
DDB_G0292958	-2.15467	3.14977e-06	mcm5		MCM family protein, putative DNA replication licensing factor
DDB_G0285611	-2.1553	9.12067e-10	DDB_G0285611
DDB_G0281967	-2.15674	1.78915e-08	DDB_G0281967		putative cell surface glycoprotein
DDB0349523	-2.16382	0.000623984	NA	NA	NA
DDB_G0280115	-2.1671	3.69905e-05	DDB_G0280115		FNIP repeat-containing protein
DDB_G0289513	-2.16724	8.79338e-10	rfa1	rpa1, RPA, replication protein A	putative replication factor A DNA-binding subunit
DDB_G0292194	-2.16942	4.67633e-11	DDB_G0292194
DDB_G0281399	-2.17516	2.22349e-05	DDB_G0281399
DDB_G0279741	-2.17518	0.0035924	DDB_G0279741
DDB_G0268892	-2.17532	6.6978e-10	DDB_G0268892		unknown
DDB_G0275447	-2.18092	1.5739e-13	myoD	myoID, DMID, myosin-1D	myosin ID heavy chain
DDB_G0268710	-2.18121	4.77299e-12	DDB_G0268710
DDB_G0286067	-2.18301	0.000376966	DDB_G0286067
DDB_G0276549	-2.18668	1.76602e-06	DDB_G0276549		RapGAP/RanGAP domain-containing protein, putative RapGAP
DDB_G0285641	-2.18692	4.47886e-16	gacJ	RhoGAP	RhoGAP domain-containing protein
DDB_G0289907	-2.19466	8.64693e-12	DDB_G0289907		EGF-like domain-containing protein, C-type lectin domain-containing protein
DDB_G0284545	-2.19853	1.81259e-08	sgkB	SK, SPHK	sphingosine kinase
DDB_G0272572	-2.199	7.98952e-05	DDB_G0272572
DDB_G0284045	-2.20302	3.61424e-12	dhkG		histidine kinase G
DDB_G0281257	-2.20441	0.000857856	DDB_G0281257
DDB_G0290991	-2.20442	1.54548e-06	DDB_G0290991
DDB_G0288819	-2.20454	1.27193e-05	ncapG2		non-SMC condensin II complex, subunit G2
DDB_G0288091	-2.20738	6.09986e-07	DDB_G0288091		unknown
DDB_G0288059	-2.20924	0.00201461	DDB_G0288059
DDB_G0284987	-2.21044	1.01869e-08	repG	FEN1	XPG, flap structure specific endonuclease 1
DDB_G0285381	-2.21206	3.02733e-11	polD1	pol3, polD	DNA polymerase delta catalytic subunit, DNA polymerase delta subunit 1, DNA polymerase subunit delta p125
DDB_G0278021	-2.21252	8.77433e-15	DDB_G0278021
DDB_G0285805	-2.21333	6.78654e-06	DDB_G0285805
DDB_G0349530	-2.21338	3.66089e-15	DDB_G0349530
DDB_G0287933	-2.21423	2.02023e-17	DDB_G0287933		putative caspase
DDB_G0286591	-2.21678	1.48077e-07	DDB_G0286591
DDB_G0269596	-2.21828	0.000114727	DDB_G0269596
DDB_G0293596	-2.22089	1.85685e-14	DDB_G0293596
DDB_G0281113	-2.221	6.51226e-05	DDB_G0281113		unknown
DDB_G0277787	-2.22331	2.87525e-15	DDB_G0277787
DDB_G0289269	-2.22485	7.20782e-09	DDB_G0289269
DDB_G0274297	-2.22524	0.000108369	fut3		glycosyltransferase, alpha-3/4-fucosyltransferase
DDB_G0268266	-2.22593	1.40756e-15	DDB_G0268266		RNA recognition motif-containing protein
DDB_G0289389	-2.22915	1.50082e-15	dtfA		cell surface protein DTFA
DDB_G0287165	-2.23618	3.05509e-09	DDB_G0287165		spastin-like protein
DDB_G0276401	-2.23841	8.22424e-10	DDB_G0276401
DDB_G0281961	-2.23933	6.48984e-10	DDB_G0281961		unknown
DDB_G0291045	-2.24265	2.95897e-05	DDB_G0291045
DDB_G0272558	-2.24562	4.44497e-16	DDB_G0272558
DDB_G0280443	-2.24651	0.00019258	DDB_G0280443		FNIP repeat-containing protein
DDB_G0274773	-2.25155	4.36184e-12	fslH		frizzled and smoothened-like protein H
DDB_G0280491	-2.25488	6.06747e-17	DDB_G0280491		RWP-RK domain-containing protein
DDB_G0288537	-2.25499	8.9801e-15	DDB_G0288537
DDB_G0293532	-2.26075	5.98634e-16	dstC	STATc, Dd-STATc, transcriptional repressor	signal transducer and activator of transcription (STAT) family protein DstC
DDB_G0275631	-2.26217	7.06661e-13	DDB_G0275631		protein phosphatase 2C-related protein
DDB_G0269564	-2.2625	1.59328e-05	DDB_G0269564		unknown
DDB_G0277543	-2.26876	3.23068e-14	DDB_G0277543		CCCH-type zinc finger-containing protein
DDB_G0286441	-2.27071	3.16688e-10	DDB_G0286441
DDB_G0283833	-2.27297	4.37707e-06	DDB_G0283833
DDB_G0277175	-2.27783	4.52956e-12	forG		actin binding protein, formin homology domain-containing protein
DDB_G0288125	-2.28471	3.34394e-09	DDB_G0288125
DDB_G0267988	-2.28544	0.000599109	DDB_G0267988
DDB_G0291324	-2.28585	0.00165607	DDB_G0291324
DDB_G0282191	-2.28693	2.05575e-08	polA1		DNA polymerase alpha catalytic subunit, DNA polymerase alpha-primase
DDB_G0290513	-2.28996	0.000308559	DDB_G0290513
DDB_G0293068	-2.29962	0.00159376	DDB_G0293068
DDB_G0276007	-2.30694	0.000102274	DDB_G0276007		Rab GTPase
DDB_G0285513	-2.30787	4.07965e-10	asf1		anti-silencing protein 1
DDB_G0272760	-2.31201	4.38088e-09	mcm6		MCM family protein, putative DNA replication licensing factor
DDB_G0278575	-2.31416	0.000297695	DDB_G0278575
DDB_G0289429	-2.31858	1.69653e-11	lmnB	NE81	lamin-like protein
DDB_G0276953	-2.31879	0.000394729	hspG9		heat shock protein Hsp20 domain-containing protein
DDB_G0277967	-2.32146	2.31096e-09	DDB_G0277967		RabGAP/TBC domain-containing protein, putative GTPase activating protein (GAP)
DDB_G0289615	-2.32469	3.9184e-05	DDB_G0289615
DDB_G0291896	-2.32636	1.48366e-09	DDB_G0291896	tetratricopeptide repeat-containing protein	NASP-related protein
DDB_G0277137	-2.3293	5.12548e-09	DDB_G0277137		SUR2-type hydroxylase/desaturase catalytic region-containing protein
DDB_G0273201	-2.32964	3.11568e-06	DDB_G0273201		DNA-binding HORMA domain-containing protein, mitotic spindle assembly checkpoint protein 2
DDB_G0289585	-2.34349	1.10127e-09	DDB_G0289585		filamin/ABP280 repeat-containing protein, leucine-rich repeat-containing protein (LRR)
DDB_G0277807	-2.34582	1.73536e-11	DDB_G0277807
DDB_G0289453	-2.3478	1.22748e-13	DDB_G0289453		putative small nuclear ribonucleoparticle-associated protein, LSM (like-Sm) domain-containing protein
DDB_G0269554	-2.34793	6.90734e-13	suvA	H3K9	SET domain-containing protein, putative histone H3 lysine 9 methyltransferase
DDB_G0288475	-2.34901	3.93015e-06	DDB_G0288475		unknown
DDB_G0283989	-2.34999	3.32838e-13	DDB_G0283989		unknown
DDB_G0270278	-2.35863	5.69581e-16	DDB_G0270278
DDB_G0293758	-2.361	6.13778e-28	H2Bv1		histone H2B domain-containing protein
DDB_G0269232	-2.36298	7.65336e-15	DDB_G0269232	ORF1007, DG1007	unknown
DDB_G0267490	-2.36353	5.71463e-07	ChLim		LIM-type zinc finger-containing protein, calponin homology (CH) domain-containing protein
DDB_G0292470	-2.36786	0.00113391	anapc7	APC7, ANAP7	anaphase promoting complex subunit 7
DDB_G0277381	-2.37229	5.56229e-08	cpras1	DdiCPRas1	type A von Willebrand factor (VWFA) domain-containing protein, Ras GTPase domain-containing protein
DDB_G0271480	-2.3748	6.63366e-06	DDB_G0271480
DDB_G0287033	-2.37639	3.23427e-12	nagA		beta-N-acetylhexosaminidase, glycoside hydrolase family 20 protein, beta-hexosaminidase
DDB_G0288991	-2.37671	5.42806e-14	DDB_G0288991		unknown
DDB_G0282895	-2.38125	3.11837e-12	DDB_G0282895	morn	MORN repeat-containing protein, protein kinase, TKL group, tyrosine kinase-like protein
DDB_G0270248	-2.38369	2.02634e-10	aplR	saposin-like protein R	amoebapore-like protein R
DDB_G0287875	-2.38887	3.94522e-18	dydA	Daydreamer	putative Ras effector
DDB_G0272921	-2.3894	5.12322e-07	DDB_G0272921
DDB_G0267892	-2.39574	4.44978e-08	DDB_G0267892
DDB_G0280845	-2.40329	3.65509e-11	DDB_G0280845
DDB_G0287499	-2.40426	0.000760759	DDB_G0287499
DDB_G0293230	-2.4072	4.5854e-07	cdc26		subunit of anaphase promoting complex
DDB_G0284499	-2.40857	5.15312e-08	smc2		structural maintenance of chromosome protein
DDB_G0285391	-2.41185	1.24412e-18	xacC	RacGEF, RacGAP	RhoGEF domain-containing protein, RhoGAP domain-containing protein, PH domain-containing protein
DDB_G0286539	-2.41294	8.19916e-13	DDB_G0286539		BRCT domain-containing protein
DDB_G0277491	-2.41299	0.000304525	hspG12		heat shock protein Hsp20 domain-containing protein, putative alpha-crystallin-type heat shock protein
DDB_G0290457	-2.41339	4.7317e-07	DDB_G0290457
DDB_G0271400	-2.41393	0.00347296	dcc1	dscc1	sister chromatid cohesion protein Dcc1
DDB_G0286021	-2.41508	2.53009e-05	DDB_G0286021		unknown
DDB_G0284135	-2.41661	4.5083e-14	DDB_G0284135
DDB_G0270132	-2.41734	1.86426e-14	DDB_G0270132
DDB_G0272158	-2.41859	1.31183e-10	wrnip1		AAA ATPase domain-containing protein, putative Werner helicase-interacting protein 1
DDB_G0281609	-2.42111	1.61414e-09	DDB_G0281609
DDB_G0280995	-2.42584	5.77583e-13	mps1	DdMps1, TtkA	TTK family protein kinase Mps1
DDB_G0270592	-2.42656	8.49064e-05	DDB_G0270592
DDB_G0275129	-2.42816	3.48006e-07	ncapGb		putative non-SMC condensin I complex, subunit Gb
DDB_G0267690	-2.42983	2.06167e-07	icpA	DdINCENP, INCENP	inner centromere protein, ARK binding region family protein
DDB_G0276809	-2.43317	0.000203004	DDB_G0276809
DDB_G0290521	-2.44388	1.77047e-12	DDB_G0290521
DDB_G0276327	-2.45107	7.08594e-17	DDB_G0276327
DDB_G0293008	-2.45636	1.00451e-09	cpnA		copine A
DDB_G0282987	-2.45783	1.31066e-07	hcpB		chromo (CHRomatin Organization MOdifier) domain-containing protein, heterochromatin protein, HP1-like protein
DDB_G0278837	-2.46109	1.2726e-15	DDB_G0278837
DDB_G0271140	-2.46586	8.42809e-08	abcA7		ABC transporter A family protein
DDB_G0269838	-2.46945	9.96332e-05	DDB_G0269838
DDB_G0270920	-2.46971	4.3581e-12	DDB_G0270920		unknown
DDB_G0287853	-2.46986	1.2145e-16	mkcC		putative protein serine/threonine kinase, STE20 family protein kinase, protein kinase, STE group, MKC subfamily protein kinase
DDB_G0267846	-2.47446	1.26519e-05	expl1	DdExpl1	expansin-like protein
DDB_G0295075	-2.47447	0.000867757	tRNA-Ser-GCU-3	tRNA	serine transfer RNA
DDB_G0267484	-2.47481	1.68466e-11	acp1		acid phosphatase 1
DDB_G0293396	-2.48234	1.99542e-06	gxcO	RacGEF	pleckstrin homology (PH) domain-containing protein, RhoGEF domain-containing protein
DDB_G0290901	-2.48592	3.38877e-19	gefK	RasGEFK, RasGEF	Ras guanine nucleotide exchange factor
DDB_G0284631	-2.48662	8.60056e-07	DDB_G0284631		unknown
DDB_G0273113	-2.48978	8.12959e-09	DDB_G0273113
DDB_G0272965	-2.49365	3.21826e-06	DDB_G0272965
DDB_G0293702	-2.49601	2.72107e-05	rfc3		replication factor C subunit 3
DDB_G0278547	-2.5002	4.86444e-15	NA	NA	NA
DDB_G0289149	-2.50453	3.41784e-19	litaf		lipopolysaccharide-induced TNF factor homolog
DDB_G0286299	-2.50722	8.47743e-12	DDB_G0286299		unknown
DDB_G0291474	-2.50997	6.05731e-07	DDB_G0291474
DDB_G0280403	-2.51176	4.27163e-18	bloc1s4	cappuccino	biogenesis of lysosome-related organelles complex 1, subunit 4
DDB_G0269626	-2.5121	9.40607e-18	forE	dDia3, drf3, diaphanous related formin E	formin E
DDB_G0284501	-2.51461	3.66448e-16	gxcQ	RacGEF	pleckstrin homology (PH) domain-containing protein, RhoGEF domain-containing protein
DDB_G0292746	-2.51532	3.68437e-09	DDB_G0292746		pleckstrin homology (PH) domain-containing protein, patatin family protein
DDB_G0285671	-2.51624	6.75335e-06	DDB_G0285671
DDB_G0291484	-2.51972	9.96354e-10	DDB_G0291484
DDB_G0278755	-2.52511	2.45785e-14	gacR	RacGAP	RhoGAP domain-containing protein
DDB_G0277737	-2.53154	3.19857e-16	DDB_G0277737
DDB_G0278073	-2.53399	1.045e-11	DDB_G0278073
DDB_G0285953	-2.5373	9.68324e-09	DDB_G0285953
DDB_G0272612	-2.53845	1.51405e-16	DDB_G0272612
DDB_G0274269	-2.54189	6.36841e-09	DDB_G0274269		putative histone acetyltransferase
DDB_G0288129	-2.54512	5.55524e-11	DDB_G0288129		unknown
DDB_G0290023	-2.54663	9.36759e-11	gxcL	RacGEF	pleckstrin homology (PH) domain-containing protein, RhoGEF domain-containing protein
DDB_G0287103	-2.54871	3.16292e-10	DDB_G0287103		timeless family protein
DDB_G0269732	-2.55126	3.94654e-12	DDB_G0269732		DnaJ homolog subfamily C member 1
DDB_G0286977	-2.55496	8.26092e-05	DDB_G0286977
DDB_G0272160	-2.55752	8.96455e-13	DDB_G0272160
DDB_G0278701	-2.56213	2.22068e-09	ncapD3		non-SMC condensin II complex, subunit D3
DDB_G0278775	-2.56421	2.10142e-06	ube2c		ubiquitin-conjugating enzyme E2
DDB_G0267904	-2.56562	1.22243e-08	DDB_G0267904		WD40 repeat-containing protein
DDB_G0270418	-2.568	1.67199e-07	top2	topB	DNA topoisomerase II
DDB_G0273075	-2.57067	1.11337e-10	DDB_G0273075		armadillo repeat-containing protein
DDB_G0293184	-2.57445	8.6536e-15	DDB_G0293184	RacGAP	putative protein serine/threonine kinase, RhoGAP domain-containing protein, protein kinase, STE group
DDB_G0270056	-2.57885	2.99783e-15	DDB_G0270056
DDB_G0290061	-2.59317	4.49965e-11	DDB_G0290061
DDB_G0278339	-2.60333	4.36184e-12	DDB_G0278339
DDB_G0289171	-2.60449	0.00206581	DDB_G0289171		unknown
DDB_G0270176	-2.60531	3.47377e-17	DDB_G0270176	PP2C	protein phosphatase 2C, leucine-rich repeat-containing protein (LRR)
DDB0347838	-2.60708	8.2253e-06	NA	NA	NA
DDB_G0274441	-2.6079	2.2834e-10	psiL		PA14 domain-containing protein
DDB_G0290545	-2.60924	3.12286e-06	DDB_G0290545
DDB_G0275731	-2.61044	2.50365e-15	iqgD		IQGAP-related protein IqgD
DDB_G0290509	-2.6139	6.78402e-10	cepC	CP55	centrosomal protein 55 kDa
DDB_G0271738	-2.61913	1.26495e-10	tubC	GCP1	gamma tubulin, tubulin gamma-2 chain
DDB_G0287115	-2.62143	8.63918e-12	DDB_G0287115
DDB_G0292240	-2.62993	5.66058e-19	DDB_G0292240
DDB_G0269202	-2.63058	3.03245e-08	gdcA	Dd-gdcA	gp64 and disintegrin-like, cysteine-rich protein
DDB_G0289015	-2.63918	5.49038e-15	DDB_G0289015
DDB_G0291856	-2.64668	6.43517e-15	gerD		germination protein (270G)
DDB_G0275237	-2.64882	0.00157717	DDB_G0275237
DDB_G0268258	-2.65219	3.30693e-08	kif12	kinesin-6	kinesin family member 12
DDB_G0284247	-2.65511	1.03281e-08	DDB_G0284247
DDB_G0274423	-2.6556	3.65399e-21	DDB_G0274423		SH3 domain-containing protein
DDB_G0271992	-2.6574	3.13053e-09	DDB_G0271992
DDB_G0270786	-2.66395	0.00104436	DDB_G0270786
DDB_G0283923	-2.66649	4.08466e-09	DDB_G0283923
DDB_G0281713	-2.67118	4.17301e-17	DDB_G0281713
DDB_G0275093	-2.67292	1.84115e-11	DDB_G0275093		ubiquitin domain-containing protein
DDB_G0274607	-2.67881	1.35492e-14	gefM	RasGEFM, RasGEF	Ras guanine nucleotide exchange factor
DDB_G0269408	-2.67955	2.29771e-05	DDB_G0269408
DDB_G0288873	-2.68009	5.63833e-11	pich	ercc6l, Ercc6-like protein	polo-interacting checkpoint helicase
DDB_G0272758	-2.68859	8.62864e-11	chtf18	CTF18	chromosome transmission fidelity protein 18 homolog
DDB_G0293728	-2.68907	4.03545e-07	DDB_G0293728
DDB_G0291356	-2.69143	1.16595e-09	grlE	GABA-B receptor protein, G-protein-coupled receptor (GPCR) family 3 protein 5, DdmGluPR, GluPR	GAB receptor GrlE
DDB_G0287899	-2.69309	5.19994e-06	rif1
DDB_G0278147	-2.69409	4.44918e-19	gxcW	RacGEF	pleckstrin homology (PH) domain-containing protein, RhoGEF domain-containing protein, FYVE-type zinc finger-containing protein
DDB_G0270708	-2.69789	4.30343e-09	DDB_G0270708		EGF-like domain-containing protein
DDB_G0279673	-2.70359	1.41661e-05	DDB_G0279673		unknown
DDB_G0278581	-2.70478	3.55062e-14	psiF	dicA, dicA1	PA14 domain-containing protein, discoidin-inducing complex (DIC) protein
DDB_G0272002	-2.70634	1.50329e-08	egeA		C2 domain-containing protein EgeA
DDB_G0292676	-2.70858	1.96236e-08	bub1		putative protein serine/threonine kinase, putative mitotic checkpoint protein, BUB family protein kinase
DDB_G0287677	-2.71062	2.0133e-09	DDB_G0287677		unknown
DDB_G0291922	-2.7161	7.265e-06	taz		tafazzin family protein, phospholipid/glycerol acyltransferase domain-containing protein
DDB_G0285101	-2.71623	4.89233e-07	kif4	K4, ksnD, kinesin-7	kinesin family member 4
DDB_G0283681	-2.71641	1.25685e-06	DDB_G0283681		STAG domain-containing protein
DDB_G0276851	-2.71801	9.35418e-05	uduH		EGF-like domain-containing protein
DDB_G0279653	-2.72121	8.38501e-20	DDB_G0279653
DDB_G0277427	-2.72213	1.00856e-13	DDB_G0277427
DDB_G0295791	-2.72321	1.69432e-05	DDB_G0295791		unknown
DDB_G0291416	-2.72478	5.72455e-15	DDB_G0291416
DDB_G0293920	-2.7285	7.05072e-13	DDB_G0293920
DDB_G0277681	-2.72938	5.9323e-13	bzpH		putative basic-leucine zipper (bZIP) transcription factor
DDB_G0274575	-2.7329	1.26495e-10	myoK	myoIG	myosin 1K heavy chain
DDB_G0278677	-2.74141	0.000152134	DDB_G0278677
DDB_G0284337	-2.74887	5.57827e-12	DDB_G0284337
DDB_G0279143	-2.75876	1.30853e-08	DDB_G0279143
DDB_G0282861	-2.75966	7.54092e-11	DDB_G0282861		TCTP family protein 2
DDB_G0275929	-2.76242	1.78901e-09	pds5		sister chromatid cohesion protein
DDB_G0267834	-2.76413	5.12901e-07	DDB_G0267834
DDB_G0272664	-2.77524	9.32492e-17	DDB_G0272664
DDB_G0269892	-2.77649	9.17188e-13	DDB_G0269892
DDB_G0285619	-2.78265	1.47546e-16	DDB_G0285619		unknown
DDB_G0292312	-2.7884	2.78337e-11	DDB_G0292312	FbxD	F-box-containing protein FbxD
DDB_G0290459	-2.79637	0.000202862	DDB_G0290459
DDB_G0283477	-2.79868	1.71443e-10	DDB_G0283477
DDB_G0279831	-2.79935	1.38793e-13	DDB_G0279831		CAMK1 family protein kinase DDB_G0279831
DDB_G0272306	-2.80161	0.000171872	fscE		G-protein-coupled receptor (GPCR) family protein, frizzled and smoothened-like sans CRD protein
DDB_G0285245	-2.80294	1.41565e-10	DDB_G0285245		unknown
DDB_G0283771	-2.80678	2.22406e-09	DDB_G0283771		unknown
DDB_G0284519	-2.82096	1.29867e-07	forI		formin homology domain-containing protein
DDB_G0289461	-2.82389	3.81425e-13	DDB_G0289461		endonuclease/exonuclease/phosphatase domain-containing protein, putative CCR4-NOT complex subunit 6
DDB_G0287385	-2.83035	3.51257e-10	DDB_G0287385		putative transmembrane protein
DDB_G0281065	-2.83714	5.51407e-11	DDB_G0281065
DDB_G0272494	-2.85938	8.05198e-13	DDB_G0272494
DDB_G0283847	-2.86743	5.52703e-12	DDB_G0283847		cyclopropane fatty acid synthase, cyclopropane-fatty-acyl-phospholipid synthase
DDB_G0278431	-2.88575	8.73898e-14	DDB_G0278431
DDB_G0288019	-2.88687	3.28936e-13	DDB_G0288019		CMP/dCMP deaminase, zinc-binding domain-containing protein
DDB_G0289109	-2.90778	8.88724e-18	DDB_G0289109
DDB_G0289051	-2.92103	4.87389e-07	DDB_G0289051
DDB_G0283381	-2.92942	1.30281e-08	DDB_G0283381		unknown
DDB_G0270692	-2.92971	1.49983e-10	DDB_G0270692		ankyrin repeat-containing protein
DDB_G0286745	-2.93653	2.56732e-14	DDB_G0286745
DDB_G0278825	-2.93945	6.03021e-11	DDB_G0278825
DDB_G0276459	-2.96073	1.78869e-19	pakB	mihck, Ddpak	myosin heavy chain kinase PakB
DDB_G0293620	-2.98229	1.37936e-05	DDB_G0293620	Cenp68	unknown
DDB_G0288915	-2.98375	4.44918e-19	DDB_G0288915
DDB_G0267958	-2.98524	1.25914e-11	DDB_G0267958		bromodomain-containing protein, SMAD/FHA domain-containing protein, BRD group protein
DDB_G0277161	-2.98782	5.71706e-12	DDB_G0277161
DDB_G0285281	-2.99646	5.21296e-05	DDB_G0285281
DDB_G0287607	-3.00726	3.96131e-09	pcna		proliferating cell nuclear antigen
DDB_G0291842	-3.01468	8.87795e-14	DDB_G0291842		WEE family protein kinase DDB_G0291842
DDB_G0288663	-3.02737	5.26872e-09	DDB_G0288663
DDB_G0268590	-3.03056	1.37989e-13	DDB_G0268590		unknown
DDB_G0292292	-3.03522	8.16341e-09	DDB_G0292292
DDB_G0278449	-3.05964	6.80424e-07	rsmC		small GTPase
DDB_G0267956	-3.07269	9.87743e-18	abiA	Abi2	component of SCAR regulatory complex
DDB_G0284003	-3.08518	1.1232e-06	ndc80		kinetochore protein Ndc80
DDB_G0289151	-3.08802	7.35229e-19	mybI		myb domain-containing protein
DDB_G0272492	-3.09935	3.34491e-15	DDB_G0272492
DDB_G0279513	-3.10117	4.06672e-08	DDB_G0279513
DDB_G0281049	-3.1025	3.18221e-06	DDB_G0281049
DDB_G0290073	-3.10956	4.64694e-13	DDB_G0290073
DDB_G0273185	-3.11336	6.44545e-17	DDB_G0273185
DDB_G0275563	-3.11769	5.25073e-14	DDB_G0275563
DDB_G0272030	-3.13948	5.52235e-09	DDB_G0272030
DDB_G0272993	-3.14287	8.15054e-07	DDB_G0272993
DDB_G0278013	-3.15019	6.3972e-19	DDB_G0278013		unknown
DDB_G0290651	-3.15431	8.87942e-11	DDB_G0290651		unknown
DDB_G0272368	-3.16108	7.48828e-09	ndm		macropinocytosis suppressor Ndm
DDB_G0292880	-3.16153	6.89618e-10	DDB_G0292880		putative protein tyrosine phosphatase, dual specificity
DDB_G0276875	-3.16968	2.72682e-05	hspG5		heat shock protein Hsp20 domain-containing protein
DDB_G0271698	-3.18063	3.30528e-06	DDB_G0271698
DDB_G0291752	-3.18193	1.70587e-09	smc1		structural maintenance of chromosome protein
DDB_G0272356	-3.19179	1.48825e-19	DDB_G0272356		Double C2-like domain-containing protein beta
DDB_G0279927	-3.19262	3.52426e-16	Dd5P1	PI5P1	inositol 5-phosphatase
DDB_G0289969	-3.21484	5.58695e-05	DDB_G0289969
DDB_G0283617	-3.21813	6.36517e-10	cdc25		tyrosine phosphatase, rhodanese-like domain-containing protein
DDB_G0268502	-3.21976	1.66689e-16	DDB_G0268502
DDB_G0280117	-3.23421	9.83868e-09	DDB_G0280117		Slit homolog 1 protein
DDB_G0272026	-3.24765	1.73907e-06	DDB_G0272026
DDB_G0286403	-3.25683	1.44745e-11	smc4		structural maintenance of chromosome protein
DDB_G0276003	-3.26106	0.000448996	hspG2		heat shock protein Hsp20 domain-containing protein
DDB_G0291608	-3.27959	8.38501e-20	DDB_G0291608
DDB_G0274943	-3.2863	5.20669e-19	ranB		GTP-binding nuclear protein Ran
DDB_G0281745	-3.28794	5.60136e-19	DDB_G0281745		LISK family protein kinase, protein kinase, TKL group, tyrosine kinase-like protein
DDB_G0275553	-3.32238	2.92081e-07	DDB_G0275553
DDB_G0267784	-3.3515	2.00198e-08	DDB_G0267784
DDB_G0278469	-3.35734	3.00903e-11	DDB_G0278469		bromodomain-containing protein, SMAD/FHA domain-containing protein
DDB_G0292004	-3.3723	7.27295e-11	docC	DockC, DdDockC	DOCK family protein, putative guanine nucleotide exchange factor (GEF), cyclin-like F-box containing protein
DDB_G0281739	-3.37338	1.56544e-17	gacY	RacGAP	RhoGAP domain-containing protein
DDB_G0287101	-3.39341	9.56704e-06	noxB	gp91phox	superoxide-generating NADPH oxidase flavocytochrome, flavocytochrome b large subunit
DDB_G0282459	-3.40952	1.32876e-10	grlH		G-protein-coupled receptor (GPCR) family 3 protein 8
DDB_G0292136	-3.4218	1.56544e-17	hatC		actin binding protein, hisactophilin III
DDB_G0267814	-3.42406	3.10262e-10	DDB_G0267814
DDB_G0286277	-3.4261	3.02673e-12	DDB_G0286277		putative glycoside hydrolase
DDB_G0293044	-3.43409	1.35435e-08	DDB_G0293044		Kelch repeat-containing protein 2
DDB_G0293198	-3.46674	7.74947e-10	kif10	kinesin-8	kinesin family member 10
DDB_G0278203	-3.50142	1.37358e-06	xrcc4		putative DNA repair protein XRCC4
DDB_G0285183	-3.51487	9.93223e-11	DDB_G0285183
DDB_G0291806	-3.52234	6.81792e-11	DDB_G0291806
DDB_G0288361	-3.52365	2.44015e-10	kif13		kinesin family member 13, kinesin-5
DDB_G0276847	-3.52665	2.81902e-10	DDB_G0276847
DDB_G0269548	-3.54783	6.96879e-09	limG		LIM-type zinc finger-containing protein
DDB_G0274503	-3.54855	2.24614e-11	plk	DdPLK	PLK family protein kinase Plk
DDB_G0286379	-3.57838	3.3969e-11	DDB_G0286379
DDB_G0281611	-3.61352	1.14027e-05	DDB_G0281611		unknown
DDB_G0276277	-3.62345	9.05663e-05	DDB_G0276277
DDB_G0289445	-3.6472	6.30761e-20	prmt2		protein arginine methyltransferase
DDB_G0288223	-3.67632	1.04343e-09	anapc3	cdc27	anaphase promoting complex subunit 3
DDB_G0270340	-3.6798	4.49446e-12	rapC		Ras GTPase
DDB_G0289021	-3.70555	8.03986e-12	ube2s		ubiquitin-conjugating enzyme E2 S
DDB_G0349321	-3.72936	4.6156e-05	DDB_G0349321
DDB_G0285203	-3.73931	8.4946e-06	DDB_G0285203
DDB_G0278167	-3.74517	9.25954e-15	DDB_G0278167		unknown
DDB_G0285869	-3.78323	1.8891e-09	DDB_G0285869
DDB_G0294659	-3.8178	7.44213e-25	tRNA-Phe-GAA-1	tRNA	phenylalanine transfer RNA
DDB_G0275629	-3.84993	6.59411e-15	DDB_G0275629
DDB_G0293744	-3.86823	1.88098e-06	DDB_G0293744
DDB_G0286015	-3.92852	7.95514e-15	gmsA
DDB_G0293782	-3.94169	4.91654e-05	DDB_G0293782
DDB_G0283999	-3.94904	8.63556e-12	DDB_G0283999
DDB_G0284645	-3.94937	9.33469e-21	DDB_G0284645
DDB_G0279343	-3.96416	1.25806e-11	aurK	DdAurB, DdAurora	aurora kinase
DDB_G0290219	-3.97818	3.23369e-15	DDB_G0290219
DDB_G0295753	-3.99288	4.53749e-14	DDB_G0295753	slc25a3	mitochondrial substrate carrier family protein, putative mitochondrial phosphate carrier protein
DDB_G0270826	-4.03865	1.73134e-12	abcG22		ABC transporter G family protein
DDB_G0290177	-4.04563	1.74966e-15	DDB_G0290177		putative transmembrane protein
DDB_G0291007	-4.05385	4.60539e-16	gxcK	RacGEF	pleckstrin homology (PH) domain-containing protein, RhoGEF domain-containing protein
DDB_G0279665	-4.11054	3.65399e-21	DDB_G0279665
DDB_G0278813	-4.14958	2.30408e-21	DDB_G0278813
DDB_G0274523	-4.1672	7.74189e-12	DDB_G0274523		RNA recognition motif-containing protein RRM
DDB_G0284561	-4.20166	1.18032e-09	DDB_G0284561
DDB_G0289669	-4.25202	9.09502e-20	DDB_G0289669		Protein FAM10A5
DDB_G0274203	-4.26012	8.38501e-20	DDB_G0274203
DDB_G0271592	-4.37281	2.19791e-17	DDB_G0271592
DDB_G0293208	-4.43495	5.16954e-07	DDB_G0293208		unknown
DDB_G0277831	-4.54531	5.69488e-07	carD	cAR4, G-protein-coupled receptor	cAMP receptor 4
DDB_G0285345	-4.64168	8.96455e-13	DDB_G0285345		unknown
DDB_G0272244	-5.01459	2.5282e-14	grlG		G-protein-coupled receptor (GPCR) family 3 protein 7
DDB_G0293492	-5.16999	1.02939e-12	DDB_G0293492	DdLysEh2	glycoside hydrolase family 25 protein
DDB_G0273277	-5.31625	2.49038e-12	DDB_G0273277
DDB_G0289551	-5.48112	1.92263e-12	DDB_G0289551
DDB_G0270430	-7.91492	3.1994e-14	wipA	WIPa	WH2 domain-containing protein

## Sheet: Folate_vs_control_UPandDOWN_gen
Upregulated genes		Downregulated genes		logFC ratio greater than 2 or less than -2 with an adj.P.val ≤ 0.01 (Table S2)
Gene_name	logFC	adj.P.Val	Gene.Name	Synonyms	Gene.products
DDB_G0282461	2.38998	1.56117e-10	grlC		G-protein-coupled receptor (GPCR) family 3 protein 3
DDB_G0276035	-2.07574	3.69646e-06	DDB_G0276035		EGF-like domain-containing protein
DDB_G0284925	-2.10475	0.000255988	DDB_G0284925		unknown
DDB_G0285995	-2.15697	5.14421e-10	pdsA	PDE, pde1, pdeA, DdPDE1	cAMP/cGMP phosphodiesterase
DDB_G0288091	-2.22996	2.38226e-07	DDB_G0288091		unknown
DDB_G0288815	-2.24137	8.29189e-06	DDB_G0288815		EGF-like domain-containing protein
DDB_G0282459	-2.34225	5.4655e-09	grlH		G-protein-coupled receptor (GPCR) family 3 protein 8
DDB_G0273465	-2.35462	0.00304393	DDB_G0273465
DDB_G0272244	-2.38978	1.46071e-09	grlG		G-protein-coupled receptor (GPCR) family 3 protein 7
DDB_G0283927	-2.403	2.25213e-05	DDB_G0283927		NEK family protein kinase DDB_G0283927
DDB_G0289485	-2.46632	6.9413e-08	vacA		vacuolin A, prohibitin domain-containing protein
DDB_G0284561	-2.53105	1.18189e-07	DDB_G0284561
DDB_G0272993	-2.54401	3.28011e-06	DDB_G0272993
DDB_G0272787	-2.55105	0.000213853	sds		L-serine ammonia-lyase, L-serine dehydratase, serine deaminase
DDB_G0275559	-2.60981	2.14046e-10	DDB_G0275559		short-chain dehydrogenase/reductase (SDR) family protein, glucose/ribitol dehydrogenase family protein
DDB_G0286021	-2.62072	2.68247e-05	DDB_G0286021		unknown
DDB_G0289171	-2.67838	0.00341713	DDB_G0289171		unknown
DDB_G0282171	-2.90607	1.04239e-05	DDB_G0282171
DDB_G0271684	-3.00197	9.0368e-07	grlA		G-protein-coupled receptor (GPCR) family 3 protein 1
DDB_G0292158	-3.00728	2.62011e-11	DDB_G0292158
DDB_G0286015	-3.06353	1.80286e-14	gmsA
DDB_G0276277	-3.19286	0.00136754	DDB_G0276277
DDB_G0285185	-3.27504	4.32137e-09	DDB_G0285185
DDB_G0285345	-3.50696	1.02847e-12	DDB_G0285345		unknown
DDB_G0278449	-3.68158	1.1839e-08	rsmC		small GTPase
DDB_G0293208	-3.72969	6.41177e-08	DDB_G0293208		unknown
DDB_G0272030	-4.13264	7.2403e-13	DDB_G0272030

## Sheet: Mm_vs_control_UPandDOWN_genes
Upregulated genes		Downregulated genes		logFC ratio greater than 2 or less than -2 with an adj.P.val ≤ 0.01 (Table S2)
Gene_name	logFC	adj.P.Val	Gene.Name	Synonyms	Gene.products
DDB_G0278391	6.87812	1.1877e-10	DDB_G0278391		unknown
DDB_G0275497	5.91015	3.67983e-14	DDB_G0275497
DDB_G0289575	5.80495	3.83897e-11	DDB_G0289575
DDB_G0281135	5.76187	6.83045e-10	DDB_G0281135
DDB_G0281853	5.73451	4.00762e-12	iliL		putative cell surface glycoprotein
DDB_G0273289	5.12357	1.1476e-16	DDB_G0273289		unknown
DDB_G0273235	5.10487	5.11937e-13	DDB_G0273235		P-type ATPase
DDB_G0290431	5.09321	1.29011e-19	DDB_G0290431
DDB_G0287685	4.51732	9.60555e-13	cinC	EF2, H6, Ef-2b	elongation factor 2, vegetative specific protein H6
DDB_G0279571	4.38603	5.5666e-15	DDB_G0279571		polymorphic membrane protein repeat-containing protein
DDB_G0286911	4.32593	2.75841e-18	DDB_G0286911
DDB_G0277839	4.08214	1.15143e-09	cxgS	cox7s, coxVIIs	cytochrome oxidase subunit VIIs
DDB_G0283867	4.06529	6.44371e-07	cprC	CP3	cysteine proteinase 3
DDB_G0267328	4.01484	0.000513731	DDB_G0267328_RTE		DIRS1 ORF2 fragment
DDB_G0282135	3.95173	2.23277e-09	DDB_G0282135		PhoPQ-activated pathogenicity-related protein
DDB_G0274655	3.82609	1.75822e-09	DDB_G0274655
DDB_G0292380	3.7646	7.35425e-18	fhbB	DdFHb, DidiB	flavohemoglobin
DDB_G0267206	3.71271	0.000369041	DDB_G0267206_RTE		DIRS1 ORF2 fragment
DDB_G0279307	3.57238	5.88658e-05	vacC		vacuolin C, band 7 family protein
DDB_G0279493	3.53298	8.95885e-12	DDB_G0279493
DDB_G0271140	3.42222	4.08254e-16	abcA7		ABC transporter A family protein
DDB_G0289521	3.34558	4.2013e-14	srsA		starvation responsive small protein
DDB_G0305706	3.3352	6.10122e-05	DDB_G0305706_RTE		DIRS1 ORF1 fragment
DDB_G0267304	3.31906	0.00500048	DDB_G0267304_RTE		DIRS1 ORF3 fragment
DDB_G0267184	3.30528	0.00206491	DDB_G0267184_RTE		DIRS1 ORF2 fragment
DDB_G0281345	3.28805	8.19679e-10	DDB_G0281345
DDB_G0276531	3.23312	1.43243e-12	DDB_G0276531	rnz	putative tRNase Z, putative ribonuclease Z
DDB_G0291748	3.20752	1.53791e-07	DDB_G0291748
DDB_G0291071	3.1789	0.0020005	DDB_G0291071
DDB_G0291758	3.08567	1.03152e-05	DDB_G0291758
DDB_G0267300	3.04936	0.0011683	DDB_G0267300_RTE		DIRS1 ORF1/ORF2 fusion fragment
DDB_G0267188	3.00971	0.000353239	DDB_G0267188_RTE		DIRS1 ORF2 fragment
DDB_G0267326	2.99182	0.00268972	DDB_G0267326_RTE		DIRS1 ORF2 fragment
DDB_G0277731	2.96618	7.36493e-10	DDB_G0277731		EGF-like domain-containing protein
DDB_G0273319	2.9545	6.83793e-11	DDB_G0273319
DDB_G0271138	2.93935	1.25687e-09	abcA8		ABC transporter A family protein
DDB_G0288817	2.93219	1.46605e-05	osbK		oxysterol binding family protein, member 11
DDB_G0288201	2.92557	6.76527e-09	DDB_G0288201
DDB_G0271852	2.88317	0.000504512	rtaA		lipid-translocating exporter family protein RtaA
DDB_G0282467	2.86684	1.53959e-05	DDB_G0282467		1-aminocyclopropane-1-carboxylate synthase, S-adenosyl-L-methionine methylthioadenosine-lyase, ACC synthase
DDB_G0270644	2.81845	4.02897e-10	DDB_G0270644
DDB_G0271980	2.81818	1.599e-06	rabR		Rab GTPase
DDB_G0269206	2.81183	2.69756e-07	abcG21	abcG13	ABC transporter G family protein
DDB_G0291245	2.8108	1.12709e-09	abcA6		ABC transporter A family protein
DDB_G0267244	2.79353	0.0034759	DDB_G0267244_RTE		DIRS1 ORF2 fragment
DDB_G0273217	2.7861	2.72211e-09	DDB_G0273217
DDB_G0267258	2.75029	0.000606332	DDB_G0267258_RTE		DIRS1 ORF2 fragment
DDB_G0268374	2.73782	0.000661125	dcd2B		neutral/alkaline nonlysosomal ceramidase family protein
DDB_G0284917	2.72149	1.77664e-15	DDB_G0284917
DDB_G0280977	2.69903	8.19679e-10	abcC10	abcC4	ABC transporter C family protein
DDB_G0285165	2.69598	5.19338e-14	abcC9	abcC11	ABC transporter C family protein
DDB_G0289519	2.68646	2.13468e-08	DDB_G0289519
DDB_G0267240	2.67328	0.00616038	DDB_G0267240_RTE		DIRS1 ORF2 fragment
DDB_G0279871	2.64409	0.00258318	DDB_G0279871		zinc finger, B-box domain and FNIP repeat-containing protein
DDB_G0294180	2.64188	0.00781686	DDB_G0294180_RTE		DIRS1 ORF1/ORF3 fusion fragment
DDB_G0292340	2.63385	3.11152e-05	DDB_G0292340		patatin family protein
DDB_G0267342	2.63207	0.0074307	DDB_G0267342_RTE		DIRS1 ORF2 fragment
DDB_G0284409	2.61754	1.37018e-05	iliB		oxoglutarate/iron-dependent oxygenase family protein
DDB_G0281793	2.57634	1.73485e-05	DDB_G0281793
DDB_G0292378	2.56467	6.5136e-15	fhbA	DdFHa, DidiA	flavohemoglobin
DDB_G0280703	2.56348	0.00745492	DDB_G0280703		elongation factor 1b-related protein, elongation factor 1beta-related protein
DDB_G0285065	2.54259	1.91074e-13	DDB_G0285065		leucine carboxyl methyltransferase
DDB_G0268626	2.50909	5.32991e-09	DDB_G0268626		EGF-like domain-containing protein
DDB_G0292518	2.50833	4.12768e-07	DDB_G0292518		hssA/2C/7E family protein
DDB_G0283149	2.50607	2.72158e-05	cotD	DP87, SP75	spore coat protein SP75
DDB_G0267246	2.48349	0.00278625	DDB_G0267246_RTE		DIRS1 ORF1
DDB_G0268026	2.4775	1.80173e-09	DDB_G0268026		transmembrane protein
DDB_G0289211	2.43651	2.8242e-11	DDB_G0289211		unknown
DDB_G0283097	2.40985	9.02237e-07	DDB_G0283097
DDB_G0294280	2.40451	0.00273868	DDB_G0294280_RTE		DIRS1 ORF2 fragment
DDB_G0267438	2.403	2.03856e-09	abcA2		ABC transporter A family protein
DDB_G0285615	2.38834	2.65177e-06	iliA		unknown
DDB_G0287765	2.3827	0.00261049	DDB_G0287765		NADH:flavin oxidoreductase/NADH oxidase domain-containing protein
DDB_G0283777	2.35413	1.44085e-05	DDB_G0283777
DDB_G0267238	2.35324	0.00192503	DDB_G0267238_RTE		DIRS1 ORF1
DDB_G0292028	2.34829	1.0803e-08	DDB_G0292028		von Willebrand factor A domain-containing protein 5B1
DDB_G0286221	2.3471	0.00226107	pigC		GlcNAc transferase, glycosyltransferase, phosphatidylinositol glycan, class C, phosphatidylinositol N-acetylglucosaminyltransferase subunit C
DDB_G0278163	2.34333	8.59532e-20	DDB_G0278163		TM2 domain-containing protein
DDB_G0280585	2.33016	2.58261e-07	ubqK		ubiquitin K
DDB_G0268268	2.31776	2.66624e-10	DDB_G0268268
DDB_G0286537	2.30873	0.000271073	DDB_G0286537
DDB_G0279721	2.29446	4.66022e-07	ubqH		ubiquitin H
DDB_G0267178	2.2897	0.00524707	DDB_G0267178_RTE		DIRS1 ORF2 fragment
DDB_G0267260	2.28589	0.00150272	DDB_G0267260_RTE		DIRS1 ORF1
DDB_G0288131	2.28355	2.22115e-14	cmbB	CaM-BP46, FNIP repeat-containing protein	calmodulin-binding protein CmbB
DDB_G0270130	2.28274	0.00141948	DDB_G0270130		E3 ubiquitin-protein ligase RNF14
DDB_G0269482	2.27547	5.97417e-08	DDB_G0269482		unknown
DDB_G0290959	2.27171	6.51522e-06	chtC	rsc6	unknown
DDB_G0269270	2.2656	0.0005207	DDB_G0269270		AhpC/TSA family protein
DDB_G0293450	2.26311	2.06318e-08	abcG9		ABC transporter G family protein
DDB_G0277809	2.25204	5.25643e-07	cfaA		counting factor associated protein
DDB_G0286983	2.24727	3.04733e-15	DDB_G0286983
DDB_G0287097	2.2408	2.54944e-10	DDB_G0287097		FNIP repeat-containing protein
DDB_G0295329	2.23339	0.00552342	tRNA-Glu-UUC-16	tRNA	glutamic acid transfer RNA
DDB_G0295807	2.22186	0.00879517	DDB_G0295807		short-chain dehydrogenase/reductase (SDR) family protein, glucose/ribitol dehydrogenase family protein
DDB0348634	2.21045	0.00119618	NA	NA	NA
DDB_G0280973	2.18358	2.11235e-07	abcC12	abcC4	ABC transporter C family protein
DDB_G0287195	2.18316	0.000700406	DDB_G0287195
DDB_G0271672	2.14879	5.71261e-05	DDB_G0271672		ZIP zinc transporter protein, zinc/iron permease
DDB_G0267432	2.14676	6.08819e-07	abcG15		ABC transporter G family protein
DDB_G0279191	2.14448	7.31356e-08	vacB		vacuolin B, prohibitin domain-containing protein
DDB_G0269474	2.14104	2.21459e-09	fcsB	long-chain-fatty-acid-CoA ligase	fatty acyl-CoA synthetase
DDB_G0292736	2.13902	1.56693e-08	plc	pipA, DdPLC	phosphoinositide-specific phospholipase C
DDB_G0268208	2.12602	0.00280855	DDB_G0268208
DDB_G0276097	2.10865	6.78793e-05	DDB_G0276097		putative transmembrane protein
DDB_G0280375	2.10464	1.73314e-09	DDB_G0280375
DDB_G0284921	2.08159	1.2784e-13	DDB_G0284921
DDB_G0274291	2.079	0.00051163	DDB_G0274291	lyT2-4	glycoside hydrolase family 24 protein, putative T4-like lysozyme
DDB_G0278333	2.07268	4.9259e-08	DDB_G0278333		Protease 4
DDB_G0292250	2.06547	5.05855e-10	sqrdl		putative sulfide quinone reductase
DDB_G0275959	2.05657	2.85264e-07	DDB_G0275959		cellular retinaldehyde-binding/triple function domain-containing protein
DDB_G0292236	2.02641	2.33999e-07	DDB_G0292236		unknown
DDB_G0275735	2.00438	1.14712e-06	DDB_G0275735
DDB_G0278835	-2.03913	1.87791e-07	DDB_G0278835
DDB_G0267908	-2.03987	2.85206e-05	DDB_G0267908
DDB_G0275475	-2.04801	6.71327e-06	DDB_G0275475
DDB_G0277487	-2.05969	0.00173131	DDB_G0277487
DDB_G0269548	-2.06542	1.46725e-07	limG		LIM-type zinc finger-containing protein
DDB_G0281611	-2.09546	0.000745651	DDB_G0281611		unknown
DDB_G0285345	-2.09786	8.28772e-08	DDB_G0285345		unknown
DDB_G0289669	-2.1181	5.23418e-15	DDB_G0289669		Protein FAM10A5
DDB_G0278023	-2.11837	6.5765e-05	mrpl33	rpl33	ribosomal protein L33, mitochondrial
DDB_G0267814	-2.13839	3.67781e-07	DDB_G0267814
DDB_G0291568	-2.14873	0.00177332	dnaja1		DnaJ homolog subfamily A member 1
DDB_G0292656	-2.1631	0.00191191	DDB_G0292656
DDB_G0269342	-2.16802	4.31181e-05	DDB_G0269342		unknown
DDB_G0275547	-2.21463	0.00135626	DDB_G0275547		phosphoesterase, PA-phosphatase related-family protein
DDB_G0267946	-2.23337	0.00316198	DDB_G0267946
DDB_G0282897	-2.24635	0.00180224	tom7		translocase of outer mitochondrial membrane
DDB_G0278807	-2.30093	9.71409e-08	DDB_G0278807		unknown
DDB_G0286021	-2.30705	9.60026e-05	DDB_G0286021		unknown
DDB_G0267784	-2.33984	1.7524e-05	DDB_G0267784
DDB_G0276851	-2.37166	0.000829374	uduH		EGF-like domain-containing protein
DDB_G0273029	-2.42619	0.000238346	DDB_G0273029
DDB_G0290539	-2.47476	2.14155e-06	DDB_G0290539
DDB_G0273143	-2.48386	6.43691e-05	DDB_G0273143
DDB_G0269930	-2.49169	0.000971028	DDB_G0269930		Autoinducer 2-degrading protein lsrG
DDB_G0270132	-2.53374	7.67721e-15	DDB_G0270132
DDB_G0295753	-2.59103	4.6443e-14	DDB_G0295753	slc25a3	mitochondrial substrate carrier family protein, putative mitochondrial phosphate carrier protein
DDB_G0291314	-2.66282	0.00172422	DDB_G0291314	AAA ATPase domain-containing protein	disaggregase Hsp101
DDB0347838	-2.73962	1.1002e-05	NA	NA	NA
DDB_G0292074	-2.73967	0.0077311	commd1		COMM domain-containing protein 1
DDB_G0287101	-2.75636	0.000203368	noxB	gp91phox	superoxide-generating NADPH oxidase flavocytochrome, flavocytochrome b large subunit
DDB_G0272572	-2.76237	2.94258e-08	DDB_G0272572
DDB_G0277123	-2.77277	0.00287007	hspG10		HSP20-like chaperone domain-containing protein
DDB_G0285203	-2.83239	1.65492e-07	DDB_G0285203
DDB_G0276951	-2.85962	4.87973e-05	hspG7		heat shock protein Hsp20 domain-containing protein
DDB_G0273277	-2.86927	1.55444e-10	DDB_G0273277
DDB_G0290459	-2.88692	1.8287e-05	DDB_G0290459
DDB_G0276875	-2.9012	0.000165862	hspG5		heat shock protein Hsp20 domain-containing protein
DDB_G0276949	-2.93718	0.000641448	hspG6		heat shock protein Hsp20 domain-containing protein
DDB_G0295603	-3.09374	5.25884e-07	sno8	DdR8, r8	C/D-box small nucleolar RNA, C/D box snoRNA
DDB_G0276953	-3.12715	4.37288e-05	hspG9		heat shock protein Hsp20 domain-containing protein
DDB_G0290725	-3.13931	4.20715e-05	lyrm4		LYR motif-containing protein 4
DDB_G0277119	-3.22755	4.07031e-05	hspG8		heat shock protein Hsp20 domain-containing protein
DDB_G0277125	-3.34433	4.31181e-05	hspG11		heat shock protein Hsp20 domain-containing protein, putative alpha-crystallin-type heat shock protein
DDB_G0281847	-3.39827	0.00634894	DDB_G0281847
DDB_G0293744	-4.03249	3.48316e-07	DDB_G0293744
DDB_G0276003	-4.04783	0.000264636	hspG2		heat shock protein Hsp20 domain-containing protein
DDB_G0277491	-4.18242	3.64625e-05	hspG12		heat shock protein Hsp20 domain-containing protein, putative alpha-crystallin-type heat shock protein
DDB_G0281747	-4.29241	7.35114e-06	DDB_G0281747		OPI10 family protein
DDB_G0275079	-5.17958	2.16603e-06	hspG1		heat shock protein Hsp20 domain-containing protein, putative alpha-crystallin-type heat shock protein

## Sheet: Kp21_vs_control_UPandDown_genes
Upregulated genes		Downregulated genes		logFC ratio greater than 2 or less than -2 with an adj.P.val ≤ 0.01 (Table S2)
Gene_name	logFC	adj.P.Val	Gene.Name	Synonyms	Gene.products
DDB_G0270060	4.96714	0.00153706	DDB_G0270060		carbohydrate-binding domain-containing protein
DDB_G0287685	4.42986	7.75317e-07	cinC	EF2, H6, Ef-2b	elongation factor 2, vegetative specific protein H6
DDB_G0273235	4.24953	1.20603e-06	DDB_G0273235		P-type ATPase
DDB_G0277839	3.87313	2.00971e-05	cxgS	cox7s, coxVIIs	cytochrome oxidase subunit VIIs
DDB_G0292328	3.85734	1.75475e-11	iliM		FAD-binding monooxygenase
DDB_G0270058	3.43219	0.0085001	DDB_G0270058
DDB_G0279493	3.15956	1.30412e-05	DDB_G0279493
DDB_G0292380	3.08505	2.19164e-08	fhbB	DdFHb, DidiB	flavohemoglobin
DDB_G0287167	3.03419	5.38681e-06	DDB_G0287167
DDB_G0289045	2.9117	0.00327535	DDB_G0289045
DDB_G0284763	2.86696	8.17326e-07	DDB_G0284763
DDB_G0292250	2.8445	2.35148e-08	sqrdl		putative sulfide quinone reductase
DDB_G0286677	2.78577	4.9074e-07	DDB_G0286677
DDB_G0278983	2.70355	0.00764454	imp3		U3 small nucleolar ribonucleoprotein protein
DDB_G0292378	2.68346	8.86529e-09	fhbA	DdFHa, DidiA	flavohemoglobin
DDB_G0281793	2.58669	0.00437123	DDB_G0281793
DDB_G0270038	2.43985	5.88125e-06	DDB_G0270038
DDB_G0274429	2.42626	1.25823e-08	DDB_G0274429
DDB_G0289521	2.419	1.52047e-05	srsA		starvation responsive small protein
DDB_G0288201	2.40599	0.00112777	DDB_G0288201
DDB_G0284409	2.37686	0.00735067	iliB		oxoglutarate/iron-dependent oxygenase family protein
DDB_G0282867	2.37335	2.36017e-06	DDB_G0282867
DDB_G0290449	2.35891	1.39083e-05	DDB_G0290449		GCN5-related N-acetyltransferase
DDB_G0289311	2.29437	0.0017604	DDB_G0289311		transmembrane protein
DDB_G0285951	2.23613	0.000143129	DDB_G0285951_RTE		TRE3-A ORF1
DDB_G0290975	2.20998	3.11484e-05	DDB_G0290975		alpha/beta hydrolase fold-3 domain-containing protein
DDB_G0294643	2.20447	2.00971e-05	tRNA-Lys-UUU-1	tRNA	lysine transfer RNA
DDB_G0285501	2.20305	0.00177192	DDB_G0285501
DDB_G0271350	2.19459	0.00252766	DDB_G0271350
DDB_G0273319	2.15357	0.00113711	DDB_G0273319
DDB_G0291121	2.08906	1.04129e-05	cinB	vspH5, H5	esterase/lipase/thioesterase domain-containing protein, vegetative specific protein H5
DDB_G0276397	2.05669	0.000573234	DDB_G0276397_RTE		TRE3-A ORF1
DDB_G0284511	2.04421	0.00881695	DDB_G0284511
DDB_G0290129	2.02275	0.00357159	DDB_G0290129_RTE		TRE3-A ORF1
DDB_G0295739	2.0107	0.00484537	DDB_G0295739		unknown
DDB_G0284671	-2.01968	5.82411e-07	DDB_G0284671		unknown
DDB_G0284177	-2.03453	0.00171527	DDB_G0284177	RasGAP	Ras GTPase activation domain-containing protein
DDB_G0281207	-2.06286	0.00922986	DDB_G0281207		EGF-like domain-containing protein
DDB_G0288525	-2.06899	0.00546484	DDB_G0288525
DDB_G0267690	-2.08211	0.00466293	icpA	DdINCENP, INCENP	inner centromere protein, ARK binding region family protein
DDB_G0292004	-2.08268	0.00281806	docC	DockC, DdDockC	DOCK family protein, putative guanine nucleotide exchange factor (GEF), cyclin-like F-box containing protein
DDB_G0277807	-2.08546	0.000366629	DDB_G0277807
DDB_G0269684	-2.08773	0.00236368	DDB_G0269684		unknown
DDB_G0274575	-2.10612	0.00329332	myoK	myoIG	myosin 1K heavy chain
DDB_G0288635	-2.11773	0.000232233	DDB_G0288635		transmembrane protein
DDB_G0293210	-2.13051	0.00970633	sgmB		sphingomyelinase B
DDB_G0275111	-2.15403	0.000368628	DDB_G0275111		unknown
DDB_G0272572	-2.17582	0.00548361	DDB_G0272572
DDB_G0271022	-2.18602	0.00127349	adcC		arrestin domain-containing protein AdcC
DDB_G0268462	-2.19016	0.00840502	DDB_G0268462		putative transmembrane protein
DDB_G0275523	-2.20349	1.52159e-08	DDB_G0275523
DDB_G0286277	-2.22338	0.00412966	DDB_G0286277		putative glycoside hydrolase
DDB_G0289269	-2.23849	0.00229503	DDB_G0289269
DDB_G0275913	-2.27073	4.45931e-05	DDB_G0275913		transferase hexapeptide repeat family protein, putative acetyltransferase
DDB_G0275475	-2.278	0.00547814	DDB_G0275475
DDB_G0284331	-2.28106	0.000136656	regA	pde2, DG1030, DdPDE2	cAMP phosphodiesterase RegA
DDB_G0280445	-2.28947	0.000295213	DDB_G0280445		glutathione-dependent formaldehyde-activating, GFA family protein
DDB_G0280117	-2.30204	0.00675947	DDB_G0280117		Slit homolog 1 protein
DDB_G0293730	-2.3151	0.00503508	DDB_G0293730		TIM beta/alpha-barrel domain-containing protein
DDB_G0286719	-2.34943	0.00356945	ponC4		putative actin binding protein, ponticulin-related protein
DDB_G0276035	-2.41473	0.00431207	DDB_G0276035		EGF-like domain-containing protein
DDB_G0285203	-2.42072	0.00500469	DDB_G0285203
DDB_G0293564	-2.44465	0.00643356	gins2		GINS complex subunit 2
DDB_G0267490	-2.45502	0.00862796	ChLim		LIM-type zinc finger-containing protein, calponin homology (CH) domain-containing protein
DDB_G0289551	-2.48337	0.000231715	DDB_G0289551
DDB_G0272002	-2.48479	0.000338564	egeA		C2 domain-containing protein EgeA
DDB_G0267688	-2.48655	0.00272082	cpnD		phospholipid-binding protein, copine D
DDB_G0273197	-2.49073	1.80715e-05	alyD-1	alyD	lysozyme
DDB_G0292714	-2.55785	0.000228345	DDB_G0292714		Nephrocystin-3
DDB_G0272244	-2.56699	0.00036594	grlG		G-protein-coupled receptor (GPCR) family 3 protein 7
DDB_G0283989	-2.57551	4.61036e-07	DDB_G0283989		unknown
DDB_G0281967	-2.59817	0.000243398	DDB_G0281967		putative cell surface glycoprotein
DDB_G0288051	-2.59841	0.00157965	DDB_G0288051
DDB_G0287035	-2.60615	0.000195583	lmpB	DdCd36	lysosomal integral membrane glycoprotein LmpB
DDB_G0277569	-2.60664	0.00244285	DDB_G0277569		GNS1/SUR4 family protein
DDB_G0271992	-2.63077	0.000193548	DDB_G0271992
DDB_G0268142	-2.72099	0.00395046	DDB_G0268142
DDB_G0283533	-2.72251	0.000228345	cbpB		calcium-binding protein
DDB_G0268622	-2.79735	0.00384456	rac1B		Rho GTPase
DDB_G0287385	-2.80659	0.000686706	DDB_G0287385		putative transmembrane protein
DDB_G0270430	-2.88919	1.97364e-06	wipA	WIPa	WH2 domain-containing protein
DDB_G0267814	-2.91609	0.00770996	DDB_G0267814
DDB_G0269202	-2.95696	0.00574094	gdcA	Dd-gdcA	gp64 and disintegrin-like, cysteine-rich protein
DDB_G0267834	-2.97376	0.00764454	DDB_G0267834
DDB_G0270826	-3.00354	0.000338171	abcG22		ABC transporter G family protein
DDB_G0267892	-3.0834	0.0017604	DDB_G0267892
DDB_G0295753	-3.09238	1.16438e-06	DDB_G0295753	slc25a3	mitochondrial substrate carrier family protein, putative mitochondrial phosphate carrier protein
DDB_G0285185	-3.1212	0.000734401	DDB_G0285185
DDB_G0283271	-3.13918	3.58044e-05	DDB_G0283271		DOMON related domain-containing protein, cytochrome b561 / ferric reductase transmembrane domain-containing protein
DDB_G0293762	-3.14188	7.49545e-05	DDB_G0293762		carbohydrate-binding domain-containing protein
DDB_G0279589	-3.14505	0.00146544	DDB_G0279589
DDB_G0269060	-3.18689	0.00724735	DDB_G0269060
DDB_G0293492	-3.2711	0.000117609	DDB_G0293492		glycoside hydrolase family 25 protein
DDB_G0290545	-3.37102	0.00788863	DDB_G0290545
DDB_G0286021	-3.37804	0.00739529	DDB_G0286021		unknown
DDB_G0286015	-3.44777	7.75317e-07	gmsA
DDB_G0274297	-3.46529	0.00666139	fut3		glycosyltransferase, alpha-3/4-fucosyltransferase
DDB_G0292158	-3.55514	0.000157353	DDB_G0292158
DDB_G0285939	-3.57148	0.00206522	ctnnA	vinA, Dd-alpha-catenin	alpha-catenin related protein
DDB_G0287297	-3.62232	3.05553e-07	p80	endosomal membrane protein	putative copper transporter p80
DDB_G0290457	-3.62547	0.00500469	DDB_G0290457
DDB_G0272242	-3.63715	0.000772399	cupI		ricin B lectin domain-containing protein, cup family protein
DDB_G0273465	-3.74419	0.00735067	DDB_G0273465
DDB_G0290459	-4.08321	0.00837908	DDB_G0290459
DDB_G0270428	-4.21172	0.00246905	DDB_G0270428
DDB_G0289651	-4.21639	0.000345993	gtaO		putative GATA-binding transcription factor, GATA zinc finger domain-containing protein 15
DDB_G0349427	-4.23585	0.00982378	DDB_G0349427
DDB_G0274523	-4.27086	0.000186455	DDB_G0274523		RNA recognition motif-containing protein RRM
DDB_G0267470	-4.6274	0.00476898	dicB		discoidin-inducing complex (DIC) protein
DDB_G0284805	-4.69737	0.00157965	DDB_G0284805
DDB_G0285345	-4.82695	0.000255126	DDB_G0285345		unknown
DDB_G0271684	-5.14243	8.84888e-05	grlA		G-protein-coupled receptor (GPCR) family 3 protein 1
DDB_G0275237	-5.14898	0.00476898	DDB_G0275237
DDB_G0277831	-5.21721	0.00381474	carD	cAR4, G-protein-coupled receptor	cAMP receptor 4
DDB_G0273277	-5.25759	4.59675e-05	DDB_G0273277
DDB_G0289969	-5.37448	0.000245692	DDB_G0289969

## Sheet: Ml_vs_control_UPandDown_genes
Upregulated genes		Downregulated genes		logFC ratio greater than 2 or less than -2 with an adj.P.val ≤ 0.01 (Table S2)
Gene_name	logFC	adj.P.Val	Gene.Name	Synonyms	Gene.products
