# Supplementary material for: Transcriptional Responses of Dictyostelium discoideum Exposed to Different Classes of Bacteria
Source: Front Microbiol. 2020 Mar 10;11:410. doi: 10.3389/fmicb.2020.00410 (PMC7078664; doi:10.3389/fmicb.2020.00410)
Supplement: TABLE S3 — List of biological processes groups identified by the topGo analysis. [file Table_3.XLSX]

## Sheet: contact bacteria_vs_mock down
M. marinum vs Mock
cell division	8.2e-05	2.71942	16
DNA replication	0.00266	2.1664	14
cell wall macromolecule catabolic process	0.00114	5.18389	5
peptidoglycan catabolic process	0.009	4.14712	4
translation	0.02897	1.36666	29
K. pneumoniae21 vs Mock
peptidoglycan catabolic process	8.3e-07	10.1312	7
ceramide biosynthetic process	0.00074	8.27037	4
histone acetylation	0.01694	3.28935	5
regulation of GTPase activity	0.04404	2.347	6
carbohydrate metabolic process	0.00182	2.2703	16
K. pneumoniae Ge vs Mock
DNA replication initiation	2.7e-06	5.01162	10
cell wall macromolecule catabolic process	1.9e-05	5.21208	8
G protein-coupled receptor signaling pathway	0.00486	2.28909	13
lipid transport	0.00786	3.25755	6
DNA recombination	0.02108	1.90024	14
slug development involved in sorocarp development	3.2e-05	2.34544	27
B. subtilis vs Mock
regulation of Rho protein signal transduction	4.2e-16	3.38358	38
histone acetylation	0.00018	2.60649	14
chemotaxis to cAMP	0.00248	1.69688	29
DNA replication initiation	1.4e-05	3.46578	11
peptidoglycan catabolic process	0.02219	2.45755	6
phosphatidylinositol metabolic process	0.00044	3.58393	7
mitotic sister chromatid segregation	9.9e-06	3.72356	10

## Sheet: contact bacteria_vs_mock up
M. marinum vs Mock
lipid transport	0.00051	5.6013	6
endosome to lysosome transport	0.00044	8.96208	4
transmembrane transport	1.5e-05	2.58521	27
ubiquitin-dependent protein catabolic process	0.01369	1.92045	18
DNA integration	7.1e-05	3.64084	13
proteolysis involved in cellular protein catabolic process	1.5e-05	2.58521	27
K. pneumoniae21 vs Mock
rRNA processing	0.0002	2.66335	18
tricarboxylic acid cycle	0.02739	3.04806	5
sorocarp morphogenesis	0.04611	2.0171	9
oxidation-reduction process	0.00501	1.61112	37
tRNA aminoacylation for protein translation	5.1e-05	4.61827	10
K. pneumoniae Ge vs Mock
ribosomal large subunit export from nucleus	0.00087	7.5833	4
tricarboxylic acid cycle	0.00146	3.41248	9
sorocarp morphogenesis	0.01096	2.09098	15
maturation of SSU-rRNA from tricistronic rRNA transcript	0.00146	3.41248	9
rRNA processing	1.3e-14	3.86527	42
B. subtilis vs Mock
proteasome-mediated ubiquitin-dependent protein catabolic process	9.1e-07	2.17975	33
glycolytic process	1.2e-05	2.88302	14
ubiquitin-dependent ERAD pathway	0.00109	2.22779	14
iron-sulfur cluster assembly	2.4e-05	3.0007	12
tricarboxylic acid cycle	0.0172	1.82042	13
pentose-phosphate shunt	0.00128	3.06321	7

## Sheet: Supp_Table_TopGO_pValue0.05 
GO.ID	Term	Annotated	Significant	Expected	pval	FoldEnrichment	cat	comparison	genes
GO:0007165	signal transduction	330	158	84.69	2e-21	1.96108	BP	DH1_Bs_vs_DH1_dates_down	DDB_G0274423,DDB_G0289445,DDB_G0290901,DDB_G0278147,DDB_G0274943,DDB_G0281745,DDB_G0285391,DDB_G0287875,DDB_G0269626,DDB_G0281739,DDB_G0279733,DDB_G0269934,DDB_G0278909,DDB_G0284501,DDB_G0285641,DDB_G0291007,DDB_G0293532,DDB_G0294533,DDB_G0270024,DDB_G0275731,DDB_G0270056,DDB_G0274889,DDB_G0293932,DDB_G0293184,DDB_G0274607,DDB_G0291021,DDB_G0278755,DDB_G0272244,DDB_G0275381,DDB_G0279831,DDB_G0276…
GO:0055114	oxidation-reduction process	350	181	105.19	1.5e-20	1.81042	BP	DH1_Bs_vs_DH1_dates_up	DDB_G0292380,DDB_G0292378,DDB_G0292250,DDB_G0280819,DDB_G0281101,DDB_G0273131,DDB_G0285399,DDB_G0283765,DDB_G0277511,DDB_G0278893,DDB_G0289265,DDB_G0288801,DDB_G0281383,DDB_G0278781,DDB_G0290343,DDB_G0288893,DDB_G0279403,DDB_G0277839,DDB_G0274585,DDB_G0287555,DDB_G0276839,DDB_G0288735,DDB_G0289653,DDB_G0272266,DDB_G0288127,DDB_G0269912,DDB_G0269908,DDB_G0273105,DDB_G0269016,DDB_G0284947,DDB_G0287…
GO:0006260	DNA replication	67	44	11.2	9.7e-20	4.27858	BP	DH1_Ka_vs_DH1_dates_down	DDB_G0273139,DDB_G0291788,DDB_G0275929,DDB_G0293564,DDB_G0282191,DDB_G0272158,DDB_G0284015,DDB_G0285381,DDB_G0291868,DDB_G0275623,DDB_G0276101,DDB_G0284987,DDB_G0287607,DDB_G0268430,DDB_G0284731,DDB_G0292760,DDB_G0279195,DDB_G0286623,DDB_G0284493,DDB_G0272616,DDB_G0292820,DDB_G0292958,DDB_G0282933,DDB_G0292130,DDB_G0282529,DDB_G0283009,DDB_G0290331,DDB_G0272760,DDB_G0282731,DDB_G0267748,DDB_G0280…
GO:0035023	regulation of Rho protein signal transduction	46	38	11.81	4.2e-16	3.38358	BP	DH1_Bs_vs_DH1_dates_down	DDB_G0278147,DDB_G0285391,DDB_G0279733,DDB_G0269934,DDB_G0284501,DDB_G0291007,DDB_G0294533,DDB_G0274889,DDB_G0288383,DDB_G0272372,DDB_G0277131,DDB_G0277987,DDB_G0288377,DDB_G0291996,DDB_G0290023,DDB_G0280087,DDB_G0282381,DDB_G0293928,DDB_G0290493,DDB_G0267854,DDB_G0282475,DDB_G0278417,DDB_G0281047,DDB_G0292262,DDB_G0291085,DDB_G0278703,DDB_G0293396,DDB_G0285303,DDB_G0282073,DDB_G0293266,DDB_G0291…
GO:0006508	proteolysis	242	129	72.73	9.7e-16	1.86614	BP	DH1_Bs_vs_DH1_dates_up	DDB_G0286961,DDB_G0291972,DDB_G0270188,DDB_G0289611,DDB_G0272120,DDB_G0267356,DDB_G0292362,DDB_G0267362,DDB_G0267492,DDB_G0270954,DDB_G0292398,DDB_G0281535,DDB_G0273471,DDB_G0272566,DDB_G0270670,DDB_G0278991,DDB_G0283679,DDB_G0287851,DDB_G0291003,DDB_G0288065,DDB_G0284249,DDB_G0267306,DDB_G0270098,DDB_G0267390,DDB_G0273163,DDB_G0279793,DDB_G0292382,DDB_G0284415,DDB_G0271264,DDB_G0278501,DDB_G0274…
GO:0006364	rRNA processing	103	42	12.19	1.3e-14	3.86527	BP	DH1_Ka_vs_DH1_dates_up	DDB_G0267822,DDB_G0268098,DDB_G0275633,DDB_G0284945,DDB_G0269878,DDB_G0285679,DDB_G0269642,DDB_G0289699,DDB_G0295765,DDB_G0285465,DDB_G0271998,DDB_G0288347,DDB_G0289415,DDB_G0284817,DDB_G0293576,DDB_G0267606,DDB_G0276411,DDB_G0279321,DDB_G0281933,DDB_G0281839,DDB_G0272732,DDB_G0286199,DDB_G0278751,DDB_G0272324,DDB_G0269972,DDB_G0282741,DDB_G0292692,DDB_G0293614,DDB_G0281711,DDB_G0267850,DDB_G0271…
GO:0006260	DNA replication	67	46	17.2	7.6e-14	2.81212	BP	DH1_Bs_vs_DH1_dates_down	DDB_G0291868,DDB_G0292820,DDB_G0283009,DDB_G0285381,DDB_G0272158,DDB_G0275929,DDB_G0287607,DDB_G0274493,DDB_G0272760,DDB_G0276519,DDB_G0284987,DDB_G0285961,DDB_G0282191,DDB_G0284015,DDB_G0286623,DDB_G0291788,DDB_G0282677,DDB_G0270418,DDB_G0290331,DDB_G0284771,DDB_G0276101,DDB_G0283857,DDB_G0293214,DDB_G0292958,DDB_G0273139,DDB_G0283189,DDB_G0269816,DDB_G0279195,DDB_G0274419,DDB_G0282933,DDB_G0284…
GO:0006412	translation	220	47	15.51	1.5e-13	3.25588	BP	DH1_Kp21_vs_DH1_dates_up	DDB_G0294036,DDB_G0294072,DDB_G0294062,DDB_G0294042,DDB_G0294044,DDB_G0294066,DDB_G0278815,DDB_G0279689,DDB_G0287685,DDB_G0294038,DDB_G0294074,DDB_G0294058,DDB_G0293956,DDB_G0278293,DDB_G0294040,DDB_G0269454,DDB_G0280287,DDB_G0277919,DDB_G0292538,DDB_G0282035,DDB_G0268100,DDB_G0293052,DDB_G0284197,DDB_G0277733,DDB_G0291708,DDB_G0279963,DDB_G0284257,DDB_G0285683,DDB_G0283861,DDB_G0275829,DDB_G0294…
GO:0007264	small GTPase mediated signal transduction	181	89	46.45	1e-12	2.01401	BP	DH1_Bs_vs_DH1_dates_down	DDB_G0290901,DDB_G0278147,DDB_G0274943,DDB_G0285391,DDB_G0279733,DDB_G0269934,DDB_G0284501,DDB_G0291007,DDB_G0294533,DDB_G0274889,DDB_G0274607,DDB_G0276371,DDB_G0288383,DDB_G0283057,DDB_G0269252,DDB_G0272372,DDB_G0277131,DDB_G0270340,DDB_G0277987,DDB_G0291974,DDB_G0286773,DDB_G0275093,DDB_G0288377,DDB_G0281573,DDB_G0268620,DDB_G0291996,DDB_G0277675,DDB_G0271868,DDB_G0292004,DDB_G0272032,DDB_G0290…
GO:0006260	DNA replication	67	46	19.13	5.5e-12	2.651	BP	DH1_Ka_vs_DH1_dates_all	DDB_G0273139,DDB_G0283205,DDB_G0291788,DDB_G0275929,DDB_G0293564,DDB_G0282191,DDB_G0272158,DDB_G0284015,DDB_G0285381,DDB_G0291868,DDB_G0275623,DDB_G0276101,DDB_G0284987,DDB_G0287607,DDB_G0268430,DDB_G0284731,DDB_G0292760,DDB_G0279195,DDB_G0286623,DDB_G0284493,DDB_G0272616,DDB_G0292820,DDB_G0279737,DDB_G0292958,DDB_G0282933,DDB_G0292130,DDB_G0282529,DDB_G0283009,DDB_G0290331,DDB_G0272760,DDB_G0282…
GO:0006511	ubiquitin-dependent protein catabolic process	105	64	31.56	1.8e-11	2.13383	BP	DH1_Bs_vs_DH1_dates_up	DDB_G0286961,DDB_G0291972,DDB_G0270188,DDB_G0289611,DDB_G0278991,DDB_G0291003,DDB_G0288065,DDB_G0270098,DDB_G0292382,DDB_G0284415,DDB_G0271264,DDB_G0278501,DDB_G0274827,DDB_G0275415,DDB_G0267384,DDB_G0281051,DDB_G0276917,DDB_G0272564,DDB_G0284009,DDB_G0279633,DDB_G0284517,DDB_G0285105,DDB_G0287953,DDB_G0288621,DDB_G0282363,DDB_G0270784,DDB_G0280141,DDB_G0289003,DDB_G0271122,DDB_G0281315,DDB_G0274…
GO:0051603	proteolysis involved in cellular protein catabolic process	133	76	39.97	2e-11	2.00046	BP	DH1_Bs_vs_DH1_dates_up	DDB_G0286961,DDB_G0291972,DDB_G0270188,DDB_G0289611,DDB_G0267492,DDB_G0292398,DDB_G0278991,DDB_G0283679,DDB_G0287851,DDB_G0291003,DDB_G0288065,DDB_G0270098,DDB_G0267390,DDB_G0273163,DDB_G0292382,DDB_G0284415,DDB_G0271264,DDB_G0278501,DDB_G0274827,DDB_G0275415,DDB_G0293388,DDB_G0267384,DDB_G0281051,DDB_G0276917,DDB_G0287201,DDB_G0272564,DDB_G0284009,DDB_G0279633,DDB_G0284517,DDB_G0285105,DDB_G0287…
GO:0055114	oxidation-reduction process	350	77	41.42	2.1e-09	2.08541	BP	DH1_Ka_vs_DH1_dates_up	DDB_G0292380,DDB_G0292250,DDB_G0292378,DDB_G0277839,DDB_G0294030,DDB_G0292328,DDB_G0288127,DDB_G0294018,DDB_G0294052,DDB_G0294026,DDB_G0288735,DDB_G0287353,DDB_G0290343,DDB_G0294028,DDB_G0285575,DDB_G0275311,DDB_G0283765,DDB_G0279403,DDB_G0289265,DDB_G0269912,DDB_G0288893,DDB_G0288777,DDB_G0287513,DDB_G0283173,DDB_G0293872,DDB_G0281383,DDB_G0281101,DDB_G0287765,DDB_G0294078,DDB_G0287569,DDB_G0294…
GO:0051301	cell division	61	37	15.66	5e-09	2.48441	BP	DH1_Bs_vs_DH1_dates_down	DDB_G0276459,DDB_G0267956,DDB_G0289389,DDB_G0279649,DDB_G0283607,DDB_G0285253,DDB_G0272869,DDB_G0274109,DDB_G0289021,DDB_G0286557,DDB_G0279343,DDB_G0286403,DDB_G0268620,DDB_G0275495,DDB_G0290687,DDB_G0276103,DDB_G0278793,DDB_G0267406,DDB_G0288361,DDB_G0283617,DDB_G0293198,DDB_G0293008,DDB_G0288223,DDB_G0275929,DDB_G0285925,DDB_G0274493,DDB_G0286353,DDB_G0287585,DDB_G0268258,DDB_G0284499,DDB_G0286…
GO:0019953	sexual reproduction	82	35	13.7	1.3e-08	2.78084	BP	DH1_Ka_vs_DH1_dates_down	DDB_G0282701,DDB_G0286015,DDB_G0277855,DDB_G0291856,DDB_G0272492,DDB_G0293762,DDB_G0288533,DDB_G0289907,DDB_G0281207,DDB_G0269354,DDB_G0289483,DDB_G0276035,DDB_G0275069,DDB_G0290063,DDB_G0272592,DDB_G0288815,DDB_G0272901,DDB_G0287125,DDB_G0291045,DDB_G0269222,DDB_G0291330,DDB_G0292812,DDB_G0284625,DDB_G0277291,DDB_G0279325,DDB_G0290061,DDB_G0287275,DDB_G0270366,DDB_G0291027,DDB_G0293722,DDB_G0286…
GO:0051301	cell division	61	27	10.19	2.8e-07	2.88374	BP	DH1_Ka_vs_DH1_dates_down	DDB_G0285939,DDB_G0286353,DDB_G0271628,DDB_G0293198,DDB_G0275929,DDB_G0293008,DDB_G0289483,DDB_G0288361,DDB_G0267690,DDB_G0283767,DDB_G0268258,DDB_G0279343,DDB_G0288223,DDB_G0285353,DDB_G0276101,DDB_G0267406,DDB_G0285101,DDB_G0287585,DDB_G0280249,DDB_G0272869,DDB_G0287125,DDB_G0279649,DDB_G0286403,DDB_G0284499,DDB_G0288375,DDB_G0289021,DDB_G0273201,DDB_G0292134,DDB_G0276893,DDB_G0286233,DDB_G0269…
GO:0009253	peptidoglycan catabolic process	10	9	1.67	8e-07	5.8636	BP	DH1_Ka_vs_DH1_dates_down	DDB_G0273197,DDB_G0293492,DDB_G0273175,DDB_G0293566,DDB_G0275119,DDB_G0276439,DDB_G0275123,DDB_G0274181,DDB_G0275121
GO:0019835	cytolysis	10	9	1.67	8e-07	5.8636	BP	DH1_Ka_vs_DH1_dates_down	DDB_G0273197,DDB_G0293492,DDB_G0273175,DDB_G0293566,DDB_G0275119,DDB_G0276439,DDB_G0275123,DDB_G0274181,DDB_G0275121
GO:0009253	peptidoglycan catabolic process	10	7	0.71	8.3e-07	10.1312	BP	DH1_Kp21_vs_DH1_dates_down	DDB_G0273197,DDB_G0293492,DDB_G0276439,DDB_G0273175,DDB_G0275119,DDB_G0293566,DDB_G0275123
GO:0019835	cytolysis	10	7	0.71	8.3e-07	10.1312	BP	DH1_Kp21_vs_DH1_dates_down	DDB_G0273197,DDB_G0293492,DDB_G0276439,DDB_G0273175,DDB_G0275119,DDB_G0293566,DDB_G0275123
GO:0043161	proteasome-mediated ubiquitin-dependent protein catabolic process	53	33	15.93	9.1e-07	2.17975	BP	DH1_Bs_vs_DH1_dates_up	DDB_G0286961,DDB_G0270188,DDB_G0291003,DDB_G0288065,DDB_G0292382,DDB_G0284415,DDB_G0278501,DDB_G0281051,DDB_G0276917,DDB_G0272564,DDB_G0284009,DDB_G0279633,DDB_G0284517,DDB_G0287953,DDB_G0270784,DDB_G0280141,DDB_G0289003,DDB_G0271122,DDB_G0288473,DDB_G0268538,DDB_G0285131,DDB_G0293498,DDB_G0275775,DDB_G0268938,DDB_G0287629,DDB_G0269772,DDB_G0270130,DDB_G0286013,DDB_G0290227,DDB_G0288093,DDB_G0285…
GO:0006270	DNA replication initiation	13	10	2.17	2.7e-06	5.01162	BP	DH1_Ka_vs_DH1_dates_down	DDB_G0293564,DDB_G0282191,DDB_G0275623,DDB_G0286623,DDB_G0292958,DDB_G0282933,DDB_G0272760,DDB_G0282731,DDB_G0267748,DDB_G0280309,DDB_G0284771
GO:0006468	protein phosphorylation	230	89	59.03	3e-06	1.58494	BP	DH1_Bs_vs_DH1_dates_down	DDB_G0276459,DDB_G0281745,DDB_G0287853,DDB_G0278909,DDB_G0294533,DDB_G0293932,DDB_G0293184,DDB_G0291842,DDB_G0279831,DDB_G0283081,DDB_G0280995,DDB_G0280131,DDB_G0283265,DDB_G0289001,DDB_G0282895,DDB_G0284045,DDB_G0284611,DDB_G0277391,DDB_G0286557,DDB_G0286773,DDB_G0279343,DDB_G0274503,DDB_G0276043,DDB_G0268620,DDB_G0270102,DDB_G0290687,DDB_G0271682,DDB_G0291664,DDB_G0281471,DDB_G0285321,DDB_G0282…
GO:0009253	peptidoglycan catabolic process	10	10	2.85	3.4e-06	3.86124	BP	DH1_Ka_vs_DH1_dates_all	DDB_G0273197,DDB_G0293492,DDB_G0273175,DDB_G0293566,DDB_G0275119,DDB_G0276439,DDB_G0275123,DDB_G0274181,DDB_G0274291,DDB_G0275121
GO:0016998	cell wall macromolecule catabolic process	10	10	2.85	3.4e-06	3.86124	BP	DH1_Ka_vs_DH1_dates_all	DDB_G0293492,DDB_G0273175,DDB_G0293566,DDB_G0276439,DDB_G0272494,DDB_G0274181,DDB_G0274551,DDB_G0288143,DDB_G0274291,DDB_G0278563
GO:0019835	cytolysis	10	10	2.85	3.4e-06	3.86124	BP	DH1_Ka_vs_DH1_dates_all	DDB_G0273197,DDB_G0293492,DDB_G0273175,DDB_G0293566,DDB_G0275119,DDB_G0276439,DDB_G0275123,DDB_G0274181,DDB_G0274291,DDB_G0275121
GO:0000070	mitotic sister chromatid segregation	11	9	1.84	3.8e-06	5.33054	BP	DH1_Ka_vs_DH1_dates_down	DDB_G0279329,DDB_G0275929,DDB_G0278701,DDB_G0292676,DDB_G0276101,DDB_G0291185,DDB_G0280249,DDB_G0272869,DDB_G0286403,DDB_G0283099,DDB_G0284499,DDB_G0284003,DDB_G0278775,DDB_G0273201,DDB_G0292134,DDB_G0271400,DDB_G0281419,DDB_G0275129,DDB_G0290325,DDB_G0284147
GO:0006273	lagging strand elongation	11	9	1.84	3.8e-06	5.33054	BP	DH1_Ka_vs_DH1_dates_down	DDB_G0291788,DDB_G0282191,DDB_G0284015,DDB_G0287607,DDB_G0292760,DDB_G0279195,DDB_G0284493,DDB_G0292820,DDB_G0274493,DDB_G0283857
GO:0000070	mitotic sister chromatid segregation	11	10	2.82	9.9e-06	3.72356	BP	DH1_Bs_vs_DH1_dates_down	DDB_G0270150,DDB_G0283607,DDB_G0272869,DDB_G0279329,DDB_G0286403,DDB_G0291185,DDB_G0275929,DDB_G0278701,DDB_G0292676,DDB_G0283099,DDB_G0284499,DDB_G0275129,DDB_G0292134,DDB_G0293230,DDB_G0284003,DDB_G0276101,DDB_G0278775,DDB_G0273201,DDB_G0288073,DDB_G0285223,DDB_G0280249,DDB_G0281419,DDB_G0284147,DDB_G0290325,DDB_G0292066,DDB_G0271400,DDB_G0272775,DDB_G0292006
GO:0006096	glycolytic process	17	14	5.11	1.2e-05	2.88302	BP	DH1_Bs_vs_DH1_dates_up	DDB_G0288127,DDB_G0274111,DDB_G0283137,DDB_G0274471,DDB_G0275153,DDB_G0287595,DDB_G0283673,DDB_G0281523,DDB_G0292994,DDB_G0274375,DDB_G0283247,DDB_G0276417,DDB_G0285311,DDB_G0280353
GO:0006270	DNA replication initiation	13	11	3.34	1.4e-05	3.46578	BP	DH1_Bs_vs_DH1_dates_down	DDB_G0272760,DDB_G0282191,DDB_G0286623,DDB_G0284771,DDB_G0293214,DDB_G0292958,DDB_G0282933,DDB_G0293564,DDB_G0280309,DDB_G0275623,DDB_G0267748,DDB_G0282731
GO:0055085	transmembrane transport	117	27	11.67	1.5e-05	2.58521	BP	DH1_Mm_vs_DH1_dates_up	DDB_G0285165,DDB_G0280977,DDB_G0292412,DDB_G0280973,DDB_G0282067,DDB_G0288055,DDB_G0284867,DDB_G0271672,DDB_G0293438,DDB_G0277253,DDB_G0267504,DDB_G0287593,DDB_G0283629,DDB_G0289201,DDB_G0275813,DDB_G0284943,DDB_G0294096,DDB_G0277155,DDB_G0287843,DDB_G0291141,DDB_G0269352,DDB_G0283985,DDB_G0293416,DDB_G0282945,DDB_G0287303,DDB_G0269602,DDB_G0292132,DDB_G0273195,DDB_G0269964,DDB_G0286611
GO:0015074	DNA integration	40	25	12.02	1.8e-05	2.18801	BP	DH1_Bs_vs_DH1_dates_up	DDB_G0267356,DDB_G0267362,DDB_G0270954,DDB_G0281535,DDB_G0294358,DDB_G0267306,DDB_G0267206,DDB_G0272554,DDB_G0267258,DDB_G0267188,DDB_G0294280,DDB_G0294256,DDB_G0267326,DDB_G0267240,DDB_G0267244,DDB_G0267304,DDB_G0291217,DDB_G0267342,DDB_G0267178,DDB_G0267210,DDB_G0267248,DDB_G0267182,DDB_G0267236,DDB_G0292954,DDB_G0290955
GO:0016998	cell wall macromolecule catabolic process	10	8	1.67	1.9e-05	5.21208	BP	DH1_Ka_vs_DH1_dates_down	DDB_G0293492,DDB_G0273175,DDB_G0293566,DDB_G0276439,DDB_G0272494,DDB_G0274181,DDB_G0274551,DDB_G0288143
GO:0051103	DNA ligation involved in DNA repair	10	8	1.67	1.9e-05	5.21208	BP	DH1_Ka_vs_DH1_dates_down	DDB_G0291788,DDB_G0284015,DDB_G0292760,DDB_G0279195,DDB_G0284493,DDB_G0292820,DDB_G0274493,DDB_G0283857
GO:0051603	proteolysis involved in cellular protein catabolic process	133	29	13.26	2.3e-05	2.44267	BP	DH1_Mm_vs_DH1_dates_up	DDB_G0279185,DDB_G0283921,DDB_G0292120,DDB_G0287851,DDB_G0293752,DDB_G0283867,DDB_G0278721,DDB_G0274827,DDB_G0279187,DDB_G0291003,DDB_G0284415,DDB_G0291972,DDB_G0271264,DDB_G0270098,DDB_G0288473,DDB_G0292398,DDB_G0276917,DDB_G0291912,DDB_G0280105,DDB_G0270130,DDB_G0289003,DDB_G0289611,DDB_G0290179,DDB_G0269472,DDB_G0281679,DDB_G0278501,DDB_G0286013,DDB_G0270188,DDB_G0280141,DDB_G0272969,DDB_G0268…
GO:0006508	proteolysis	242	44	24.14	2.3e-05	2.03684	BP	DH1_Mm_vs_DH1_dates_up	DDB_G0277849,DDB_G0279185,DDB_G0278333,DDB_G0283921,DDB_G0292120,DDB_G0287851,DDB_G0293752,DDB_G0281823,DDB_G0283867,DDB_G0278721,DDB_G0284037,DDB_G0274827,DDB_G0279187,DDB_G0291003,DDB_G0284757,DDB_G0284415,DDB_G0282397,DDB_G0275693,DDB_G0293364,DDB_G0291972,DDB_G0271264,DDB_G0270098,DDB_G0270252,DDB_G0288473,DDB_G0292398,DDB_G0273471,DDB_G0276917,DDB_G0291912,DDB_G0280105,DDB_G0270130,DDB_G0274…
GO:0035023	regulation of Rho protein signal transduction	46	39	25.63	2.4e-05	1.60029	BP	DH1_Bs_vs_DH1_dates_all	DDB_G0278147,DDB_G0285391,DDB_G0279733,DDB_G0269934,DDB_G0284501,DDB_G0291007,DDB_G0294533,DDB_G0274889,DDB_G0288383,DDB_G0272372,DDB_G0277131,DDB_G0277987,DDB_G0288377,DDB_G0291996,DDB_G0290023,DDB_G0280087,DDB_G0282381,DDB_G0293928,DDB_G0290493,DDB_G0267854,DDB_G0282475,DDB_G0278417,DDB_G0281047,DDB_G0292262,DDB_G0291085,DDB_G0278703,DDB_G0293396,DDB_G0285303,DDB_G0282073,DDB_G0293266,DDB_G0291…
GO:0016226	iron-sulfur cluster assembly	14	12	4.21	2.4e-05	3.0007	BP	DH1_Bs_vs_DH1_dates_up	DDB_G0285011,DDB_G0285251,DDB_G0280173,DDB_G0277157,DDB_G0280889,DDB_G0277437,DDB_G0284809,DDB_G0283003,DDB_G0269728,DDB_G0293246,DDB_G0288217,DDB_G0285593
GO:0019953	sexual reproduction	82	41	23.41	2.4e-05	1.93062	BP	DH1_Ka_vs_DH1_dates_all	DDB_G0282701,DDB_G0286015,DDB_G0277855,DDB_G0291856,DDB_G0272492,DDB_G0293762,DDB_G0288533,DDB_G0289907,DDB_G0281207,DDB_G0274429,DDB_G0269354,DDB_G0289483,DDB_G0276035,DDB_G0275069,DDB_G0290063,DDB_G0272592,DDB_G0288815,DDB_G0272901,DDB_G0287167,DDB_G0287125,DDB_G0291045,DDB_G0273043,DDB_G0269222,DDB_G0291330,DDB_G0270060,DDB_G0292812,DDB_G0284625,DDB_G0277291,DDB_G0279325,DDB_G0277531,DDB_G0290…
GO:0031153	slug development involved in sorocarp development	75	27	12.53	3.2e-05	2.34544	BP	DH1_Ka_vs_DH1_dates_down	DDB_G0280117,DDB_G0286353,DDB_G0291474,DDB_G0276847,DDB_G0268180,DDB_G0286881,DDB_G0272364,DDB_G0270708,DDB_G0283993,DDB_G0272849,DDB_G0267692,DDB_G0283623,DDB_G0271692,DDB_G0268352,DDB_G0283869,DDB_G0269004,DDB_G0275789,DDB_G0290835,DDB_G0272450,DDB_G0285995,DDB_G0283995,DDB_G0268412,DDB_G0283787,DDB_G0269322,DDB_G0279999,DDB_G0349136,DDB_G0280511
GO:0006418	tRNA aminoacylation for protein translation	33	10	2.33	5.1e-05	4.61827	BP	DH1_Kp21_vs_DH1_dates_up	DDB_G0293956,DDB_G0278293,DDB_G0269454,DDB_G0268100,DDB_G0284197,DDB_G0277733,DDB_G0279113,DDB_G0277303,DDB_G0272236,DDB_G0285759,DDB_G0270152
GO:0031288	sorocarp morphogenesis	68	18	6.78	6.5e-05	2.96539	BP	DH1_Mm_vs_DH1_dates_up	DDB_G0289521,DDB_G0277849,DDB_G0291245,DDB_G0269210,DDB_G0293450,DDB_G0287461,DDB_G0269206,DDB_G0275689,DDB_G0267432,DDB_G0269212,DDB_G0286191,DDB_G0284867,DDB_G0274115,DDB_G0291980,DDB_G0273073,DDB_G0267428,DDB_G0275687,DDB_G0268144
GO:0015074	DNA integration	40	13	3.99	7.1e-05	3.64084	BP	DH1_Mm_vs_DH1_dates_up	DDB_G0267188,DDB_G0267206,DDB_G0267258,DDB_G0267326,DDB_G0294280,DDB_G0267244,DDB_G0267304,DDB_G0267178,DDB_G0267240,DDB_G0267342,DDB_G0267210,DDB_G0272554,DDB_G0267182
GO:0042244	spore wall assembly	74	26	12.37	7.3e-05	2.28909	BP	DH1_Ka_vs_DH1_dates_down	DDB_G0280117,DDB_G0291474,DDB_G0276847,DDB_G0268180,DDB_G0286881,DDB_G0272364,DDB_G0270708,DDB_G0283993,DDB_G0272849,DDB_G0267692,DDB_G0269124,DDB_G0283623,DDB_G0271692,DDB_G0268352,DDB_G0283869,DDB_G0269004,DDB_G0275789,DDB_G0290835,DDB_G0272450,DDB_G0283995,DDB_G0268412,DDB_G0283787,DDB_G0269322,DDB_G0279999,DDB_G0349136,DDB_G0280511
GO:0051301	cell division	61	16	5.68	8.2e-05	2.71942	BP	DH1_Mm_vs_DH1_dates_down	DDB_G0282993,DDB_G0271628,DDB_G0291077,DDB_G0286159,DDB_G0276459,DDB_G0283607,DDB_G0285353,DDB_G0289811,DDB_G0277859,DDB_G0280545,DDB_G0279649,DDB_G0283617,DDB_G0289663,DDB_G0273201,DDB_G0293198,DDB_G0274601,DDB_G0286353,DDB_G0292134,DDB_G0274599,DDB_G0272520,DDB_G0286233,DDB_G0289021,DDB_G0284499,DDB_G0286187,DDB_G0275929,DDB_G0271642,DDB_G0288361,DDB_G0279343,DDB_G0285939
GO:0009253	peptidoglycan catabolic process	10	7	1.42	8.9e-05	5.19639	BP	DH1_Kp21_vs_DH1_dates_all	DDB_G0273197,DDB_G0293492,DDB_G0276439,DDB_G0273175,DDB_G0275119,DDB_G0293566,DDB_G0275123
GO:0019835	cytolysis	10	7	1.42	8.9e-05	5.19639	BP	DH1_Kp21_vs_DH1_dates_all	DDB_G0273197,DDB_G0293492,DDB_G0276439,DDB_G0273175,DDB_G0275119,DDB_G0293566,DDB_G0275123
GO:0006094	gluconeogenesis	10	9	3.01	0.00014	3.15073	BP	DH1_Bs_vs_DH1_dates_up	DDB_G0271678,DDB_G0274471,DDB_G0275153,DDB_G0287595,DDB_G0283673,DDB_G0290857,DDB_G0285311,DDB_G0271904,DDB_G0270836,DDB_G0275645
GO:0006273	lagging strand elongation	11	9	2.82	0.00015	3.3512	BP	DH1_Bs_vs_DH1_dates_down	DDB_G0292820,DDB_G0287607,DDB_G0274493,DDB_G0282191,DDB_G0284015,DDB_G0291788,DDB_G0283857,DDB_G0279195,DDB_G0292760,DDB_G0284493
GO:0016573	histone acetylation	22	14	5.65	0.00018	2.60649	BP	DH1_Bs_vs_DH1_dates_down	DDB_G0293300,DDB_G0283545,DDB_G0289019,DDB_G0285275,DDB_G0280845,DDB_G0280079,DDB_G0272360,DDB_G0274269,DDB_G0284641,DDB_G0274697,DDB_G0271784,DDB_G0279673,DDB_G0293226,DDB_G0278681,DDB_G0282535,DDB_G0292006
GO:0000469	cleavage involved in rRNA processing	4	4	0.47	0.00019	9.47912	BP	DH1_Ka_vs_DH1_dates_up	DDB_G0289699,DDB_G0293576,DDB_G0278751,DDB_G0292692,DDB_G0267850,DDB_G0271100,DDB_G0274521,DDB_G0279821,DDB_G0287891
GO:0031118	rRNA pseudouridine synthesis	4	4	0.47	0.00019	9.47912	BP	DH1_Ka_vs_DH1_dates_up	DDB_G0289699,DDB_G0288347,DDB_G0281933,DDB_G0267850,DDB_G0280463
GO:0031120	snRNA pseudouridine synthesis	4	4	0.47	0.00019	9.47912	BP	DH1_Ka_vs_DH1_dates_up	DDB_G0289699,DDB_G0288347,DDB_G0281933,DDB_G0267850
GO:0006364	rRNA processing	103	18	7.26	0.0002	2.66335	BP	DH1_Kp21_vs_DH1_dates_up	DDB_G0278757,DDB_G0267822,DDB_G0291328,DDB_G0269878,DDB_G0269642,DDB_G0284945,DDB_G0272324,DDB_G0267872,DDB_G0278983,DDB_G0275633,DDB_G0295765,DDB_G0268762,DDB_G0284817,DDB_G0280147,DDB_G0293576,DDB_G0269980,DDB_G0288347,DDB_G0289415,DDB_G0281839,DDB_G0292216,DDB_G0267850,DDB_G0270202
GO:0006310	DNA recombination	48	20	9.26	0.00026	2.24355	BP	DH1_Mm_vs_DH1_dates_all	DDB_G0293300,DDB_G0280989,DDB_G0293070,DDB_G0276073,DDB_G0294425,DDB_G0285353,DDB_G0267188,DDB_G0267206,DDB_G0269406,DDB_G0267258,DDB_G0272158,DDB_G0293564,DDB_G0283019,DDB_G0267326,DDB_G0294280,DDB_G0267244,DDB_G0267304,DDB_G0267178,DDB_G0267240,DDB_G0267342,DDB_G0267210,DDB_G0272554,DDB_G0268430,DDB_G0275809,DDB_G0267182,DDB_G0270428,DDB_G0285287,DDB_G0291750
GO:0000463	maturation of LSU-rRNA from tricistronic rRNA transcript (SSU-rRNA, 5.8S rRNA, LSU-rRNA)	6	4	0.42	0.00032	10.1602	BP	DH1_Kp21_vs_DH1_dates_up	DDB_G0284945,DDB_G0289415,DDB_G0281839,DDB_G0292216
GO:0016998	cell wall macromolecule catabolic process	10	5	0.71	0.00033	7.23658	BP	DH1_Kp21_vs_DH1_dates_down	DDB_G0293492,DDB_G0276439,DDB_G0273175,DDB_G0274551,DDB_G0293566
GO:0000070	mitotic sister chromatid segregation	11	9	3.14	0.00037	3.15919	BP	DH1_Ka_vs_DH1_dates_all	DDB_G0279329,DDB_G0275929,DDB_G0278701,DDB_G0292676,DDB_G0276101,DDB_G0291185,DDB_G0280249,DDB_G0272869,DDB_G0286403,DDB_G0283099,DDB_G0284499,DDB_G0284003,DDB_G0278775,DDB_G0273201,DDB_G0292134,DDB_G0271400,DDB_G0281419,DDB_G0275129,DDB_G0290325,DDB_G0290449,DDB_G0284147
GO:0006273	lagging strand elongation	11	9	3.14	0.00037	3.15919	BP	DH1_Ka_vs_DH1_dates_all	DDB_G0291788,DDB_G0282191,DDB_G0284015,DDB_G0287607,DDB_G0292760,DDB_G0279195,DDB_G0284493,DDB_G0292820,DDB_G0274493,DDB_G0283857,DDB_G0277705
GO:0006270	DNA replication initiation	13	10	3.71	0.0004	2.97018	BP	DH1_Ka_vs_DH1_dates_all	DDB_G0293564,DDB_G0282191,DDB_G0275623,DDB_G0286623,DDB_G0292958,DDB_G0282933,DDB_G0272760,DDB_G0282731,DDB_G0267748,DDB_G0280309,DDB_G0284771,DDB_G0270828
GO:0006272	leading strand elongation	8	7	2.05	0.00044	3.58393	BP	DH1_Bs_vs_DH1_dates_down	DDB_G0291868,DDB_G0287607,DDB_G0285961,DDB_G0282191,DDB_G0283189,DDB_G0293702,DDB_G0286027
GO:0007076	mitotic chromosome condensation	8	7	2.05	0.00044	3.58393	BP	DH1_Bs_vs_DH1_dates_down	DDB_G0279329,DDB_G0286403,DDB_G0278701,DDB_G0284499,DDB_G0275129,DDB_G0281419,DDB_G0292066
GO:0046488	phosphatidylinositol metabolic process	8	7	2.05	0.00044	3.58393	BP	DH1_Bs_vs_DH1_dates_down	DDB_G0279927,DDB_G0276767,DDB_G0283081,DDB_G0275635,DDB_G0286557,DDB_G0280377,DDB_G0272638,DDB_G0267588,DDB_G0286479,DDB_G0271126,DDB_G0291093,DDB_G0278727,DDB_G0286115,DDB_G0267462,DDB_G0292920,DDB_G0283615,DDB_G0277455,DDB_G0284187,DDB_G0275125,DDB_G0292190
GO:0006272	leading strand elongation	8	6	1.34	0.00044	4.88633	BP	DH1_Ka_vs_DH1_dates_down	DDB_G0282191,DDB_G0291868,DDB_G0287607,DDB_G0293702,DDB_G0283189,DDB_G0286027
GO:0007076	mitotic chromosome condensation	8	6	1.34	0.00044	4.88633	BP	DH1_Ka_vs_DH1_dates_down	DDB_G0279329,DDB_G0278701,DDB_G0286403,DDB_G0284499,DDB_G0281419,DDB_G0275129
GO:0008333	endosome to lysosome transport	5	4	0.5	0.00044	8.96208	BP	DH1_Mm_vs_DH1_dates_up	DDB_G0275573,DDB_G0287733,DDB_G0277173,DDB_G0284951
GO:0051103	DNA ligation involved in DNA repair	10	8	2.57	0.00049	3.27673	BP	DH1_Bs_vs_DH1_dates_down	DDB_G0292820,DDB_G0274493,DDB_G0284015,DDB_G0291788,DDB_G0283857,DDB_G0279195,DDB_G0292760,DDB_G0284493
GO:0006869	lipid transport	12	6	1.2	0.00051	5.6013	BP	DH1_Mm_vs_DH1_dates_up	DDB_G0271140,DDB_G0291245,DDB_G0271138,DDB_G0269380,DDB_G0267438,DDB_G0291994,DDB_G0291980,DDB_G0270870
GO:0006508	proteolysis	242	159	134.84	0.00054	1.24015	BP	DH1_Bs_vs_DH1_dates_all	DDB_G0286961,DDB_G0291972,DDB_G0270188,DDB_G0289611,DDB_G0272120,DDB_G0277787,DDB_G0286015,DDB_G0267356,DDB_G0292362,DDB_G0267362,DDB_G0267492,DDB_G0270954,DDB_G0292398,DDB_G0281535,DDB_G0273471,DDB_G0272566,DDB_G0270670,DDB_G0278721,DDB_G0278991,DDB_G0283679,DDB_G0283989,DDB_G0287851,DDB_G0291191,DDB_G0291003,DDB_G0288065,DDB_G0284249,DDB_G0267306,DDB_G0274663,DDB_G0270098,DDB_G0273175,DDB_G0267…
GO:0006310	DNA recombination	48	13	4.79	0.00055	3.03404	BP	DH1_Mm_vs_DH1_dates_up	DDB_G0293070,DDB_G0267188,DDB_G0267206,DDB_G0267258,DDB_G0267326,DDB_G0294280,DDB_G0267244,DDB_G0267304,DDB_G0267178,DDB_G0267240,DDB_G0267342,DDB_G0267210,DDB_G0272554,DDB_G0267182
GO:0007165	signal transduction	330	39	23.55	0.00056	1.71046	BP	DH1_Kp21_vs_DH1_dates_down	DDB_G0271684,DDB_G0289001,DDB_G0278147,DDB_G0284331,DDB_G0293532,DDB_G0286773,DDB_G0272244,DDB_G0271500,DDB_G0282895,DDB_G0293184,DDB_G0271022,DDB_G0275185,DDB_G0284177,DDB_G0268634,DDB_G0274773,DDB_G0275635,DDB_G0292004,DDB_G0282459,DDB_G0277831,DDB_G0268622,DDB_G0271682,DDB_G0294515,DDB_G0269202,DDB_G0287875,DDB_G0274889,DDB_G0293376,DDB_G0267584,DDB_G0285405,DDB_G0275057,DDB_G0274243,DDB_G0294…
GO:0006273	lagging strand elongation	11	5	0.79	0.00057	6.57871	BP	DH1_Kp21_vs_DH1_dates_down	DDB_G0291788,DDB_G0284015,DDB_G0291872,DDB_G0282191,DDB_G0283857
GO:0090307	mitotic spindle assembly	6	5	1	0.00066	5.42925	BP	DH1_Ka_vs_DH1_dates_down	DDB_G0288361,DDB_G0290509,DDB_G0285101,DDB_G0280249,DDB_G0283909,DDB_G0285849
GO:0016998	cell wall macromolecule catabolic process	10	7	1.93	0.00066	3.76916	BP	DH1_Mm_vs_DH1_dates_all	DDB_G0272494,DDB_G0293566,DDB_G0276439,DDB_G0293492,DDB_G0274291,DDB_G0274181,DDB_G0274551
GO:0045899	positive regulation of RNA polymerase II transcriptional preinitiation complex assembly	6	6	1.8	0.00073	3.50081	BP	DH1_Bs_vs_DH1_dates_up	DDB_G0292382,DDB_G0284415,DDB_G0276917,DDB_G0284517,DDB_G0270784,DDB_G0289003
GO:0046513	ceramide biosynthetic process	7	4	0.5	0.00074	8.27037	BP	DH1_Kp21_vs_DH1_dates_down	DDB_G0293880,DDB_G0293210,DDB_G0282607,DDB_G0282265
GO:0050830	defense response to Gram-positive bacterium	4	4	0.67	0.00077	6.51511	BP	DH1_Ka_vs_DH1_dates_down	DDB_G0273197,DDB_G0275119,DDB_G0275123,DDB_G0275121
GO:0006412	translation	220	48	31.21	0.0008	1.61965	BP	DH1_Kp21_vs_DH1_dates_all	DDB_G0294036,DDB_G0294072,DDB_G0294062,DDB_G0294042,DDB_G0294044,DDB_G0294066,DDB_G0278815,DDB_G0279689,DDB_G0287685,DDB_G0294038,DDB_G0294074,DDB_G0294058,DDB_G0293956,DDB_G0278293,DDB_G0294040,DDB_G0269454,DDB_G0280287,DDB_G0277919,DDB_G0292538,DDB_G0282035,DDB_G0268100,DDB_G0293052,DDB_G0284197,DDB_G0277733,DDB_G0291708,DDB_G0279963,DDB_G0284257,DDB_G0285683,DDB_G0283861,DDB_G0275829,DDB_G0294…
GO:0000055	ribosomal large subunit export from nucleus	5	4	0.59	0.00087	7.5833	BP	DH1_Ka_vs_DH1_dates_up	DDB_G0271306,DDB_G0269688,DDB_G0274521,DDB_G0282181
GO:0019953	sexual reproduction	82	34	21.05	0.00106	1.69831	BP	DH1_Bs_vs_DH1_dates_down	DDB_G0272492,DDB_G0291856,DDB_G0286015,DDB_G0282701,DDB_G0289907,DDB_G0290061,DDB_G0272592,DDB_G0291330,DDB_G0277855,DDB_G0279163,DDB_G0274149,DDB_G0288533,DDB_G0276035,DDB_G0290063,DDB_G0269354,DDB_G0291027,DDB_G0269222,DDB_G0291045,DDB_G0279325,DDB_G0272897,DDB_G0286867,DDB_G0280779,DDB_G0269040,DDB_G0292812,DDB_G0281207,DDB_G0274427,DDB_G0288815,DDB_G0282707,DDB_G0277731,DDB_G0288301,DDB_G0293…
GO:0051103	DNA ligation involved in DNA repair	10	8	2.85	0.00108	3.08899	BP	DH1_Ka_vs_DH1_dates_all	DDB_G0291788,DDB_G0284015,DDB_G0292760,DDB_G0279195,DDB_G0284493,DDB_G0292820,DDB_G0274493,DDB_G0283857
GO:0030433	ubiquitin-dependent ERAD pathway	22	14	6.61	0.00109	2.22779	BP	DH1_Bs_vs_DH1_dates_up	DDB_G0288065,DDB_G0292382,DDB_G0284415,DDB_G0276917,DDB_G0284517,DDB_G0270784,DDB_G0289003,DDB_G0285131,DDB_G0290227,DDB_G0275851,DDB_G0278979,DDB_G0277051,DDB_G0288833,DDB_G0271294
GO:0016998	cell wall macromolecule catabolic process	10	5	0.93	0.00114	5.18389	BP	DH1_Mm_vs_DH1_dates_down	DDB_G0272494,DDB_G0293566,DDB_G0293492,DDB_G0274181,DDB_G0274551
GO:0006098	pentose-phosphate shunt	8	7	2.4	0.00128	3.06321	BP	DH1_Bs_vs_DH1_dates_up	DDB_G0273131,DDB_G0272618,DDB_G0274471,DDB_G0280909,DDB_G0277885,DDB_G0285311,DDB_G0292898,DDB_G0276711
GO:0050830	defense response to Gram-positive bacterium	4	3	0.29	0.00135	10.8549	BP	DH1_Kp21_vs_DH1_dates_down	DDB_G0273197,DDB_G0275119,DDB_G0275123
GO:0000462	maturation of SSU-rRNA from tricistronic rRNA transcript (SSU-rRNA, 5.8S rRNA, LSU-rRNA)	25	9	2.96	0.00146	3.41248	BP	DH1_Ka_vs_DH1_dates_up	DDB_G0293576,DDB_G0267606,DDB_G0272732,DDB_G0278751,DDB_G0269972,DDB_G0274521,DDB_G0285875,DDB_G0276283,DDB_G0271240,DDB_G0284173,DDB_G0287891
GO:0006099	tricarboxylic acid cycle	25	9	2.96	0.00146	3.41248	BP	DH1_Ka_vs_DH1_dates_up	DDB_G0288127,DDB_G0275311,DDB_G0293872,DDB_G0290207,DDB_G0275029,DDB_G0275887,DDB_G0279159,DDB_G0271344,DDB_G0267426
GO:0005975	carbohydrate metabolic process	102	16	7.28	0.00182	2.2703	BP	DH1_Kp21_vs_DH1_dates_down	DDB_G0292206,DDB_G0293492,DDB_G0270074,DDB_G0276439,DDB_G0274597,DDB_G0273175,DDB_G0281547,DDB_G0287033,DDB_G0286277,DDB_G0286079,DDB_G0277943,DDB_G0269790,DDB_G0293566,DDB_G0272835,DDB_G0281609,DDB_G0289953,DDB_G0278259,DDB_G0279927,DDB_G0267462,DDB_G0275295
GO:0007186	G protein-coupled receptor signaling pathway	37	18	9.5	0.00202	1.99261	BP	DH1_Bs_vs_DH1_dates_down	DDB_G0272244,DDB_G0283081,DDB_G0286557,DDB_G0282459,DDB_G0291356,DDB_G0281385,DDB_G0292252,DDB_G0286353,DDB_G0274395,DDB_G0291340,DDB_G0277831,DDB_G0286643,DDB_G0276455,DDB_G0278727,DDB_G0271022,DDB_G0281211,DDB_G0283615,DDB_G0282461,DDB_G0285161,DDB_G0286895,DDB_G0287031,DDB_G0283903,DDB_G0271684
GO:0043087	regulation of GTPase activity	37	18	9.5	0.00202	1.99261	BP	DH1_Bs_vs_DH1_dates_down	DDB_G0281739,DDB_G0269934,DDB_G0285641,DDB_G0275731,DDB_G0279649,DDB_G0291021,DDB_G0278755,DDB_G0269252,DDB_G0274243,DDB_G0291115,DDB_G0286773,DDB_G0277675,DDB_G0287379,DDB_G0277967,DDB_G0278181,DDB_G0287585,DDB_G0284329,DDB_G0291840,DDB_G0282395,DDB_G0284839,DDB_G0274211,DDB_G0276963,DDB_G0288811,DDB_G0276833,DDB_G0289665,DDB_G0271750,DDB_G0275185,DDB_G0293510,DDB_G0291237,DDB_G0284177,DDB_G0269…
GO:0006260	DNA replication	67	49	37.33	0.00222	1.38043	BP	DH1_Bs_vs_DH1_dates_all	DDB_G0291868,DDB_G0292820,DDB_G0283009,DDB_G0285381,DDB_G0272158,DDB_G0275929,DDB_G0287607,DDB_G0274493,DDB_G0272760,DDB_G0276519,DDB_G0284987,DDB_G0285961,DDB_G0282191,DDB_G0284015,DDB_G0286623,DDB_G0291788,DDB_G0282677,DDB_G0270418,DDB_G0290331,DDB_G0284771,DDB_G0276101,DDB_G0283857,DDB_G0293214,DDB_G0292958,DDB_G0273139,DDB_G0283189,DDB_G0269816,DDB_G0279195,DDB_G0274419,DDB_G0282933,DDB_G0284…
GO:0043327	chemotaxis to cAMP	70	29	17.97	0.00248	1.69688	BP	DH1_Bs_vs_DH1_dates_down	DDB_G0287875,DDB_G0273399,DDB_G0274607,DDB_G0270430,DDB_G0294557,DDB_G0283081,DDB_G0285253,DDB_G0284611,DDB_G0274109,DDB_G0286557,DDB_G0286773,DDB_G0268620,DDB_G0281471,DDB_G0291356,DDB_G0281385,DDB_G0286353,DDB_G0278733,DDB_G0287585,DDB_G0271676,DDB_G0284329,DDB_G0293084,DDB_G0267588,DDB_G0267962,DDB_G0277399,DDB_G0269918,DDB_G0276963,DDB_G0278727,DDB_G0276025,DDB_G0270932,DDB_G0283903,DDB_G0287…
GO:0051301	cell division	61	28	17.41	0.0026	1.77237	BP	DH1_Ka_vs_DH1_dates_all	DDB_G0285939,DDB_G0286353,DDB_G0271628,DDB_G0292806,DDB_G0293198,DDB_G0275929,DDB_G0293008,DDB_G0289483,DDB_G0288361,DDB_G0267690,DDB_G0277221,DDB_G0283767,DDB_G0268258,DDB_G0279343,DDB_G0288223,DDB_G0293524,DDB_G0285353,DDB_G0276101,DDB_G0267406,DDB_G0285101,DDB_G0287585,DDB_G0280249,DDB_G0272869,DDB_G0287125,DDB_G0279649,DDB_G0286403,DDB_G0284499,DDB_G0288375,DDB_G0289021,DDB_G0273201,DDB_G0292…
GO:0006260	DNA replication	67	14	6.24	0.00266	2.1664	BP	DH1_Mm_vs_DH1_dates_down	DDB_G0291868,DDB_G0283009,DDB_G0292820,DDB_G0284493,DDB_G0272158,DDB_G0287607,DDB_G0293564,DDB_G0293214,DDB_G0271400,DDB_G0285381,DDB_G0268430,DDB_G0272760,DDB_G0275929,DDB_G0286623,DDB_G0286027
GO:0006869	lipid transport	12	7	2.31	0.00305	3.14097	BP	DH1_Mm_vs_DH1_dates_all	DDB_G0271140,DDB_G0291245,DDB_G0271138,DDB_G0269380,DDB_G0267438,DDB_G0278295,DDB_G0291994,DDB_G0291980,DDB_G0270870
GO:0051103	DNA ligation involved in DNA repair	10	4	0.71	0.00374	5.78926	BP	DH1_Kp21_vs_DH1_dates_down	DDB_G0291788,DDB_G0284015,DDB_G0291872,DDB_G0283857
GO:0006310	DNA recombination	48	36	26.74	0.00426	1.41565	BP	DH1_Bs_vs_DH1_dates_all	DDB_G0293300,DDB_G0268614,DDB_G0267682,DDB_G0269406,DDB_G0272158,DDB_G0268334,DDB_G0274493,DDB_G0281683,DDB_G0291728,DDB_G0276519,DDB_G0293414,DDB_G0270418,DDB_G0294421,DDB_G0287779,DDB_G0278203,DDB_G0283857,DDB_G0294080,DDB_G0267206,DDB_G0272554,DDB_G0267258,DDB_G0280989,DDB_G0273139,DDB_G0275809,DDB_G0287633,DDB_G0290297,DDB_G0267188,DDB_G0288993,DDB_G0294280,DDB_G0293564,DDB_G0268512,DDB_G0293…
GO:0006364	rRNA processing	103	42	29.4	0.00428	1.57448	BP	DH1_Ka_vs_DH1_dates_all	DDB_G0267822,DDB_G0284727,DDB_G0268098,DDB_G0275633,DDB_G0284945,DDB_G0269878,DDB_G0285679,DDB_G0269642,DDB_G0289699,DDB_G0295765,DDB_G0285465,DDB_G0271998,DDB_G0288347,DDB_G0289415,DDB_G0284817,DDB_G0293576,DDB_G0267606,DDB_G0276411,DDB_G0279321,DDB_G0281933,DDB_G0281839,DDB_G0272732,DDB_G0279755,DDB_G0286199,DDB_G0278751,DDB_G0272324,DDB_G0269972,DDB_G0282741,DDB_G0292692,DDB_G0293614,DDB_G0281…
GO:0007264	small GTPase mediated signal transduction	181	118	100.85	0.00441	1.23054	BP	DH1_Bs_vs_DH1_dates_all	DDB_G0290901,DDB_G0278147,DDB_G0274943,DDB_G0285391,DDB_G0279733,DDB_G0269934,DDB_G0284501,DDB_G0291007,DDB_G0294533,DDB_G0274889,DDB_G0274607,DDB_G0279417,DDB_G0271980,DDB_G0276371,DDB_G0288383,DDB_G0283057,DDB_G0269252,DDB_G0272372,DDB_G0277131,DDB_G0270340,DDB_G0277987,DDB_G0291974,DDB_G0286773,DDB_G0269238,DDB_G0275093,DDB_G0288377,DDB_G0281573,DDB_G0268620,DDB_G0291996,DDB_G0268034,DDB_G0277…
GO:0051603	proteolysis involved in cellular protein catabolic process	133	89	74.11	0.00444	1.26308	BP	DH1_Bs_vs_DH1_dates_all	DDB_G0286961,DDB_G0291972,DDB_G0270188,DDB_G0289611,DDB_G0277787,DDB_G0286015,DDB_G0267492,DDB_G0292398,DDB_G0278721,DDB_G0278991,DDB_G0283679,DDB_G0287851,DDB_G0291191,DDB_G0291003,DDB_G0288065,DDB_G0270098,DDB_G0267390,DDB_G0289021,DDB_G0273163,DDB_G0292382,DDB_G0284415,DDB_G0271264,DDB_G0278501,DDB_G0274827,DDB_G0273251,DDB_G0275415,DDB_G0293388,DDB_G0267384,DDB_G0281051,DDB_G0287391,DDB_G0276…
GO:0019953	sexual reproduction	82	13	5.85	0.00446	2.29452	BP	DH1_Kp21_vs_DH1_dates_down	DDB_G0286015,DDB_G0293762,DDB_G0282701,DDB_G0288533,DDB_G0277855,DDB_G0272492,DDB_G0275069,DDB_G0268622,DDB_G0276035,DDB_G0291856,DDB_G0281207,DDB_G0289483,DDB_G0286323,DDB_G0289907
GO:0006275	regulation of DNA replication	3	3	0.5	0.00464	6.51511	BP	DH1_Ka_vs_DH1_dates_down	DDB_G0275929,DDB_G0276101,DDB_G0287607,DDB_G0284731,DDB_G0271400
GO:0006096	glycolytic process	17	15	9.47	0.0047	1.66547	BP	DH1_Bs_vs_DH1_dates_all	DDB_G0288127,DDB_G0274111,DDB_G0283137,DDB_G0274471,DDB_G0275153,DDB_G0287595,DDB_G0283673,DDB_G0281523,DDB_G0287631,DDB_G0292994,DDB_G0274375,DDB_G0283247,DDB_G0276417,DDB_G0285311,DDB_G0280353
GO:0000463	maturation of LSU-rRNA from tricistronic rRNA transcript (SSU-rRNA, 5.8S rRNA, LSU-rRNA)	6	4	0.85	0.00471	4.94894	BP	DH1_Kp21_vs_DH1_dates_all	DDB_G0284945,DDB_G0289415,DDB_G0281839,DDB_G0292216
GO:0007186	G protein-coupled receptor signaling pathway	37	13	6.18	0.00486	2.28909	BP	DH1_Ka_vs_DH1_dates_down	DDB_G0272244,DDB_G0282459,DDB_G0271022,DDB_G0286353,DDB_G0277831,DDB_G0271684,DDB_G0281211,DDB_G0291356,DDB_G0284469,DDB_G0293434,DDB_G0273397,DDB_G0286895,DDB_G0291095,DDB_G0277143,DDB_G0282461,DDB_G0274125
GO:0055114	oxidation-reduction process	350	37	24.67	0.00501	1.61112	BP	DH1_Kp21_vs_DH1_dates_up	DDB_G0292328,DDB_G0292378,DDB_G0292380,DDB_G0292250,DDB_G0294018,DDB_G0294026,DDB_G0294030,DDB_G0277839,DDB_G0294052,DDB_G0288127,DDB_G0294028,DDB_G0285575,DDB_G0290343,DDB_G0281783,DDB_G0287513,DDB_G0278803,DDB_G0285501,DDB_G0281383,DDB_G0278893,DDB_G0283173,DDB_G0288903,DDB_G0284409,DDB_G0275029,DDB_G0287353,DDB_G0289265,DDB_G0287723,DDB_G0288893,DDB_G0293872,DDB_G0288521,DDB_G0276965,DDB_G0292…
GO:0009253	peptidoglycan catabolic process	10	6	1.93	0.00516	3.23071	BP	DH1_Mm_vs_DH1_dates_all	DDB_G0293566,DDB_G0276439,DDB_G0275119,DDB_G0293492,DDB_G0274291,DDB_G0274181
GO:0019835	cytolysis	10	6	1.93	0.00516	3.23071	BP	DH1_Mm_vs_DH1_dates_all	DDB_G0293566,DDB_G0276439,DDB_G0275119,DDB_G0293492,DDB_G0274291,DDB_G0274181
GO:0090307	mitotic spindle assembly	6	5	1.54	0.00519	3.41326	BP	DH1_Bs_vs_DH1_dates_down	DDB_G0285849,DDB_G0288361,DDB_G0290509,DDB_G0285101,DDB_G0283909,DDB_G0280249
GO:0008333	endosome to lysosome transport	5	4	0.96	0.00579	4.30762	BP	DH1_Mm_vs_DH1_dates_all	DDB_G0275573,DDB_G0287733,DDB_G0277173,DDB_G0284951
GO:0007165	signal transduction	330	205	183.87	0.00647	1.17255	BP	DH1_Bs_vs_DH1_dates_all	DDB_G0274423,DDB_G0289445,DDB_G0290901,DDB_G0278147,DDB_G0274943,DDB_G0281745,DDB_G0285391,DDB_G0287875,DDB_G0269626,DDB_G0281739,DDB_G0279733,DDB_G0269934,DDB_G0278909,DDB_G0284501,DDB_G0285641,DDB_G0291007,DDB_G0293532,DDB_G0294533,DDB_G0270024,DDB_G0275731,DDB_G0270056,DDB_G0274889,DDB_G0293932,DDB_G0293184,DDB_G0274607,DDB_G0291021,DDB_G0278755,DDB_G0272244,DDB_G0279417,DDB_G0271980,DDB_G0275…
GO:0000469	cleavage involved in rRNA processing	4	4	1.14	0.0066	3.86124	BP	DH1_Ka_vs_DH1_dates_all	DDB_G0289699,DDB_G0293576,DDB_G0278751,DDB_G0292692,DDB_G0267850,DDB_G0271100,DDB_G0274521,DDB_G0279821,DDB_G0287891
GO:0031118	rRNA pseudouridine synthesis	4	4	1.14	0.0066	3.86124	BP	DH1_Ka_vs_DH1_dates_all	DDB_G0289699,DDB_G0288347,DDB_G0281933,DDB_G0267850,DDB_G0280463
GO:0031120	snRNA pseudouridine synthesis	4	4	1.14	0.0066	3.86124	BP	DH1_Ka_vs_DH1_dates_all	DDB_G0289699,DDB_G0288347,DDB_G0281933,DDB_G0267850
GO:0050830	defense response to Gram-positive bacterium	4	4	1.14	0.0066	3.86124	BP	DH1_Ka_vs_DH1_dates_all	DDB_G0273197,DDB_G0275119,DDB_G0275123,DDB_G0275121
GO:0016998	cell wall macromolecule catabolic process	10	5	1.42	0.00761	3.7117	BP	DH1_Kp21_vs_DH1_dates_all	DDB_G0293492,DDB_G0276439,DDB_G0273175,DDB_G0274551,DDB_G0293566
GO:0006412	translation	220	38	26.04	0.00778	1.6373	BP	DH1_Ka_vs_DH1_dates_up	DDB_G0294036,DDB_G0294072,DDB_G0294044,DDB_G0294062,DDB_G0294074,DDB_G0294038,DDB_G0294042,DDB_G0294066,DDB_G0294058,DDB_G0294060,DDB_G0278815,DDB_G0294040,DDB_G0279689,DDB_G0275829,DDB_G0278205,DDB_G0293052,DDB_G0272236,DDB_G0280287,DDB_G0268100,DDB_G0267604,DDB_G0269640,DDB_G0272076,DDB_G0274959,DDB_G0281435,DDB_G0289699,DDB_G0277803,DDB_G0276411,DDB_G0284405,DDB_G0285759,DDB_G0292286,DDB_G0271…
GO:0006869	lipid transport	12	6	2.01	0.00786	3.25755	BP	DH1_Ka_vs_DH1_dates_down	DDB_G0271140,DDB_G0291245,DDB_G0293436,DDB_G0271138,DDB_G0267438,DDB_G0290221,DDB_G0269214
GO:0042244	spore wall assembly	74	31	21.12	0.00852	1.61754	BP	DH1_Ka_vs_DH1_dates_all	DDB_G0286677,DDB_G0280117,DDB_G0291474,DDB_G0276847,DDB_G0268180,DDB_G0286881,DDB_G0272364,DDB_G0270708,DDB_G0283993,DDB_G0272849,DDB_G0267692,DDB_G0269124,DDB_G0283623,DDB_G0271692,DDB_G0268352,DDB_G0283869,DDB_G0269004,DDB_G0288869,DDB_G0275789,DDB_G0290835,DDB_G0272450,DDB_G0283995,DDB_G0268412,DDB_G0283787,DDB_G0289113,DDB_G0271638,DDB_G0269322,DDB_G0279999,DDB_G0349136,DDB_G0276939,DDB_G0280…
GO:0006272	leading strand elongation	8	6	2.28	0.00855	2.89593	BP	DH1_Ka_vs_DH1_dates_all	DDB_G0282191,DDB_G0291868,DDB_G0287607,DDB_G0293702,DDB_G0283189,DDB_G0286027
GO:0007076	mitotic chromosome condensation	8	6	2.28	0.00855	2.89593	BP	DH1_Ka_vs_DH1_dates_all	DDB_G0279329,DDB_G0278701,DDB_G0286403,DDB_G0284499,DDB_G0281419,DDB_G0275129
GO:0090307	mitotic spindle assembly	6	5	1.71	0.00859	3.2177	BP	DH1_Ka_vs_DH1_dates_all	DDB_G0288361,DDB_G0290509,DDB_G0285101,DDB_G0280249,DDB_G0283909,DDB_G0285849
GO:0009253	peptidoglycan catabolic process	10	4	0.93	0.00977	4.14712	BP	DH1_Mm_vs_DH1_dates_down	DDB_G0293566,DDB_G0275119,DDB_G0293492,DDB_G0274181
GO:0019835	cytolysis	10	4	0.93	0.00977	4.14712	BP	DH1_Mm_vs_DH1_dates_down	DDB_G0293566,DDB_G0275119,DDB_G0293492,DDB_G0274181
GO:0046513	ceramide biosynthetic process	7	4	0.99	0.00977	4.24195	BP	DH1_Kp21_vs_DH1_dates_all	DDB_G0293880,DDB_G0293210,DDB_G0282607,DDB_G0282265
GO:0050830	defense response to Gram-positive bacterium	4	3	0.57	0.01013	5.56756	BP	DH1_Kp21_vs_DH1_dates_all	DDB_G0273197,DDB_G0275119,DDB_G0275123
GO:0031153	slug development involved in sorocarp development	75	31	21.41	0.01068	1.59598	BP	DH1_Ka_vs_DH1_dates_all	DDB_G0286677,DDB_G0280117,DDB_G0286353,DDB_G0291474,DDB_G0276847,DDB_G0268180,DDB_G0286881,DDB_G0272364,DDB_G0270708,DDB_G0283993,DDB_G0272849,DDB_G0267692,DDB_G0283623,DDB_G0271692,DDB_G0268352,DDB_G0283869,DDB_G0269004,DDB_G0288869,DDB_G0275789,DDB_G0290835,DDB_G0272450,DDB_G0285995,DDB_G0283995,DDB_G0268412,DDB_G0283787,DDB_G0289113,DDB_G0271638,DDB_G0269322,DDB_G0279999,DDB_G0349136,DDB_G0280…
GO:0031288	sorocarp morphogenesis	68	15	8.05	0.01096	2.09098	BP	DH1_Ka_vs_DH1_dates_up	DDB_G0289521,DDB_G0287461,DDB_G0275689,DDB_G0293524,DDB_G0284867,DDB_G0293194,DDB_G0286191,DDB_G0277845,DDB_G0269210,DDB_G0275687,DDB_G0280539,DDB_G0268144,DDB_G0269212,DDB_G0267426,DDB_G0275695
GO:0006284	base-excision repair	9	6	2.31	0.0113	2.73061	BP	DH1_Bs_vs_DH1_dates_down	DDB_G0277701,DDB_G0285381,DDB_G0277877,DDB_G0275653,DDB_G0283189,DDB_G0271050,DDB_G0279923,DDB_G0270764
GO:0006273	lagging strand elongation	11	5	1.56	0.01236	3.37428	BP	DH1_Kp21_vs_DH1_dates_all	DDB_G0291788,DDB_G0284015,DDB_G0291872,DDB_G0282191,DDB_G0283857
GO:0007165	signal transduction	330	70	55.15	0.01237	1.38199	BP	DH1_Ka_vs_DH1_dates_down	DDB_G0274943,DDB_G0272244,DDB_G0293532,DDB_G0274773,DDB_G0289001,DDB_G0282475,DDB_G0269202,DDB_G0282459,DDB_G0270340,DDB_G0275731,DDB_G0271022,DDB_G0278147,DDB_G0293184,DDB_G0286353,DDB_G0292004,DDB_G0275167,DDB_G0270056,DDB_G0275093,DDB_G0289445,DDB_G0291021,DDB_G0277831,DDB_G0291840,DDB_G0282895,DDB_G0293376,DDB_G0291007,DDB_G0284045,DDB_G0284177,DDB_G0271682,DDB_G0274889,DDB_G0286555,DDB_G0287…
GO:0006511	ubiquitin-dependent protein catabolic process	105	70	58.5	0.01277	1.25835	BP	DH1_Bs_vs_DH1_dates_all	DDB_G0286961,DDB_G0291972,DDB_G0270188,DDB_G0289611,DDB_G0277787,DDB_G0278991,DDB_G0291003,DDB_G0288065,DDB_G0270098,DDB_G0289021,DDB_G0292382,DDB_G0284415,DDB_G0271264,DDB_G0278501,DDB_G0274827,DDB_G0273251,DDB_G0275415,DDB_G0267384,DDB_G0281051,DDB_G0287391,DDB_G0276917,DDB_G0284463,DDB_G0272564,DDB_G0284009,DDB_G0279633,DDB_G0284517,DDB_G0285105,DDB_G0287953,DDB_G0288621,DDB_G0282363,DDB_G0270…
GO:0006418	tRNA aminoacylation for protein translation	33	10	4.68	0.01282	2.24952	BP	DH1_Kp21_vs_DH1_dates_all	DDB_G0293956,DDB_G0278293,DDB_G0269454,DDB_G0268100,DDB_G0284197,DDB_G0277733,DDB_G0279113,DDB_G0277303,DDB_G0272236,DDB_G0285759,DDB_G0270152
GO:0043161	proteasome-mediated ubiquitin-dependent protein catabolic process	53	11	5.29	0.01315	2.32507	BP	DH1_Mm_vs_DH1_dates_up	DDB_G0292120,DDB_G0293752,DDB_G0291003,DDB_G0284415,DDB_G0288473,DDB_G0276917,DDB_G0270130,DDB_G0289003,DDB_G0281679,DDB_G0278501,DDB_G0286013,DDB_G0270188,DDB_G0280141,DDB_G0284011,DDB_G0291011
GO:0006511	ubiquitin-dependent protein catabolic process	105	18	10.47	0.01369	1.92045	BP	DH1_Mm_vs_DH1_dates_up	DDB_G0292120,DDB_G0293752,DDB_G0274827,DDB_G0291003,DDB_G0284415,DDB_G0291972,DDB_G0271264,DDB_G0270098,DDB_G0288473,DDB_G0276917,DDB_G0270130,DDB_G0289003,DDB_G0289611,DDB_G0290179,DDB_G0281679,DDB_G0278501,DDB_G0286013,DDB_G0270188,DDB_G0280141,DDB_G0284011,DDB_G0285295,DDB_G0291011,DDB_G0271348
GO:0055114	oxidation-reduction process	350	214	195.01	0.01495	1.15409	BP	DH1_Bs_vs_DH1_dates_all	DDB_G0292380,DDB_G0292378,DDB_G0292250,DDB_G0280819,DDB_G0281101,DDB_G0273131,DDB_G0285399,DDB_G0283765,DDB_G0277511,DDB_G0278893,DDB_G0289265,DDB_G0288801,DDB_G0281383,DDB_G0278781,DDB_G0290343,DDB_G0288893,DDB_G0279403,DDB_G0277839,DDB_G0274585,DDB_G0287555,DDB_G0276839,DDB_G0285053,DDB_G0291029,DDB_G0288735,DDB_G0289653,DDB_G0272266,DDB_G0288127,DDB_G0269912,DDB_G0269892,DDB_G0269908,DDB_G0273…
GO:0000070	mitotic sister chromatid segregation	11	10	6.13	0.01546	1.71593	BP	DH1_Bs_vs_DH1_dates_all	DDB_G0270150,DDB_G0283607,DDB_G0272869,DDB_G0279329,DDB_G0286403,DDB_G0291185,DDB_G0275929,DDB_G0278701,DDB_G0292676,DDB_G0283099,DDB_G0284499,DDB_G0275129,DDB_G0292134,DDB_G0293230,DDB_G0284003,DDB_G0276101,DDB_G0278775,DDB_G0273201,DDB_G0288073,DDB_G0285223,DDB_G0280249,DDB_G0281419,DDB_G0284147,DDB_G0290325,DDB_G0292066,DDB_G0271400,DDB_G0272775,DDB_G0292006
GO:0045899	positive regulation of RNA polymerase II transcriptional preinitiation complex assembly	6	3	0.6	0.01559	5.6013	BP	DH1_Mm_vs_DH1_dates_up	DDB_G0284415,DDB_G0276917,DDB_G0289003
GO:0005975	carbohydrate metabolic process	102	41	30.65	0.01637	1.40719	BP	DH1_Bs_vs_DH1_dates_up	DDB_G0273131,DDB_G0281383,DDB_G0271678,DDB_G0288127,DDB_G0274111,DDB_G0280897,DDB_G0283137,DDB_G0272208,DDB_G0274471,DDB_G0281547,DDB_G0288483,DDB_G0275153,DDB_G0287595,DDB_G0283673,DDB_G0290857,DDB_G0280909,DDB_G0281523,DDB_G0290207,DDB_G0275887,DDB_G0276965,DDB_G0285505,DDB_G0288655,DDB_G0276661,DDB_G0280255,DDB_G0281789,DDB_G0292994,DDB_G0274375,DDB_G0282759,DDB_G0274105,DDB_G0283247,DDB_G0276…
GO:0006275	regulation of DNA replication	3	3	0.77	0.01684	4.09592	BP	DH1_Bs_vs_DH1_dates_down	DDB_G0275929,DDB_G0287607,DDB_G0276101,DDB_G0271400
GO:0016573	histone acetylation	22	5	1.57	0.01694	3.28935	BP	DH1_Kp21_vs_DH1_dates_down	DDB_G0293300,DDB_G0280845,DDB_G0283459,DDB_G0280079,DDB_G0271784,DDB_G0278681
GO:0006099	tricarboxylic acid cycle	25	13	7.51	0.0172	1.82042	BP	DH1_Bs_vs_DH1_dates_up	DDB_G0288127,DDB_G0272208,DDB_G0287723,DDB_G0275311,DDB_G0290207,DDB_G0275887,DDB_G0280495,DDB_G0276965,DDB_G0280255,DDB_G0293872,DDB_G0271344,DDB_G0280353,DDB_G0267426
GO:0019953	sexual reproduction	82	19	11.63	0.01757	1.72006	BP	DH1_Kp21_vs_DH1_dates_all	DDB_G0274429,DDB_G0286015,DDB_G0287167,DDB_G0293762,DDB_G0282701,DDB_G0270060,DDB_G0288533,DDB_G0277855,DDB_G0272492,DDB_G0275069,DDB_G0268622,DDB_G0276035,DDB_G0291856,DDB_G0270058,DDB_G0281207,DDB_G0289483,DDB_G0273043,DDB_G0286323,DDB_G0279325,DDB_G0289907
GO:0016226	iron-sulfur cluster assembly	14	12	7.8	0.01906	1.61788	BP	DH1_Bs_vs_DH1_dates_all	DDB_G0285011,DDB_G0285251,DDB_G0280173,DDB_G0277157,DDB_G0280889,DDB_G0277437,DDB_G0284809,DDB_G0283003,DDB_G0269728,DDB_G0293246,DDB_G0288217,DDB_G0285593
GO:0015031	protein transport	168	63	50.49	0.01914	1.3128	BP	DH1_Bs_vs_DH1_dates_up	DDB_G0291650,DDB_G0286545,DDB_G0272120,DDB_G0270196,DDB_G0283139,DDB_G0269948,DDB_G0271980,DDB_G0277155,DDB_G0283937,DDB_G0284249,DDB_G0294292,DDB_G0274917,DDB_G0291412,DDB_G0276413,DDB_G0277139,DDB_G0269238,DDB_G0285111,DDB_G0288405,DDB_G0268034,DDB_G0291406,DDB_G0289173,DDB_G0276169,DDB_G0272931,DDB_G0270336,DDB_G0269860,DDB_G0289371,DDB_G0279693,DDB_G0284735,DDB_G0268068,DDB_G0280143,DDB_G0280…
GO:0006364	rRNA processing	103	41	30.95	0.01958	1.39353	BP	DH1_Bs_vs_DH1_dates_up	DDB_G0295765,DDB_G0293168,DDB_G0282243,DDB_G0281839,DDB_G0289699,DDB_G0290031,DDB_G0292960,DDB_G0285465,DDB_G0271100,DDB_G0279083,DDB_G0276411,DDB_G0268098,DDB_G0278751,DDB_G0267822,DDB_G0302418,DDB_G0274521,DDB_G0281711,DDB_G0279013,DDB_G0280407,DDB_G0279321,DDB_G0289415,DDB_G0268868,DDB_G0279903,DDB_G0275073,DDB_G0272732,DDB_G0285829,DDB_G0276815,DDB_G0276493,DDB_G0292216,DDB_G0282573,DDB_G0285…
GO:0006310	DNA recombination	48	14	8.02	0.02108	1.90024	BP	DH1_Ka_vs_DH1_dates_down	DDB_G0293300,DDB_G0273139,DDB_G0269406,DDB_G0293564,DDB_G0276073,DDB_G0278203,DDB_G0272158,DDB_G0285353,DDB_G0268430,DDB_G0292760,DDB_G0292130,DDB_G0267748,DDB_G0293212,DDB_G0290919,DDB_G0281683,DDB_G0274493,DDB_G0283857,DDB_G0286303,DDB_G0290503,DDB_G0270418,DDB_G0287069
GO:0009253	peptidoglycan catabolic process	10	6	2.57	0.02219	2.45755	BP	DH1_Bs_vs_DH1_dates_down	DDB_G0274181,DDB_G0293492,DDB_G0273175,DDB_G0275121,DDB_G0293566,DDB_G0275119
GO:0016998	cell wall macromolecule catabolic process	10	6	2.57	0.02219	2.45755	BP	DH1_Bs_vs_DH1_dates_down	DDB_G0274181,DDB_G0272494,DDB_G0293492,DDB_G0273175,DDB_G0274551,DDB_G0293566
GO:0019835	cytolysis	10	6	2.57	0.02219	2.45755	BP	DH1_Bs_vs_DH1_dates_down	DDB_G0274181,DDB_G0293492,DDB_G0273175,DDB_G0275121,DDB_G0293566,DDB_G0275119
GO:0006275	regulation of DNA replication	3	3	0.86	0.02318	3.86124	BP	DH1_Ka_vs_DH1_dates_all	DDB_G0275929,DDB_G0276101,DDB_G0287607,DDB_G0284731,DDB_G0271400,DDB_G0270828
GO:0006275	regulation of DNA replication	3	2	0.28	0.02429	6.91186	BP	DH1_Mm_vs_DH1_dates_down	DDB_G0287607,DDB_G0271400,DDB_G0275929
GO:0000463	maturation of LSU-rRNA from tricistronic rRNA transcript (SSU-rRNA, 5.8S rRNA, LSU-rRNA)	6	3	0.71	0.02495	4.73956	BP	DH1_Ka_vs_DH1_dates_up	DDB_G0284945,DDB_G0289415,DDB_G0281839
GO:0005975	carbohydrate metabolic process	102	25	17.05	0.02525	1.59684	BP	DH1_Ka_vs_DH1_dates_down	DDB_G0293492,DDB_G0273175,DDB_G0292206,DDB_G0287033,DDB_G0286277,DDB_G0269790,DDB_G0270074,DDB_G0293566,DDB_G0274597,DDB_G0269248,DDB_G0272210,DDB_G0286195,DDB_G0276439,DDB_G0289875,DDB_G0271490,DDB_G0274181,DDB_G0269124,DDB_G0280145,DDB_G0279927,DDB_G0277943,DDB_G0278259,DDB_G0289953,DDB_G0279995,DDB_G0281313,DDB_G0292112,DDB_G0272781,DDB_G0292564,DDB_G0280371,DDB_G0271134,DDB_G0270836,DDB_G0281…
GO:0007165	signal transduction	330	41	30.72	0.02531	1.28812	BP	DH1_Mm_vs_DH1_dates_down	DDB_G0293532,DDB_G0274943,DDB_G0289001,DDB_G0288377,DDB_G0289445,DDB_G0282475,DDB_G0268638,DDB_G0293184,DDB_G0274423,DDB_G0272244,DDB_G0273069,DDB_G0270340,DDB_G0278147,DDB_G0291007,DDB_G0291077,DDB_G0287875,DDB_G0275731,DDB_G0278755,DDB_G0277115,DDB_G0275381,DDB_G0282895,DDB_G0285641,DDB_G0271868,DDB_G0292592,DDB_G0290901,DDB_G0279733,DDB_G0284181,DDB_G0270658,DDB_G0278449,DDB_G0271682,DDB_G0281…
GO:0000055	ribosomal large subunit export from nucleus	5	4	1.43	0.02548	3.08899	BP	DH1_Ka_vs_DH1_dates_all	DDB_G0271306,DDB_G0269688,DDB_G0274521,DDB_G0282181
GO:0006094	gluconeogenesis	10	9	5.57	0.02556	1.69877	BP	DH1_Bs_vs_DH1_dates_all	DDB_G0271678,DDB_G0274471,DDB_G0275153,DDB_G0287595,DDB_G0283673,DDB_G0290857,DDB_G0285311,DDB_G0271904,DDB_G0270836,DDB_G0275645
GO:0051301	cell division	61	9	4.35	0.0266	2.13538	BP	DH1_Kp21_vs_DH1_dates_down	DDB_G0285939,DDB_G0293198,DDB_G0268622,DDB_G0267690,DDB_G0289483,DDB_G0275929,DDB_G0293008,DDB_G0286233,DDB_G0275495,DDB_G0271628,DDB_G0268258,DDB_G0272869,DDB_G0279407,DDB_G0289173,DDB_G0267406,DDB_G0283857,DDB_G0292134,DDB_G0283767
GO:0031118	rRNA pseudouridine synthesis	4	2	0.28	0.02695	7.62014	BP	DH1_Kp21_vs_DH1_dates_up	DDB_G0288347,DDB_G0267850
GO:0031120	snRNA pseudouridine synthesis	4	2	0.28	0.02695	7.62014	BP	DH1_Kp21_vs_DH1_dates_up	DDB_G0288347,DDB_G0267850
GO:0031288	sorocarp morphogenesis	68	20	13.11	0.02723	1.58368	BP	DH1_Mm_vs_DH1_dates_all	DDB_G0289521,DDB_G0277849,DDB_G0291245,DDB_G0269210,DDB_G0293450,DDB_G0287461,DDB_G0269206,DDB_G0275689,DDB_G0267432,DDB_G0270826,DDB_G0269212,DDB_G0286191,DDB_G0284867,DDB_G0274115,DDB_G0271096,DDB_G0291980,DDB_G0273073,DDB_G0267428,DDB_G0275687,DDB_G0285939,DDB_G0268144
GO:0006099	tricarboxylic acid cycle	25	5	1.76	0.02739	3.04806	BP	DH1_Kp21_vs_DH1_dates_up	DDB_G0288127,DDB_G0275029,DDB_G0287723,DDB_G0293872,DDB_G0276965
GO:0031153	slug development involved in sorocarp development	75	27	19.25	0.0285	1.47453	BP	DH1_Bs_vs_DH1_dates_down	DDB_G0272364,DDB_G0280429,DDB_G0276847,DDB_G0270708,DDB_G0286353,DDB_G0280117,DDB_G0272849,DDB_G0288251,DDB_G0291474,DDB_G0286881,DDB_G0272450,DDB_G0268180,DDB_G0289113,DDB_G0271636,DDB_G0271692,DDB_G0268412,DDB_G0268352,DDB_G0283869,DDB_G0267692,DDB_G0283993,DDB_G0288957,DDB_G0271034,DDB_G0290835,DDB_G0275747,DDB_G0268420,DDB_G0283623,DDB_G0275789
GO:0006412	translation	220	29	20.48	0.02897	1.36666	BP	DH1_Mm_vs_DH1_dates_down	DDB_G0294046,DDB_G0273295,DDB_G0273069,DDB_G0284035,DDB_G0278023,DDB_G0290315,DDB_G0277907,DDB_G0278429,DDB_G0282979,DDB_G0275881,DDB_G0279387,DDB_G0270316,DDB_G0280229,DDB_G0288349,DDB_G0282601,DDB_G0274113,DDB_G0277975,DDB_G0279207,DDB_G0276415,DDB_G0290091,DDB_G0293742,DDB_G0271298,DDB_G0275473,DDB_G0279519,DDB_G0272308,DDB_G0293502,DDB_G0287005,DDB_G0293700,DDB_G0278889,DDB_G0285597,DDB_G0282…
GO:0045899	positive regulation of RNA polymerase II transcriptional preinitiation complex assembly	6	6	3.34	0.02976	1.88753	BP	DH1_Bs_vs_DH1_dates_all	DDB_G0292382,DDB_G0284415,DDB_G0276917,DDB_G0284517,DDB_G0270784,DDB_G0289003
GO:0090307	mitotic spindle assembly	6	6	3.34	0.02976	1.88753	BP	DH1_Bs_vs_DH1_dates_all	DDB_G0276355,DDB_G0285849,DDB_G0288361,DDB_G0290509,DDB_G0285101,DDB_G0283909,DDB_G0280249
GO:0006270	DNA replication initiation	13	11	7.24	0.02987	1.59714	BP	DH1_Bs_vs_DH1_dates_all	DDB_G0272760,DDB_G0282191,DDB_G0286623,DDB_G0284771,DDB_G0293214,DDB_G0292958,DDB_G0282933,DDB_G0293564,DDB_G0280309,DDB_G0275623,DDB_G0267748,DDB_G0282731
GO:0006272	leading strand elongation	8	3	0.74	0.03131	3.88792	BP	DH1_Mm_vs_DH1_dates_down	DDB_G0291868,DDB_G0287607,DDB_G0286027
GO:0015074	DNA integration	40	13	7.71	0.03187	1.74997	BP	DH1_Mm_vs_DH1_dates_all	DDB_G0267188,DDB_G0267206,DDB_G0267258,DDB_G0267326,DDB_G0294280,DDB_G0267244,DDB_G0267304,DDB_G0267178,DDB_G0267240,DDB_G0267342,DDB_G0267210,DDB_G0272554,DDB_G0267182
GO:0043087	regulation of GTPase activity	37	11	6.18	0.034	1.93692	BP	DH1_Ka_vs_DH1_dates_down	DDB_G0275731,DDB_G0277967,DDB_G0291021,DDB_G0291840,DDB_G0284177,DDB_G0289483,DDB_G0269252,DDB_G0289665,DDB_G0287585,DDB_G0269934,DDB_G0279649,DDB_G0278181,DDB_G0275185,DDB_G0281739,DDB_G0276893,DDB_G0278755,DDB_G0276963,DDB_G0293434,DDB_G0273397,DDB_G0277143,DDB_G0283227
GO:0000070	mitotic sister chromatid segregation	11	3	0.79	0.03846	3.94722	BP	DH1_Kp21_vs_DH1_dates_down	DDB_G0292676,DDB_G0275929,DDB_G0279329,DDB_G0272869,DDB_G0291185,DDB_G0292134
GO:0051603	proteolysis involved in cellular protein catabolic process	133	34	25.64	0.04076	1.37649	BP	DH1_Mm_vs_DH1_dates_all	DDB_G0286015,DDB_G0284463,DDB_G0279185,DDB_G0283921,DDB_G0292120,DDB_G0287851,DDB_G0293752,DDB_G0283867,DDB_G0278721,DDB_G0274827,DDB_G0279187,DDB_G0291003,DDB_G0284415,DDB_G0286021,DDB_G0277787,DDB_G0291972,DDB_G0271264,DDB_G0284889,DDB_G0270098,DDB_G0288473,DDB_G0292398,DDB_G0284847,DDB_G0276917,DDB_G0291912,DDB_G0280105,DDB_G0270130,DDB_G0289003,DDB_G0289611,DDB_G0290179,DDB_G0269472,DDB_G0281…
GO:0051103	DNA ligation involved in DNA repair	10	4	1.42	0.04134	2.96936	BP	DH1_Kp21_vs_DH1_dates_all	DDB_G0291788,DDB_G0284015,DDB_G0291872,DDB_G0283857
GO:0006284	base-excision repair	9	8	5.01	0.0419	1.6778	BP	DH1_Bs_vs_DH1_dates_all	DDB_G0277701,DDB_G0285381,DDB_G0277877,DDB_G0275653,DDB_G0277247,DDB_G0283189,DDB_G0292618,DDB_G0271050,DDB_G0279923,DDB_G0270764
GO:0051301	cell division	61	41	33.99	0.04314	1.26867	BP	DH1_Bs_vs_DH1_dates_all	DDB_G0276459,DDB_G0267956,DDB_G0289389,DDB_G0279649,DDB_G0283607,DDB_G0288065,DDB_G0285253,DDB_G0272869,DDB_G0274109,DDB_G0289021,DDB_G0286557,DDB_G0272344,DDB_G0279343,DDB_G0286403,DDB_G0268620,DDB_G0275495,DDB_G0290687,DDB_G0289173,DDB_G0276103,DDB_G0278793,DDB_G0267406,DDB_G0269150,DDB_G0288361,DDB_G0283617,DDB_G0293198,DDB_G0293008,DDB_G0288223,DDB_G0275929,DDB_G0285925,DDB_G0274493,DDB_G0286…
GO:0006284	base-excision repair	9	3	0.84	0.0438	3.45593	BP	DH1_Mm_vs_DH1_dates_down	DDB_G0277701,DDB_G0270764,DDB_G0271050,DDB_G0285381
GO:0043087	regulation of GTPase activity	37	6	2.64	0.04404	2.347	BP	DH1_Kp21_vs_DH1_dates_down	DDB_G0286773,DDB_G0275185,DDB_G0284177,DDB_G0274243,DDB_G0289483,DDB_G0289665,DDB_G0291021,DDB_G0269982,DDB_G0275731
GO:0006260	DNA replication	67	9	4.78	0.04548	1.94416	BP	DH1_Kp21_vs_DH1_dates_down	DDB_G0291788,DDB_G0284015,DDB_G0273139,DDB_G0293564,DDB_G0291872,DDB_G0275929,DDB_G0270442,DDB_G0282191,DDB_G0286623,DDB_G0282731,DDB_G0283857
GO:0006310	DNA recombination	48	18	12.32	0.04553	1.53597	BP	DH1_Bs_vs_DH1_dates_down	DDB_G0293300,DDB_G0268614,DDB_G0267682,DDB_G0269406,DDB_G0272158,DDB_G0268334,DDB_G0274493,DDB_G0281683,DDB_G0291728,DDB_G0276519,DDB_G0293414,DDB_G0270418,DDB_G0294421,DDB_G0287779,DDB_G0278203,DDB_G0283857,DDB_G0280989,DDB_G0273139,DDB_G0275809,DDB_G0290297,DDB_G0288993,DDB_G0293564,DDB_G0268512,DDB_G0293070,DDB_G0285353,DDB_G0290919,DDB_G0290503,DDB_G0272384,DDB_G0267748,DDB_G0284175,DDB_G0276…
GO:0031288	sorocarp morphogenesis	68	9	4.79	0.04611	2.0171	BP	DH1_Kp21_vs_DH1_dates_up	DDB_G0289521,DDB_G0287461,DDB_G0269210,DDB_G0269212,DDB_G0280539,DDB_G0292986,DDB_G0287589,DDB_G0267436,DDB_G0284867
GO:0006284	base-excision repair	9	4	1.5	0.04809	2.8956	BP	DH1_Ka_vs_DH1_dates_down	DDB_G0285381,DDB_G0277877,DDB_G0277701,DDB_G0271050,DDB_G0279923,DDB_G0283189

## Sheet: topGO_analysis_Raw-data
GO.ID	Term	Annotated	Significant	Expected	pval	FoldEnrichment	cat	comparison	genes	length
GO:0007165	signal transduction	330	158	84.69	2e-21	1.96108	BP	DH1_Bs_vs_DH1_dates_down	DDB_G0274423,DDB_G0289445,DDB_G0290901,DDB_G0278147,DDB_G0274943,DDB_G0281745,DDB_G0285391,DDB_G0287875,DDB_G0269626,DDB_G0281739,DDB_G0279733,DDB_G0269934,DDB_G0278909,DDB_G0284501,DDB_G0285641,DDB_G0291007,DDB_G0293532,DDB_G0294533,DDB_G0270024,DDB_G0275731,DDB_G0270056,DDB_G0274889,DDB_G0293932,DDB_G0293184,DDB_G0274607,DDB_G0291021,DDB_G0278755,DDB_G0272244,DDB_G0275381,DDB_G0279831,DDB_G0276…	221
GO:0055114	oxidation-reduction process	350	181	105.19	1.5e-20	1.81042	BP	DH1_Bs_vs_DH1_dates_up	DDB_G0292380,DDB_G0292378,DDB_G0292250,DDB_G0280819,DDB_G0281101,DDB_G0273131,DDB_G0285399,DDB_G0283765,DDB_G0277511,DDB_G0278893,DDB_G0289265,DDB_G0288801,DDB_G0281383,DDB_G0278781,DDB_G0290343,DDB_G0288893,DDB_G0279403,DDB_G0277839,DDB_G0274585,DDB_G0287555,DDB_G0276839,DDB_G0288735,DDB_G0289653,DDB_G0272266,DDB_G0288127,DDB_G0269912,DDB_G0269908,DDB_G0273105,DDB_G0269016,DDB_G0284947,DDB_G0287…	194
GO:0006260	DNA replication	67	44	11.2	9.7e-20	4.27858	BP	DH1_Ka_vs_DH1_dates_down	DDB_G0273139,DDB_G0291788,DDB_G0275929,DDB_G0293564,DDB_G0282191,DDB_G0272158,DDB_G0284015,DDB_G0285381,DDB_G0291868,DDB_G0275623,DDB_G0276101,DDB_G0284987,DDB_G0287607,DDB_G0268430,DDB_G0284731,DDB_G0292760,DDB_G0279195,DDB_G0286623,DDB_G0284493,DDB_G0272616,DDB_G0292820,DDB_G0292958,DDB_G0282933,DDB_G0292130,DDB_G0282529,DDB_G0283009,DDB_G0290331,DDB_G0272760,DDB_G0282731,DDB_G0267748,DDB_G0280…	48
GO:0035023	regulation of Rho protein signal transduction	46	38	11.81	4.2e-16	3.38358	BP	DH1_Bs_vs_DH1_dates_down	DDB_G0278147,DDB_G0285391,DDB_G0279733,DDB_G0269934,DDB_G0284501,DDB_G0291007,DDB_G0294533,DDB_G0274889,DDB_G0288383,DDB_G0272372,DDB_G0277131,DDB_G0277987,DDB_G0288377,DDB_G0291996,DDB_G0290023,DDB_G0280087,DDB_G0282381,DDB_G0293928,DDB_G0290493,DDB_G0267854,DDB_G0282475,DDB_G0278417,DDB_G0281047,DDB_G0292262,DDB_G0291085,DDB_G0278703,DDB_G0293396,DDB_G0285303,DDB_G0282073,DDB_G0293266,DDB_G0291…	38
GO:0006508	proteolysis	242	129	72.73	9.7e-16	1.86614	BP	DH1_Bs_vs_DH1_dates_up	DDB_G0286961,DDB_G0291972,DDB_G0270188,DDB_G0289611,DDB_G0272120,DDB_G0267356,DDB_G0292362,DDB_G0267362,DDB_G0267492,DDB_G0270954,DDB_G0292398,DDB_G0281535,DDB_G0273471,DDB_G0272566,DDB_G0270670,DDB_G0278991,DDB_G0283679,DDB_G0287851,DDB_G0291003,DDB_G0288065,DDB_G0284249,DDB_G0267306,DDB_G0270098,DDB_G0267390,DDB_G0273163,DDB_G0279793,DDB_G0292382,DDB_G0284415,DDB_G0271264,DDB_G0278501,DDB_G0274…	152
GO:0006364	rRNA processing	103	42	12.19	1.3e-14	3.86527	BP	DH1_Ka_vs_DH1_dates_up	DDB_G0267822,DDB_G0268098,DDB_G0275633,DDB_G0284945,DDB_G0269878,DDB_G0285679,DDB_G0269642,DDB_G0289699,DDB_G0295765,DDB_G0285465,DDB_G0271998,DDB_G0288347,DDB_G0289415,DDB_G0284817,DDB_G0293576,DDB_G0267606,DDB_G0276411,DDB_G0279321,DDB_G0281933,DDB_G0281839,DDB_G0272732,DDB_G0286199,DDB_G0278751,DDB_G0272324,DDB_G0269972,DDB_G0282741,DDB_G0292692,DDB_G0293614,DDB_G0281711,DDB_G0267850,DDB_G0271…	50
GO:0006260	DNA replication	67	46	17.2	7.6e-14	2.81212	BP	DH1_Bs_vs_DH1_dates_down	DDB_G0291868,DDB_G0292820,DDB_G0283009,DDB_G0285381,DDB_G0272158,DDB_G0275929,DDB_G0287607,DDB_G0274493,DDB_G0272760,DDB_G0276519,DDB_G0284987,DDB_G0285961,DDB_G0282191,DDB_G0284015,DDB_G0286623,DDB_G0291788,DDB_G0282677,DDB_G0270418,DDB_G0290331,DDB_G0284771,DDB_G0276101,DDB_G0283857,DDB_G0293214,DDB_G0292958,DDB_G0273139,DDB_G0283189,DDB_G0269816,DDB_G0279195,DDB_G0274419,DDB_G0282933,DDB_G0284…	51
GO:0006412	translation	220	47	15.51	1.5e-13	3.25588	BP	DH1_Kp21_vs_DH1_dates_up	DDB_G0294036,DDB_G0294072,DDB_G0294062,DDB_G0294042,DDB_G0294044,DDB_G0294066,DDB_G0278815,DDB_G0279689,DDB_G0287685,DDB_G0294038,DDB_G0294074,DDB_G0294058,DDB_G0293956,DDB_G0278293,DDB_G0294040,DDB_G0269454,DDB_G0280287,DDB_G0277919,DDB_G0292538,DDB_G0282035,DDB_G0268100,DDB_G0293052,DDB_G0284197,DDB_G0277733,DDB_G0291708,DDB_G0279963,DDB_G0284257,DDB_G0285683,DDB_G0283861,DDB_G0275829,DDB_G0294…	55
GO:0007264	small GTPase mediated signal transduction	181	89	46.45	1e-12	2.01401	BP	DH1_Bs_vs_DH1_dates_down	DDB_G0290901,DDB_G0278147,DDB_G0274943,DDB_G0285391,DDB_G0279733,DDB_G0269934,DDB_G0284501,DDB_G0291007,DDB_G0294533,DDB_G0274889,DDB_G0274607,DDB_G0276371,DDB_G0288383,DDB_G0283057,DDB_G0269252,DDB_G0272372,DDB_G0277131,DDB_G0270340,DDB_G0277987,DDB_G0291974,DDB_G0286773,DDB_G0275093,DDB_G0288377,DDB_G0281573,DDB_G0268620,DDB_G0291996,DDB_G0277675,DDB_G0271868,DDB_G0292004,DDB_G0272032,DDB_G0290…	100
GO:0006260	DNA replication	67	46	19.13	5.5e-12	2.651	BP	DH1_Ka_vs_DH1_dates_all	DDB_G0273139,DDB_G0283205,DDB_G0291788,DDB_G0275929,DDB_G0293564,DDB_G0282191,DDB_G0272158,DDB_G0284015,DDB_G0285381,DDB_G0291868,DDB_G0275623,DDB_G0276101,DDB_G0284987,DDB_G0287607,DDB_G0268430,DDB_G0284731,DDB_G0292760,DDB_G0279195,DDB_G0286623,DDB_G0284493,DDB_G0272616,DDB_G0292820,DDB_G0279737,DDB_G0292958,DDB_G0282933,DDB_G0292130,DDB_G0282529,DDB_G0283009,DDB_G0290331,DDB_G0272760,DDB_G0282…	53
GO:0006511	ubiquitin-dependent protein catabolic process	105	64	31.56	1.8e-11	2.13383	BP	DH1_Bs_vs_DH1_dates_up	DDB_G0286961,DDB_G0291972,DDB_G0270188,DDB_G0289611,DDB_G0278991,DDB_G0291003,DDB_G0288065,DDB_G0270098,DDB_G0292382,DDB_G0284415,DDB_G0271264,DDB_G0278501,DDB_G0274827,DDB_G0275415,DDB_G0267384,DDB_G0281051,DDB_G0276917,DDB_G0272564,DDB_G0284009,DDB_G0279633,DDB_G0284517,DDB_G0285105,DDB_G0287953,DDB_G0288621,DDB_G0282363,DDB_G0270784,DDB_G0280141,DDB_G0289003,DDB_G0271122,DDB_G0281315,DDB_G0274…	74
GO:0051603	proteolysis involved in cellular protein catabolic process	133	76	39.97	2e-11	2.00046	BP	DH1_Bs_vs_DH1_dates_up	DDB_G0286961,DDB_G0291972,DDB_G0270188,DDB_G0289611,DDB_G0267492,DDB_G0292398,DDB_G0278991,DDB_G0283679,DDB_G0287851,DDB_G0291003,DDB_G0288065,DDB_G0270098,DDB_G0267390,DDB_G0273163,DDB_G0292382,DDB_G0284415,DDB_G0271264,DDB_G0278501,DDB_G0274827,DDB_G0275415,DDB_G0293388,DDB_G0267384,DDB_G0281051,DDB_G0276917,DDB_G0287201,DDB_G0272564,DDB_G0284009,DDB_G0279633,DDB_G0284517,DDB_G0285105,DDB_G0287…	93
GO:0055114	oxidation-reduction process	350	77	41.42	2.1e-09	2.08541	BP	DH1_Ka_vs_DH1_dates_up	DDB_G0292380,DDB_G0292250,DDB_G0292378,DDB_G0277839,DDB_G0294030,DDB_G0292328,DDB_G0288127,DDB_G0294018,DDB_G0294052,DDB_G0294026,DDB_G0288735,DDB_G0287353,DDB_G0290343,DDB_G0294028,DDB_G0285575,DDB_G0275311,DDB_G0283765,DDB_G0279403,DDB_G0289265,DDB_G0269912,DDB_G0288893,DDB_G0288777,DDB_G0287513,DDB_G0283173,DDB_G0293872,DDB_G0281383,DDB_G0281101,DDB_G0287765,DDB_G0294078,DDB_G0287569,DDB_G0294…	81
GO:0051301	cell division	61	37	15.66	5e-09	2.48441	BP	DH1_Bs_vs_DH1_dates_down	DDB_G0276459,DDB_G0267956,DDB_G0289389,DDB_G0279649,DDB_G0283607,DDB_G0285253,DDB_G0272869,DDB_G0274109,DDB_G0289021,DDB_G0286557,DDB_G0279343,DDB_G0286403,DDB_G0268620,DDB_G0275495,DDB_G0290687,DDB_G0276103,DDB_G0278793,DDB_G0267406,DDB_G0288361,DDB_G0283617,DDB_G0293198,DDB_G0293008,DDB_G0288223,DDB_G0275929,DDB_G0285925,DDB_G0274493,DDB_G0286353,DDB_G0287585,DDB_G0268258,DDB_G0284499,DDB_G0286…	62
GO:0019953	sexual reproduction	82	35	13.7	1.3e-08	2.78084	BP	DH1_Ka_vs_DH1_dates_down	DDB_G0282701,DDB_G0286015,DDB_G0277855,DDB_G0291856,DDB_G0272492,DDB_G0293762,DDB_G0288533,DDB_G0289907,DDB_G0281207,DDB_G0269354,DDB_G0289483,DDB_G0276035,DDB_G0275069,DDB_G0290063,DDB_G0272592,DDB_G0288815,DDB_G0272901,DDB_G0287125,DDB_G0291045,DDB_G0269222,DDB_G0291330,DDB_G0292812,DDB_G0284625,DDB_G0277291,DDB_G0279325,DDB_G0290061,DDB_G0287275,DDB_G0270366,DDB_G0291027,DDB_G0293722,DDB_G0286…	36
GO:0051301	cell division	61	27	10.19	2.8e-07	2.88374	BP	DH1_Ka_vs_DH1_dates_down	DDB_G0285939,DDB_G0286353,DDB_G0271628,DDB_G0293198,DDB_G0275929,DDB_G0293008,DDB_G0289483,DDB_G0288361,DDB_G0267690,DDB_G0283767,DDB_G0268258,DDB_G0279343,DDB_G0288223,DDB_G0285353,DDB_G0276101,DDB_G0267406,DDB_G0285101,DDB_G0287585,DDB_G0280249,DDB_G0272869,DDB_G0287125,DDB_G0279649,DDB_G0286403,DDB_G0284499,DDB_G0288375,DDB_G0289021,DDB_G0273201,DDB_G0292134,DDB_G0276893,DDB_G0286233,DDB_G0269…	43
GO:0009253	peptidoglycan catabolic process	10	9	1.67	8e-07	5.8636	BP	DH1_Ka_vs_DH1_dates_down	DDB_G0273197,DDB_G0293492,DDB_G0273175,DDB_G0293566,DDB_G0275119,DDB_G0276439,DDB_G0275123,DDB_G0274181,DDB_G0275121	9
GO:0019835	cytolysis	10	9	1.67	8e-07	5.8636	BP	DH1_Ka_vs_DH1_dates_down	DDB_G0273197,DDB_G0293492,DDB_G0273175,DDB_G0293566,DDB_G0275119,DDB_G0276439,DDB_G0275123,DDB_G0274181,DDB_G0275121	9
GO:0009253	peptidoglycan catabolic process	10	7	0.71	8.3e-07	10.1312	BP	DH1_Kp21_vs_DH1_dates_down	DDB_G0273197,DDB_G0293492,DDB_G0276439,DDB_G0273175,DDB_G0275119,DDB_G0293566,DDB_G0275123	7
GO:0019835	cytolysis	10	7	0.71	8.3e-07	10.1312	BP	DH1_Kp21_vs_DH1_dates_down	DDB_G0273197,DDB_G0293492,DDB_G0276439,DDB_G0273175,DDB_G0275119,DDB_G0293566,DDB_G0275123	7
GO:0043161	proteasome-mediated ubiquitin-dependent protein catabolic process	53	33	15.93	9.1e-07	2.17975	BP	DH1_Bs_vs_DH1_dates_up	DDB_G0286961,DDB_G0270188,DDB_G0291003,DDB_G0288065,DDB_G0292382,DDB_G0284415,DDB_G0278501,DDB_G0281051,DDB_G0276917,DDB_G0272564,DDB_G0284009,DDB_G0279633,DDB_G0284517,DDB_G0287953,DDB_G0270784,DDB_G0280141,DDB_G0289003,DDB_G0271122,DDB_G0288473,DDB_G0268538,DDB_G0285131,DDB_G0293498,DDB_G0275775,DDB_G0268938,DDB_G0287629,DDB_G0269772,DDB_G0270130,DDB_G0286013,DDB_G0290227,DDB_G0288093,DDB_G0285…	42
GO:0006270	DNA replication initiation	13	10	2.17	2.7e-06	5.01162	BP	DH1_Ka_vs_DH1_dates_down	DDB_G0293564,DDB_G0282191,DDB_G0275623,DDB_G0286623,DDB_G0292958,DDB_G0282933,DDB_G0272760,DDB_G0282731,DDB_G0267748,DDB_G0280309,DDB_G0284771	11
GO:0006468	protein phosphorylation	230	89	59.03	3e-06	1.58494	BP	DH1_Bs_vs_DH1_dates_down	DDB_G0276459,DDB_G0281745,DDB_G0287853,DDB_G0278909,DDB_G0294533,DDB_G0293932,DDB_G0293184,DDB_G0291842,DDB_G0279831,DDB_G0283081,DDB_G0280995,DDB_G0280131,DDB_G0283265,DDB_G0289001,DDB_G0282895,DDB_G0284045,DDB_G0284611,DDB_G0277391,DDB_G0286557,DDB_G0286773,DDB_G0279343,DDB_G0274503,DDB_G0276043,DDB_G0268620,DDB_G0270102,DDB_G0290687,DDB_G0271682,DDB_G0291664,DDB_G0281471,DDB_G0285321,DDB_G0282…	111
GO:0009253	peptidoglycan catabolic process	10	10	2.85	3.4e-06	3.86124	BP	DH1_Ka_vs_DH1_dates_all	DDB_G0273197,DDB_G0293492,DDB_G0273175,DDB_G0293566,DDB_G0275119,DDB_G0276439,DDB_G0275123,DDB_G0274181,DDB_G0274291,DDB_G0275121	10
GO:0016998	cell wall macromolecule catabolic process	10	10	2.85	3.4e-06	3.86124	BP	DH1_Ka_vs_DH1_dates_all	DDB_G0293492,DDB_G0273175,DDB_G0293566,DDB_G0276439,DDB_G0272494,DDB_G0274181,DDB_G0274551,DDB_G0288143,DDB_G0274291,DDB_G0278563	10
GO:0019835	cytolysis	10	10	2.85	3.4e-06	3.86124	BP	DH1_Ka_vs_DH1_dates_all	DDB_G0273197,DDB_G0293492,DDB_G0273175,DDB_G0293566,DDB_G0275119,DDB_G0276439,DDB_G0275123,DDB_G0274181,DDB_G0274291,DDB_G0275121	10
GO:0000070	mitotic sister chromatid segregation	11	9	1.84	3.8e-06	5.33054	BP	DH1_Ka_vs_DH1_dates_down	DDB_G0279329,DDB_G0275929,DDB_G0278701,DDB_G0292676,DDB_G0276101,DDB_G0291185,DDB_G0280249,DDB_G0272869,DDB_G0286403,DDB_G0283099,DDB_G0284499,DDB_G0284003,DDB_G0278775,DDB_G0273201,DDB_G0292134,DDB_G0271400,DDB_G0281419,DDB_G0275129,DDB_G0290325,DDB_G0284147	20
GO:0006273	lagging strand elongation	11	9	1.84	3.8e-06	5.33054	BP	DH1_Ka_vs_DH1_dates_down	DDB_G0291788,DDB_G0282191,DDB_G0284015,DDB_G0287607,DDB_G0292760,DDB_G0279195,DDB_G0284493,DDB_G0292820,DDB_G0274493,DDB_G0283857	10
GO:0000070	mitotic sister chromatid segregation	11	10	2.82	9.9e-06	3.72356	BP	DH1_Bs_vs_DH1_dates_down	DDB_G0270150,DDB_G0283607,DDB_G0272869,DDB_G0279329,DDB_G0286403,DDB_G0291185,DDB_G0275929,DDB_G0278701,DDB_G0292676,DDB_G0283099,DDB_G0284499,DDB_G0275129,DDB_G0292134,DDB_G0293230,DDB_G0284003,DDB_G0276101,DDB_G0278775,DDB_G0273201,DDB_G0288073,DDB_G0285223,DDB_G0280249,DDB_G0281419,DDB_G0284147,DDB_G0290325,DDB_G0292066,DDB_G0271400,DDB_G0272775,DDB_G0292006	28
GO:0006096	glycolytic process	17	14	5.11	1.2e-05	2.88302	BP	DH1_Bs_vs_DH1_dates_up	DDB_G0288127,DDB_G0274111,DDB_G0283137,DDB_G0274471,DDB_G0275153,DDB_G0287595,DDB_G0283673,DDB_G0281523,DDB_G0292994,DDB_G0274375,DDB_G0283247,DDB_G0276417,DDB_G0285311,DDB_G0280353	14
GO:0006270	DNA replication initiation	13	11	3.34	1.4e-05	3.46578	BP	DH1_Bs_vs_DH1_dates_down	DDB_G0272760,DDB_G0282191,DDB_G0286623,DDB_G0284771,DDB_G0293214,DDB_G0292958,DDB_G0282933,DDB_G0293564,DDB_G0280309,DDB_G0275623,DDB_G0267748,DDB_G0282731	12
GO:0055085	transmembrane transport	117	27	11.67	1.5e-05	2.58521	BP	DH1_Mm_vs_DH1_dates_up	DDB_G0285165,DDB_G0280977,DDB_G0292412,DDB_G0280973,DDB_G0282067,DDB_G0288055,DDB_G0284867,DDB_G0271672,DDB_G0293438,DDB_G0277253,DDB_G0267504,DDB_G0287593,DDB_G0283629,DDB_G0289201,DDB_G0275813,DDB_G0284943,DDB_G0294096,DDB_G0277155,DDB_G0287843,DDB_G0291141,DDB_G0269352,DDB_G0283985,DDB_G0293416,DDB_G0282945,DDB_G0287303,DDB_G0269602,DDB_G0292132,DDB_G0273195,DDB_G0269964,DDB_G0286611	30
GO:0015074	DNA integration	40	25	12.02	1.8e-05	2.18801	BP	DH1_Bs_vs_DH1_dates_up	DDB_G0267356,DDB_G0267362,DDB_G0270954,DDB_G0281535,DDB_G0294358,DDB_G0267306,DDB_G0267206,DDB_G0272554,DDB_G0267258,DDB_G0267188,DDB_G0294280,DDB_G0294256,DDB_G0267326,DDB_G0267240,DDB_G0267244,DDB_G0267304,DDB_G0291217,DDB_G0267342,DDB_G0267178,DDB_G0267210,DDB_G0267248,DDB_G0267182,DDB_G0267236,DDB_G0292954,DDB_G0290955	25
GO:0016998	cell wall macromolecule catabolic process	10	8	1.67	1.9e-05	5.21208	BP	DH1_Ka_vs_DH1_dates_down	DDB_G0293492,DDB_G0273175,DDB_G0293566,DDB_G0276439,DDB_G0272494,DDB_G0274181,DDB_G0274551,DDB_G0288143	8
GO:0051103	DNA ligation involved in DNA repair	10	8	1.67	1.9e-05	5.21208	BP	DH1_Ka_vs_DH1_dates_down	DDB_G0291788,DDB_G0284015,DDB_G0292760,DDB_G0279195,DDB_G0284493,DDB_G0292820,DDB_G0274493,DDB_G0283857	8
GO:0051603	proteolysis involved in cellular protein catabolic process	133	29	13.26	2.3e-05	2.44267	BP	DH1_Mm_vs_DH1_dates_up	DDB_G0279185,DDB_G0283921,DDB_G0292120,DDB_G0287851,DDB_G0293752,DDB_G0283867,DDB_G0278721,DDB_G0274827,DDB_G0279187,DDB_G0291003,DDB_G0284415,DDB_G0291972,DDB_G0271264,DDB_G0270098,DDB_G0288473,DDB_G0292398,DDB_G0276917,DDB_G0291912,DDB_G0280105,DDB_G0270130,DDB_G0289003,DDB_G0289611,DDB_G0290179,DDB_G0269472,DDB_G0281679,DDB_G0278501,DDB_G0286013,DDB_G0270188,DDB_G0280141,DDB_G0272969,DDB_G0268…	36
GO:0006508	proteolysis	242	44	24.14	2.3e-05	2.03684	BP	DH1_Mm_vs_DH1_dates_up	DDB_G0277849,DDB_G0279185,DDB_G0278333,DDB_G0283921,DDB_G0292120,DDB_G0287851,DDB_G0293752,DDB_G0281823,DDB_G0283867,DDB_G0278721,DDB_G0284037,DDB_G0274827,DDB_G0279187,DDB_G0291003,DDB_G0284757,DDB_G0284415,DDB_G0282397,DDB_G0275693,DDB_G0293364,DDB_G0291972,DDB_G0271264,DDB_G0270098,DDB_G0270252,DDB_G0288473,DDB_G0292398,DDB_G0273471,DDB_G0276917,DDB_G0291912,DDB_G0280105,DDB_G0270130,DDB_G0274…	52
GO:0035023	regulation of Rho protein signal transduction	46	39	25.63	2.4e-05	1.60029	BP	DH1_Bs_vs_DH1_dates_all	DDB_G0278147,DDB_G0285391,DDB_G0279733,DDB_G0269934,DDB_G0284501,DDB_G0291007,DDB_G0294533,DDB_G0274889,DDB_G0288383,DDB_G0272372,DDB_G0277131,DDB_G0277987,DDB_G0288377,DDB_G0291996,DDB_G0290023,DDB_G0280087,DDB_G0282381,DDB_G0293928,DDB_G0290493,DDB_G0267854,DDB_G0282475,DDB_G0278417,DDB_G0281047,DDB_G0292262,DDB_G0291085,DDB_G0278703,DDB_G0293396,DDB_G0285303,DDB_G0282073,DDB_G0293266,DDB_G0291…	39
GO:0016226	iron-sulfur cluster assembly	14	12	4.21	2.4e-05	3.0007	BP	DH1_Bs_vs_DH1_dates_up	DDB_G0285011,DDB_G0285251,DDB_G0280173,DDB_G0277157,DDB_G0280889,DDB_G0277437,DDB_G0284809,DDB_G0283003,DDB_G0269728,DDB_G0293246,DDB_G0288217,DDB_G0285593	12
GO:0019953	sexual reproduction	82	41	23.41	2.4e-05	1.93062	BP	DH1_Ka_vs_DH1_dates_all	DDB_G0282701,DDB_G0286015,DDB_G0277855,DDB_G0291856,DDB_G0272492,DDB_G0293762,DDB_G0288533,DDB_G0289907,DDB_G0281207,DDB_G0274429,DDB_G0269354,DDB_G0289483,DDB_G0276035,DDB_G0275069,DDB_G0290063,DDB_G0272592,DDB_G0288815,DDB_G0272901,DDB_G0287167,DDB_G0287125,DDB_G0291045,DDB_G0273043,DDB_G0269222,DDB_G0291330,DDB_G0270060,DDB_G0292812,DDB_G0284625,DDB_G0277291,DDB_G0279325,DDB_G0277531,DDB_G0290…	42
GO:0031153	slug development involved in sorocarp development	75	27	12.53	3.2e-05	2.34544	BP	DH1_Ka_vs_DH1_dates_down	DDB_G0280117,DDB_G0286353,DDB_G0291474,DDB_G0276847,DDB_G0268180,DDB_G0286881,DDB_G0272364,DDB_G0270708,DDB_G0283993,DDB_G0272849,DDB_G0267692,DDB_G0283623,DDB_G0271692,DDB_G0268352,DDB_G0283869,DDB_G0269004,DDB_G0275789,DDB_G0290835,DDB_G0272450,DDB_G0285995,DDB_G0283995,DDB_G0268412,DDB_G0283787,DDB_G0269322,DDB_G0279999,DDB_G0349136,DDB_G0280511	27
GO:0006418	tRNA aminoacylation for protein translation	33	10	2.33	5.1e-05	4.61827	BP	DH1_Kp21_vs_DH1_dates_up	DDB_G0293956,DDB_G0278293,DDB_G0269454,DDB_G0268100,DDB_G0284197,DDB_G0277733,DDB_G0279113,DDB_G0277303,DDB_G0272236,DDB_G0285759,DDB_G0270152	11
GO:0031288	sorocarp morphogenesis	68	18	6.78	6.5e-05	2.96539	BP	DH1_Mm_vs_DH1_dates_up	DDB_G0289521,DDB_G0277849,DDB_G0291245,DDB_G0269210,DDB_G0293450,DDB_G0287461,DDB_G0269206,DDB_G0275689,DDB_G0267432,DDB_G0269212,DDB_G0286191,DDB_G0284867,DDB_G0274115,DDB_G0291980,DDB_G0273073,DDB_G0267428,DDB_G0275687,DDB_G0268144	18
GO:0015074	DNA integration	40	13	3.99	7.1e-05	3.64084	BP	DH1_Mm_vs_DH1_dates_up	DDB_G0267188,DDB_G0267206,DDB_G0267258,DDB_G0267326,DDB_G0294280,DDB_G0267244,DDB_G0267304,DDB_G0267178,DDB_G0267240,DDB_G0267342,DDB_G0267210,DDB_G0272554,DDB_G0267182	13
GO:0042244	spore wall assembly	74	26	12.37	7.3e-05	2.28909	BP	DH1_Ka_vs_DH1_dates_down	DDB_G0280117,DDB_G0291474,DDB_G0276847,DDB_G0268180,DDB_G0286881,DDB_G0272364,DDB_G0270708,DDB_G0283993,DDB_G0272849,DDB_G0267692,DDB_G0269124,DDB_G0283623,DDB_G0271692,DDB_G0268352,DDB_G0283869,DDB_G0269004,DDB_G0275789,DDB_G0290835,DDB_G0272450,DDB_G0283995,DDB_G0268412,DDB_G0283787,DDB_G0269322,DDB_G0279999,DDB_G0349136,DDB_G0280511	26
GO:0051301	cell division	61	16	5.68	8.2e-05	2.71942	BP	DH1_Mm_vs_DH1_dates_down	DDB_G0282993,DDB_G0271628,DDB_G0291077,DDB_G0286159,DDB_G0276459,DDB_G0283607,DDB_G0285353,DDB_G0289811,DDB_G0277859,DDB_G0280545,DDB_G0279649,DDB_G0283617,DDB_G0289663,DDB_G0273201,DDB_G0293198,DDB_G0274601,DDB_G0286353,DDB_G0292134,DDB_G0274599,DDB_G0272520,DDB_G0286233,DDB_G0289021,DDB_G0284499,DDB_G0286187,DDB_G0275929,DDB_G0271642,DDB_G0288361,DDB_G0279343,DDB_G0285939	29
GO:0009253	peptidoglycan catabolic process	10	7	1.42	8.9e-05	5.19639	BP	DH1_Kp21_vs_DH1_dates_all	DDB_G0273197,DDB_G0293492,DDB_G0276439,DDB_G0273175,DDB_G0275119,DDB_G0293566,DDB_G0275123	7
GO:0019835	cytolysis	10	7	1.42	8.9e-05	5.19639	BP	DH1_Kp21_vs_DH1_dates_all	DDB_G0273197,DDB_G0293492,DDB_G0276439,DDB_G0273175,DDB_G0275119,DDB_G0293566,DDB_G0275123	7
GO:0006094	gluconeogenesis	10	9	3.01	0.00014	3.15073	BP	DH1_Bs_vs_DH1_dates_up	DDB_G0271678,DDB_G0274471,DDB_G0275153,DDB_G0287595,DDB_G0283673,DDB_G0290857,DDB_G0285311,DDB_G0271904,DDB_G0270836,DDB_G0275645	10
GO:0006273	lagging strand elongation	11	9	2.82	0.00015	3.3512	BP	DH1_Bs_vs_DH1_dates_down	DDB_G0292820,DDB_G0287607,DDB_G0274493,DDB_G0282191,DDB_G0284015,DDB_G0291788,DDB_G0283857,DDB_G0279195,DDB_G0292760,DDB_G0284493	10
GO:0016573	histone acetylation	22	14	5.65	0.00018	2.60649	BP	DH1_Bs_vs_DH1_dates_down	DDB_G0293300,DDB_G0283545,DDB_G0289019,DDB_G0285275,DDB_G0280845,DDB_G0280079,DDB_G0272360,DDB_G0274269,DDB_G0284641,DDB_G0274697,DDB_G0271784,DDB_G0279673,DDB_G0293226,DDB_G0278681,DDB_G0282535,DDB_G0292006	16
GO:0000469	cleavage involved in rRNA processing	4	4	0.47	0.00019	9.47912	BP	DH1_Ka_vs_DH1_dates_up	DDB_G0289699,DDB_G0293576,DDB_G0278751,DDB_G0292692,DDB_G0267850,DDB_G0271100,DDB_G0274521,DDB_G0279821,DDB_G0287891	9
GO:0031118	rRNA pseudouridine synthesis	4	4	0.47	0.00019	9.47912	BP	DH1_Ka_vs_DH1_dates_up	DDB_G0289699,DDB_G0288347,DDB_G0281933,DDB_G0267850,DDB_G0280463	5
GO:0031120	snRNA pseudouridine synthesis	4	4	0.47	0.00019	9.47912	BP	DH1_Ka_vs_DH1_dates_up	DDB_G0289699,DDB_G0288347,DDB_G0281933,DDB_G0267850	4
GO:0006364	rRNA processing	103	18	7.26	0.0002	2.66335	BP	DH1_Kp21_vs_DH1_dates_up	DDB_G0278757,DDB_G0267822,DDB_G0291328,DDB_G0269878,DDB_G0269642,DDB_G0284945,DDB_G0272324,DDB_G0267872,DDB_G0278983,DDB_G0275633,DDB_G0295765,DDB_G0268762,DDB_G0284817,DDB_G0280147,DDB_G0293576,DDB_G0269980,DDB_G0288347,DDB_G0289415,DDB_G0281839,DDB_G0292216,DDB_G0267850,DDB_G0270202	22
GO:0006310	DNA recombination	48	20	9.26	0.00026	2.24355	BP	DH1_Mm_vs_DH1_dates_all	DDB_G0293300,DDB_G0280989,DDB_G0293070,DDB_G0276073,DDB_G0294425,DDB_G0285353,DDB_G0267188,DDB_G0267206,DDB_G0269406,DDB_G0267258,DDB_G0272158,DDB_G0293564,DDB_G0283019,DDB_G0267326,DDB_G0294280,DDB_G0267244,DDB_G0267304,DDB_G0267178,DDB_G0267240,DDB_G0267342,DDB_G0267210,DDB_G0272554,DDB_G0268430,DDB_G0275809,DDB_G0267182,DDB_G0270428,DDB_G0285287,DDB_G0291750	28
GO:0000463	maturation of LSU-rRNA from tricistronic rRNA transcript (SSU-rRNA, 5.8S rRNA, LSU-rRNA)	6	4	0.42	0.00032	10.1602	BP	DH1_Kp21_vs_DH1_dates_up	DDB_G0284945,DDB_G0289415,DDB_G0281839,DDB_G0292216	4
GO:0016998	cell wall macromolecule catabolic process	10	5	0.71	0.00033	7.23658	BP	DH1_Kp21_vs_DH1_dates_down	DDB_G0293492,DDB_G0276439,DDB_G0273175,DDB_G0274551,DDB_G0293566	5
GO:0000070	mitotic sister chromatid segregation	11	9	3.14	0.00037	3.15919	BP	DH1_Ka_vs_DH1_dates_all	DDB_G0279329,DDB_G0275929,DDB_G0278701,DDB_G0292676,DDB_G0276101,DDB_G0291185,DDB_G0280249,DDB_G0272869,DDB_G0286403,DDB_G0283099,DDB_G0284499,DDB_G0284003,DDB_G0278775,DDB_G0273201,DDB_G0292134,DDB_G0271400,DDB_G0281419,DDB_G0275129,DDB_G0290325,DDB_G0290449,DDB_G0284147	21
GO:0006273	lagging strand elongation	11	9	3.14	0.00037	3.15919	BP	DH1_Ka_vs_DH1_dates_all	DDB_G0291788,DDB_G0282191,DDB_G0284015,DDB_G0287607,DDB_G0292760,DDB_G0279195,DDB_G0284493,DDB_G0292820,DDB_G0274493,DDB_G0283857,DDB_G0277705	11
GO:0006270	DNA replication initiation	13	10	3.71	0.0004	2.97018	BP	DH1_Ka_vs_DH1_dates_all	DDB_G0293564,DDB_G0282191,DDB_G0275623,DDB_G0286623,DDB_G0292958,DDB_G0282933,DDB_G0272760,DDB_G0282731,DDB_G0267748,DDB_G0280309,DDB_G0284771,DDB_G0270828	12
GO:0006272	leading strand elongation	8	7	2.05	0.00044	3.58393	BP	DH1_Bs_vs_DH1_dates_down	DDB_G0291868,DDB_G0287607,DDB_G0285961,DDB_G0282191,DDB_G0283189,DDB_G0293702,DDB_G0286027	7
GO:0007076	mitotic chromosome condensation	8	7	2.05	0.00044	3.58393	BP	DH1_Bs_vs_DH1_dates_down	DDB_G0279329,DDB_G0286403,DDB_G0278701,DDB_G0284499,DDB_G0275129,DDB_G0281419,DDB_G0292066	7
GO:0046488	phosphatidylinositol metabolic process	8	7	2.05	0.00044	3.58393	BP	DH1_Bs_vs_DH1_dates_down	DDB_G0279927,DDB_G0276767,DDB_G0283081,DDB_G0275635,DDB_G0286557,DDB_G0280377,DDB_G0272638,DDB_G0267588,DDB_G0286479,DDB_G0271126,DDB_G0291093,DDB_G0278727,DDB_G0286115,DDB_G0267462,DDB_G0292920,DDB_G0283615,DDB_G0277455,DDB_G0284187,DDB_G0275125,DDB_G0292190	20
GO:0006272	leading strand elongation	8	6	1.34	0.00044	4.88633	BP	DH1_Ka_vs_DH1_dates_down	DDB_G0282191,DDB_G0291868,DDB_G0287607,DDB_G0293702,DDB_G0283189,DDB_G0286027	6
GO:0007076	mitotic chromosome condensation	8	6	1.34	0.00044	4.88633	BP	DH1_Ka_vs_DH1_dates_down	DDB_G0279329,DDB_G0278701,DDB_G0286403,DDB_G0284499,DDB_G0281419,DDB_G0275129	6
GO:0008333	endosome to lysosome transport	5	4	0.5	0.00044	8.96208	BP	DH1_Mm_vs_DH1_dates_up	DDB_G0275573,DDB_G0287733,DDB_G0277173,DDB_G0284951	4
GO:0051103	DNA ligation involved in DNA repair	10	8	2.57	0.00049	3.27673	BP	DH1_Bs_vs_DH1_dates_down	DDB_G0292820,DDB_G0274493,DDB_G0284015,DDB_G0291788,DDB_G0283857,DDB_G0279195,DDB_G0292760,DDB_G0284493	8
GO:0006869	lipid transport	12	6	1.2	0.00051	5.6013	BP	DH1_Mm_vs_DH1_dates_up	DDB_G0271140,DDB_G0291245,DDB_G0271138,DDB_G0269380,DDB_G0267438,DDB_G0291994,DDB_G0291980,DDB_G0270870	8
GO:0006508	proteolysis	242	159	134.84	0.00054	1.24015	BP	DH1_Bs_vs_DH1_dates_all	DDB_G0286961,DDB_G0291972,DDB_G0270188,DDB_G0289611,DDB_G0272120,DDB_G0277787,DDB_G0286015,DDB_G0267356,DDB_G0292362,DDB_G0267362,DDB_G0267492,DDB_G0270954,DDB_G0292398,DDB_G0281535,DDB_G0273471,DDB_G0272566,DDB_G0270670,DDB_G0278721,DDB_G0278991,DDB_G0283679,DDB_G0283989,DDB_G0287851,DDB_G0291191,DDB_G0291003,DDB_G0288065,DDB_G0284249,DDB_G0267306,DDB_G0274663,DDB_G0270098,DDB_G0273175,DDB_G0267…	197
GO:0006310	DNA recombination	48	13	4.79	0.00055	3.03404	BP	DH1_Mm_vs_DH1_dates_up	DDB_G0293070,DDB_G0267188,DDB_G0267206,DDB_G0267258,DDB_G0267326,DDB_G0294280,DDB_G0267244,DDB_G0267304,DDB_G0267178,DDB_G0267240,DDB_G0267342,DDB_G0267210,DDB_G0272554,DDB_G0267182	14
GO:0007165	signal transduction	330	39	23.55	0.00056	1.71046	BP	DH1_Kp21_vs_DH1_dates_down	DDB_G0271684,DDB_G0289001,DDB_G0278147,DDB_G0284331,DDB_G0293532,DDB_G0286773,DDB_G0272244,DDB_G0271500,DDB_G0282895,DDB_G0293184,DDB_G0271022,DDB_G0275185,DDB_G0284177,DDB_G0268634,DDB_G0274773,DDB_G0275635,DDB_G0292004,DDB_G0282459,DDB_G0277831,DDB_G0268622,DDB_G0271682,DDB_G0294515,DDB_G0269202,DDB_G0287875,DDB_G0274889,DDB_G0293376,DDB_G0267584,DDB_G0285405,DDB_G0275057,DDB_G0274243,DDB_G0294…	54
GO:0006273	lagging strand elongation	11	5	0.79	0.00057	6.57871	BP	DH1_Kp21_vs_DH1_dates_down	DDB_G0291788,DDB_G0284015,DDB_G0291872,DDB_G0282191,DDB_G0283857	5
GO:0090307	mitotic spindle assembly	6	5	1	0.00066	5.42925	BP	DH1_Ka_vs_DH1_dates_down	DDB_G0288361,DDB_G0290509,DDB_G0285101,DDB_G0280249,DDB_G0283909,DDB_G0285849	6
GO:0016998	cell wall macromolecule catabolic process	10	7	1.93	0.00066	3.76916	BP	DH1_Mm_vs_DH1_dates_all	DDB_G0272494,DDB_G0293566,DDB_G0276439,DDB_G0293492,DDB_G0274291,DDB_G0274181,DDB_G0274551	7
GO:0045899	positive regulation of RNA polymerase II transcriptional preinitiation complex assembly	6	6	1.8	0.00073	3.50081	BP	DH1_Bs_vs_DH1_dates_up	DDB_G0292382,DDB_G0284415,DDB_G0276917,DDB_G0284517,DDB_G0270784,DDB_G0289003	6
GO:0046513	ceramide biosynthetic process	7	4	0.5	0.00074	8.27037	BP	DH1_Kp21_vs_DH1_dates_down	DDB_G0293880,DDB_G0293210,DDB_G0282607,DDB_G0282265	4
GO:0050830	defense response to Gram-positive bacterium	4	4	0.67	0.00077	6.51511	BP	DH1_Ka_vs_DH1_dates_down	DDB_G0273197,DDB_G0275119,DDB_G0275123,DDB_G0275121	4
GO:0006412	translation	220	48	31.21	0.0008	1.61965	BP	DH1_Kp21_vs_DH1_dates_all	DDB_G0294036,DDB_G0294072,DDB_G0294062,DDB_G0294042,DDB_G0294044,DDB_G0294066,DDB_G0278815,DDB_G0279689,DDB_G0287685,DDB_G0294038,DDB_G0294074,DDB_G0294058,DDB_G0293956,DDB_G0278293,DDB_G0294040,DDB_G0269454,DDB_G0280287,DDB_G0277919,DDB_G0292538,DDB_G0282035,DDB_G0268100,DDB_G0293052,DDB_G0284197,DDB_G0277733,DDB_G0291708,DDB_G0279963,DDB_G0284257,DDB_G0285683,DDB_G0283861,DDB_G0275829,DDB_G0294…	56
GO:0000055	ribosomal large subunit export from nucleus	5	4	0.59	0.00087	7.5833	BP	DH1_Ka_vs_DH1_dates_up	DDB_G0271306,DDB_G0269688,DDB_G0274521,DDB_G0282181	4
GO:0019953	sexual reproduction	82	34	21.05	0.00106	1.69831	BP	DH1_Bs_vs_DH1_dates_down	DDB_G0272492,DDB_G0291856,DDB_G0286015,DDB_G0282701,DDB_G0289907,DDB_G0290061,DDB_G0272592,DDB_G0291330,DDB_G0277855,DDB_G0279163,DDB_G0274149,DDB_G0288533,DDB_G0276035,DDB_G0290063,DDB_G0269354,DDB_G0291027,DDB_G0269222,DDB_G0291045,DDB_G0279325,DDB_G0272897,DDB_G0286867,DDB_G0280779,DDB_G0269040,DDB_G0292812,DDB_G0281207,DDB_G0274427,DDB_G0288815,DDB_G0282707,DDB_G0277731,DDB_G0288301,DDB_G0293…	35
GO:0051103	DNA ligation involved in DNA repair	10	8	2.85	0.00108	3.08899	BP	DH1_Ka_vs_DH1_dates_all	DDB_G0291788,DDB_G0284015,DDB_G0292760,DDB_G0279195,DDB_G0284493,DDB_G0292820,DDB_G0274493,DDB_G0283857	8
GO:0030433	ubiquitin-dependent ERAD pathway	22	14	6.61	0.00109	2.22779	BP	DH1_Bs_vs_DH1_dates_up	DDB_G0288065,DDB_G0292382,DDB_G0284415,DDB_G0276917,DDB_G0284517,DDB_G0270784,DDB_G0289003,DDB_G0285131,DDB_G0290227,DDB_G0275851,DDB_G0278979,DDB_G0277051,DDB_G0288833,DDB_G0271294	14
GO:0016998	cell wall macromolecule catabolic process	10	5	0.93	0.00114	5.18389	BP	DH1_Mm_vs_DH1_dates_down	DDB_G0272494,DDB_G0293566,DDB_G0293492,DDB_G0274181,DDB_G0274551	5
GO:0006098	pentose-phosphate shunt	8	7	2.4	0.00128	3.06321	BP	DH1_Bs_vs_DH1_dates_up	DDB_G0273131,DDB_G0272618,DDB_G0274471,DDB_G0280909,DDB_G0277885,DDB_G0285311,DDB_G0292898,DDB_G0276711	8
GO:0050830	defense response to Gram-positive bacterium	4	3	0.29	0.00135	10.8549	BP	DH1_Kp21_vs_DH1_dates_down	DDB_G0273197,DDB_G0275119,DDB_G0275123	3
GO:0000462	maturation of SSU-rRNA from tricistronic rRNA transcript (SSU-rRNA, 5.8S rRNA, LSU-rRNA)	25	9	2.96	0.00146	3.41248	BP	DH1_Ka_vs_DH1_dates_up	DDB_G0293576,DDB_G0267606,DDB_G0272732,DDB_G0278751,DDB_G0269972,DDB_G0274521,DDB_G0285875,DDB_G0276283,DDB_G0271240,DDB_G0284173,DDB_G0287891	11
GO:0006099	tricarboxylic acid cycle	25	9	2.96	0.00146	3.41248	BP	DH1_Ka_vs_DH1_dates_up	DDB_G0288127,DDB_G0275311,DDB_G0293872,DDB_G0290207,DDB_G0275029,DDB_G0275887,DDB_G0279159,DDB_G0271344,DDB_G0267426	9
GO:0005975	carbohydrate metabolic process	102	16	7.28	0.00182	2.2703	BP	DH1_Kp21_vs_DH1_dates_down	DDB_G0292206,DDB_G0293492,DDB_G0270074,DDB_G0276439,DDB_G0274597,DDB_G0273175,DDB_G0281547,DDB_G0287033,DDB_G0286277,DDB_G0286079,DDB_G0277943,DDB_G0269790,DDB_G0293566,DDB_G0272835,DDB_G0281609,DDB_G0289953,DDB_G0278259,DDB_G0279927,DDB_G0267462,DDB_G0275295	20
GO:0007186	G protein-coupled receptor signaling pathway	37	18	9.5	0.00202	1.99261	BP	DH1_Bs_vs_DH1_dates_down	DDB_G0272244,DDB_G0283081,DDB_G0286557,DDB_G0282459,DDB_G0291356,DDB_G0281385,DDB_G0292252,DDB_G0286353,DDB_G0274395,DDB_G0291340,DDB_G0277831,DDB_G0286643,DDB_G0276455,DDB_G0278727,DDB_G0271022,DDB_G0281211,DDB_G0283615,DDB_G0282461,DDB_G0285161,DDB_G0286895,DDB_G0287031,DDB_G0283903,DDB_G0271684	23
GO:0043087	regulation of GTPase activity	37	18	9.5	0.00202	1.99261	BP	DH1_Bs_vs_DH1_dates_down	DDB_G0281739,DDB_G0269934,DDB_G0285641,DDB_G0275731,DDB_G0279649,DDB_G0291021,DDB_G0278755,DDB_G0269252,DDB_G0274243,DDB_G0291115,DDB_G0286773,DDB_G0277675,DDB_G0287379,DDB_G0277967,DDB_G0278181,DDB_G0287585,DDB_G0284329,DDB_G0291840,DDB_G0282395,DDB_G0284839,DDB_G0274211,DDB_G0276963,DDB_G0288811,DDB_G0276833,DDB_G0289665,DDB_G0271750,DDB_G0275185,DDB_G0293510,DDB_G0291237,DDB_G0284177,DDB_G0269…	32
GO:0006260	DNA replication	67	49	37.33	0.00222	1.38043	BP	DH1_Bs_vs_DH1_dates_all	DDB_G0291868,DDB_G0292820,DDB_G0283009,DDB_G0285381,DDB_G0272158,DDB_G0275929,DDB_G0287607,DDB_G0274493,DDB_G0272760,DDB_G0276519,DDB_G0284987,DDB_G0285961,DDB_G0282191,DDB_G0284015,DDB_G0286623,DDB_G0291788,DDB_G0282677,DDB_G0270418,DDB_G0290331,DDB_G0284771,DDB_G0276101,DDB_G0283857,DDB_G0293214,DDB_G0292958,DDB_G0273139,DDB_G0283189,DDB_G0269816,DDB_G0279195,DDB_G0274419,DDB_G0282933,DDB_G0284…	56
GO:0043327	chemotaxis to cAMP	70	29	17.97	0.00248	1.69688	BP	DH1_Bs_vs_DH1_dates_down	DDB_G0287875,DDB_G0273399,DDB_G0274607,DDB_G0270430,DDB_G0294557,DDB_G0283081,DDB_G0285253,DDB_G0284611,DDB_G0274109,DDB_G0286557,DDB_G0286773,DDB_G0268620,DDB_G0281471,DDB_G0291356,DDB_G0281385,DDB_G0286353,DDB_G0278733,DDB_G0287585,DDB_G0271676,DDB_G0284329,DDB_G0293084,DDB_G0267588,DDB_G0267962,DDB_G0277399,DDB_G0269918,DDB_G0276963,DDB_G0278727,DDB_G0276025,DDB_G0270932,DDB_G0283903,DDB_G0287…	31
GO:0051301	cell division	61	28	17.41	0.0026	1.77237	BP	DH1_Ka_vs_DH1_dates_all	DDB_G0285939,DDB_G0286353,DDB_G0271628,DDB_G0292806,DDB_G0293198,DDB_G0275929,DDB_G0293008,DDB_G0289483,DDB_G0288361,DDB_G0267690,DDB_G0277221,DDB_G0283767,DDB_G0268258,DDB_G0279343,DDB_G0288223,DDB_G0293524,DDB_G0285353,DDB_G0276101,DDB_G0267406,DDB_G0285101,DDB_G0287585,DDB_G0280249,DDB_G0272869,DDB_G0287125,DDB_G0279649,DDB_G0286403,DDB_G0284499,DDB_G0288375,DDB_G0289021,DDB_G0273201,DDB_G0292…	47
GO:0006260	DNA replication	67	14	6.24	0.00266	2.1664	BP	DH1_Mm_vs_DH1_dates_down	DDB_G0291868,DDB_G0283009,DDB_G0292820,DDB_G0284493,DDB_G0272158,DDB_G0287607,DDB_G0293564,DDB_G0293214,DDB_G0271400,DDB_G0285381,DDB_G0268430,DDB_G0272760,DDB_G0275929,DDB_G0286623,DDB_G0286027	15
GO:0006869	lipid transport	12	7	2.31	0.00305	3.14097	BP	DH1_Mm_vs_DH1_dates_all	DDB_G0271140,DDB_G0291245,DDB_G0271138,DDB_G0269380,DDB_G0267438,DDB_G0278295,DDB_G0291994,DDB_G0291980,DDB_G0270870	9
GO:0051103	DNA ligation involved in DNA repair	10	4	0.71	0.00374	5.78926	BP	DH1_Kp21_vs_DH1_dates_down	DDB_G0291788,DDB_G0284015,DDB_G0291872,DDB_G0283857	4
GO:0006310	DNA recombination	48	36	26.74	0.00426	1.41565	BP	DH1_Bs_vs_DH1_dates_all	DDB_G0293300,DDB_G0268614,DDB_G0267682,DDB_G0269406,DDB_G0272158,DDB_G0268334,DDB_G0274493,DDB_G0281683,DDB_G0291728,DDB_G0276519,DDB_G0293414,DDB_G0270418,DDB_G0294421,DDB_G0287779,DDB_G0278203,DDB_G0283857,DDB_G0294080,DDB_G0267206,DDB_G0272554,DDB_G0267258,DDB_G0280989,DDB_G0273139,DDB_G0275809,DDB_G0287633,DDB_G0290297,DDB_G0267188,DDB_G0288993,DDB_G0294280,DDB_G0293564,DDB_G0268512,DDB_G0293…	57
GO:0006364	rRNA processing	103	42	29.4	0.00428	1.57448	BP	DH1_Ka_vs_DH1_dates_all	DDB_G0267822,DDB_G0284727,DDB_G0268098,DDB_G0275633,DDB_G0284945,DDB_G0269878,DDB_G0285679,DDB_G0269642,DDB_G0289699,DDB_G0295765,DDB_G0285465,DDB_G0271998,DDB_G0288347,DDB_G0289415,DDB_G0284817,DDB_G0293576,DDB_G0267606,DDB_G0276411,DDB_G0279321,DDB_G0281933,DDB_G0281839,DDB_G0272732,DDB_G0279755,DDB_G0286199,DDB_G0278751,DDB_G0272324,DDB_G0269972,DDB_G0282741,DDB_G0292692,DDB_G0293614,DDB_G0281…	53
GO:0007264	small GTPase mediated signal transduction	181	118	100.85	0.00441	1.23054	BP	DH1_Bs_vs_DH1_dates_all	DDB_G0290901,DDB_G0278147,DDB_G0274943,DDB_G0285391,DDB_G0279733,DDB_G0269934,DDB_G0284501,DDB_G0291007,DDB_G0294533,DDB_G0274889,DDB_G0274607,DDB_G0279417,DDB_G0271980,DDB_G0276371,DDB_G0288383,DDB_G0283057,DDB_G0269252,DDB_G0272372,DDB_G0277131,DDB_G0270340,DDB_G0277987,DDB_G0291974,DDB_G0286773,DDB_G0269238,DDB_G0275093,DDB_G0288377,DDB_G0281573,DDB_G0268620,DDB_G0291996,DDB_G0268034,DDB_G0277…	135
GO:0051603	proteolysis involved in cellular protein catabolic process	133	89	74.11	0.00444	1.26308	BP	DH1_Bs_vs_DH1_dates_all	DDB_G0286961,DDB_G0291972,DDB_G0270188,DDB_G0289611,DDB_G0277787,DDB_G0286015,DDB_G0267492,DDB_G0292398,DDB_G0278721,DDB_G0278991,DDB_G0283679,DDB_G0287851,DDB_G0291191,DDB_G0291003,DDB_G0288065,DDB_G0270098,DDB_G0267390,DDB_G0289021,DDB_G0273163,DDB_G0292382,DDB_G0284415,DDB_G0271264,DDB_G0278501,DDB_G0274827,DDB_G0273251,DDB_G0275415,DDB_G0293388,DDB_G0267384,DDB_G0281051,DDB_G0287391,DDB_G0276…	117
GO:0019953	sexual reproduction	82	13	5.85	0.00446	2.29452	BP	DH1_Kp21_vs_DH1_dates_down	DDB_G0286015,DDB_G0293762,DDB_G0282701,DDB_G0288533,DDB_G0277855,DDB_G0272492,DDB_G0275069,DDB_G0268622,DDB_G0276035,DDB_G0291856,DDB_G0281207,DDB_G0289483,DDB_G0286323,DDB_G0289907	14
GO:0006275	regulation of DNA replication	3	3	0.5	0.00464	6.51511	BP	DH1_Ka_vs_DH1_dates_down	DDB_G0275929,DDB_G0276101,DDB_G0287607,DDB_G0284731,DDB_G0271400	5
GO:0006096	glycolytic process	17	15	9.47	0.0047	1.66547	BP	DH1_Bs_vs_DH1_dates_all	DDB_G0288127,DDB_G0274111,DDB_G0283137,DDB_G0274471,DDB_G0275153,DDB_G0287595,DDB_G0283673,DDB_G0281523,DDB_G0287631,DDB_G0292994,DDB_G0274375,DDB_G0283247,DDB_G0276417,DDB_G0285311,DDB_G0280353	15
GO:0000463	maturation of LSU-rRNA from tricistronic rRNA transcript (SSU-rRNA, 5.8S rRNA, LSU-rRNA)	6	4	0.85	0.00471	4.94894	BP	DH1_Kp21_vs_DH1_dates_all	DDB_G0284945,DDB_G0289415,DDB_G0281839,DDB_G0292216	4
GO:0007186	G protein-coupled receptor signaling pathway	37	13	6.18	0.00486	2.28909	BP	DH1_Ka_vs_DH1_dates_down	DDB_G0272244,DDB_G0282459,DDB_G0271022,DDB_G0286353,DDB_G0277831,DDB_G0271684,DDB_G0281211,DDB_G0291356,DDB_G0284469,DDB_G0293434,DDB_G0273397,DDB_G0286895,DDB_G0291095,DDB_G0277143,DDB_G0282461,DDB_G0274125	16
GO:0055114	oxidation-reduction process	350	37	24.67	0.00501	1.61112	BP	DH1_Kp21_vs_DH1_dates_up	DDB_G0292328,DDB_G0292378,DDB_G0292380,DDB_G0292250,DDB_G0294018,DDB_G0294026,DDB_G0294030,DDB_G0277839,DDB_G0294052,DDB_G0288127,DDB_G0294028,DDB_G0285575,DDB_G0290343,DDB_G0281783,DDB_G0287513,DDB_G0278803,DDB_G0285501,DDB_G0281383,DDB_G0278893,DDB_G0283173,DDB_G0288903,DDB_G0284409,DDB_G0275029,DDB_G0287353,DDB_G0289265,DDB_G0287723,DDB_G0288893,DDB_G0293872,DDB_G0288521,DDB_G0276965,DDB_G0292…	39
GO:0009253	peptidoglycan catabolic process	10	6	1.93	0.00516	3.23071	BP	DH1_Mm_vs_DH1_dates_all	DDB_G0293566,DDB_G0276439,DDB_G0275119,DDB_G0293492,DDB_G0274291,DDB_G0274181	6
GO:0019835	cytolysis	10	6	1.93	0.00516	3.23071	BP	DH1_Mm_vs_DH1_dates_all	DDB_G0293566,DDB_G0276439,DDB_G0275119,DDB_G0293492,DDB_G0274291,DDB_G0274181	6
GO:0090307	mitotic spindle assembly	6	5	1.54	0.00519	3.41326	BP	DH1_Bs_vs_DH1_dates_down	DDB_G0285849,DDB_G0288361,DDB_G0290509,DDB_G0285101,DDB_G0283909,DDB_G0280249	6
GO:0008333	endosome to lysosome transport	5	4	0.96	0.00579	4.30762	BP	DH1_Mm_vs_DH1_dates_all	DDB_G0275573,DDB_G0287733,DDB_G0277173,DDB_G0284951	4
GO:0007165	signal transduction	330	205	183.87	0.00647	1.17255	BP	DH1_Bs_vs_DH1_dates_all	DDB_G0274423,DDB_G0289445,DDB_G0290901,DDB_G0278147,DDB_G0274943,DDB_G0281745,DDB_G0285391,DDB_G0287875,DDB_G0269626,DDB_G0281739,DDB_G0279733,DDB_G0269934,DDB_G0278909,DDB_G0284501,DDB_G0285641,DDB_G0291007,DDB_G0293532,DDB_G0294533,DDB_G0270024,DDB_G0275731,DDB_G0270056,DDB_G0274889,DDB_G0293932,DDB_G0293184,DDB_G0274607,DDB_G0291021,DDB_G0278755,DDB_G0272244,DDB_G0279417,DDB_G0271980,DDB_G0275…	303
GO:0000469	cleavage involved in rRNA processing	4	4	1.14	0.0066	3.86124	BP	DH1_Ka_vs_DH1_dates_all	DDB_G0289699,DDB_G0293576,DDB_G0278751,DDB_G0292692,DDB_G0267850,DDB_G0271100,DDB_G0274521,DDB_G0279821,DDB_G0287891	9
GO:0031118	rRNA pseudouridine synthesis	4	4	1.14	0.0066	3.86124	BP	DH1_Ka_vs_DH1_dates_all	DDB_G0289699,DDB_G0288347,DDB_G0281933,DDB_G0267850,DDB_G0280463	5
GO:0031120	snRNA pseudouridine synthesis	4	4	1.14	0.0066	3.86124	BP	DH1_Ka_vs_DH1_dates_all	DDB_G0289699,DDB_G0288347,DDB_G0281933,DDB_G0267850	4
GO:0050830	defense response to Gram-positive bacterium	4	4	1.14	0.0066	3.86124	BP	DH1_Ka_vs_DH1_dates_all	DDB_G0273197,DDB_G0275119,DDB_G0275123,DDB_G0275121	4
GO:0016998	cell wall macromolecule catabolic process	10	5	1.42	0.00761	3.7117	BP	DH1_Kp21_vs_DH1_dates_all	DDB_G0293492,DDB_G0276439,DDB_G0273175,DDB_G0274551,DDB_G0293566	5
GO:0006412	translation	220	38	26.04	0.00778	1.6373	BP	DH1_Ka_vs_DH1_dates_up	DDB_G0294036,DDB_G0294072,DDB_G0294044,DDB_G0294062,DDB_G0294074,DDB_G0294038,DDB_G0294042,DDB_G0294066,DDB_G0294058,DDB_G0294060,DDB_G0278815,DDB_G0294040,DDB_G0279689,DDB_G0275829,DDB_G0278205,DDB_G0293052,DDB_G0272236,DDB_G0280287,DDB_G0268100,DDB_G0267604,DDB_G0269640,DDB_G0272076,DDB_G0274959,DDB_G0281435,DDB_G0289699,DDB_G0277803,DDB_G0276411,DDB_G0284405,DDB_G0285759,DDB_G0292286,DDB_G0271…	42
GO:0006869	lipid transport	12	6	2.01	0.00786	3.25755	BP	DH1_Ka_vs_DH1_dates_down	DDB_G0271140,DDB_G0291245,DDB_G0293436,DDB_G0271138,DDB_G0267438,DDB_G0290221,DDB_G0269214	7
GO:0042244	spore wall assembly	74	31	21.12	0.00852	1.61754	BP	DH1_Ka_vs_DH1_dates_all	DDB_G0286677,DDB_G0280117,DDB_G0291474,DDB_G0276847,DDB_G0268180,DDB_G0286881,DDB_G0272364,DDB_G0270708,DDB_G0283993,DDB_G0272849,DDB_G0267692,DDB_G0269124,DDB_G0283623,DDB_G0271692,DDB_G0268352,DDB_G0283869,DDB_G0269004,DDB_G0288869,DDB_G0275789,DDB_G0290835,DDB_G0272450,DDB_G0283995,DDB_G0268412,DDB_G0283787,DDB_G0289113,DDB_G0271638,DDB_G0269322,DDB_G0279999,DDB_G0349136,DDB_G0276939,DDB_G0280…	31
GO:0006272	leading strand elongation	8	6	2.28	0.00855	2.89593	BP	DH1_Ka_vs_DH1_dates_all	DDB_G0282191,DDB_G0291868,DDB_G0287607,DDB_G0293702,DDB_G0283189,DDB_G0286027	6
GO:0007076	mitotic chromosome condensation	8	6	2.28	0.00855	2.89593	BP	DH1_Ka_vs_DH1_dates_all	DDB_G0279329,DDB_G0278701,DDB_G0286403,DDB_G0284499,DDB_G0281419,DDB_G0275129	6
GO:0090307	mitotic spindle assembly	6	5	1.71	0.00859	3.2177	BP	DH1_Ka_vs_DH1_dates_all	DDB_G0288361,DDB_G0290509,DDB_G0285101,DDB_G0280249,DDB_G0283909,DDB_G0285849	6
GO:0009253	peptidoglycan catabolic process	10	4	0.93	0.00977	4.14712	BP	DH1_Mm_vs_DH1_dates_down	DDB_G0293566,DDB_G0275119,DDB_G0293492,DDB_G0274181	4
GO:0019835	cytolysis	10	4	0.93	0.00977	4.14712	BP	DH1_Mm_vs_DH1_dates_down	DDB_G0293566,DDB_G0275119,DDB_G0293492,DDB_G0274181	4
GO:0046513	ceramide biosynthetic process	7	4	0.99	0.00977	4.24195	BP	DH1_Kp21_vs_DH1_dates_all	DDB_G0293880,DDB_G0293210,DDB_G0282607,DDB_G0282265	4
GO:0050830	defense response to Gram-positive bacterium	4	3	0.57	0.01013	5.56756	BP	DH1_Kp21_vs_DH1_dates_all	DDB_G0273197,DDB_G0275119,DDB_G0275123	3
GO:0031153	slug development involved in sorocarp development	75	31	21.41	0.01068	1.59598	BP	DH1_Ka_vs_DH1_dates_all	DDB_G0286677,DDB_G0280117,DDB_G0286353,DDB_G0291474,DDB_G0276847,DDB_G0268180,DDB_G0286881,DDB_G0272364,DDB_G0270708,DDB_G0283993,DDB_G0272849,DDB_G0267692,DDB_G0283623,DDB_G0271692,DDB_G0268352,DDB_G0283869,DDB_G0269004,DDB_G0288869,DDB_G0275789,DDB_G0290835,DDB_G0272450,DDB_G0285995,DDB_G0283995,DDB_G0268412,DDB_G0283787,DDB_G0289113,DDB_G0271638,DDB_G0269322,DDB_G0279999,DDB_G0349136,DDB_G0280…	31
GO:0031288	sorocarp morphogenesis	68	15	8.05	0.01096	2.09098	BP	DH1_Ka_vs_DH1_dates_up	DDB_G0289521,DDB_G0287461,DDB_G0275689,DDB_G0293524,DDB_G0284867,DDB_G0293194,DDB_G0286191,DDB_G0277845,DDB_G0269210,DDB_G0275687,DDB_G0280539,DDB_G0268144,DDB_G0269212,DDB_G0267426,DDB_G0275695	15
GO:0006284	base-excision repair	9	6	2.31	0.0113	2.73061	BP	DH1_Bs_vs_DH1_dates_down	DDB_G0277701,DDB_G0285381,DDB_G0277877,DDB_G0275653,DDB_G0283189,DDB_G0271050,DDB_G0279923,DDB_G0270764	8
GO:0006273	lagging strand elongation	11	5	1.56	0.01236	3.37428	BP	DH1_Kp21_vs_DH1_dates_all	DDB_G0291788,DDB_G0284015,DDB_G0291872,DDB_G0282191,DDB_G0283857	5
GO:0007165	signal transduction	330	70	55.15	0.01237	1.38199	BP	DH1_Ka_vs_DH1_dates_down	DDB_G0274943,DDB_G0272244,DDB_G0293532,DDB_G0274773,DDB_G0289001,DDB_G0282475,DDB_G0269202,DDB_G0282459,DDB_G0270340,DDB_G0275731,DDB_G0271022,DDB_G0278147,DDB_G0293184,DDB_G0286353,DDB_G0292004,DDB_G0275167,DDB_G0270056,DDB_G0275093,DDB_G0289445,DDB_G0291021,DDB_G0277831,DDB_G0291840,DDB_G0282895,DDB_G0293376,DDB_G0291007,DDB_G0284045,DDB_G0284177,DDB_G0271682,DDB_G0274889,DDB_G0286555,DDB_G0287…	106
GO:0006511	ubiquitin-dependent protein catabolic process	105	70	58.5	0.01277	1.25835	BP	DH1_Bs_vs_DH1_dates_all	DDB_G0286961,DDB_G0291972,DDB_G0270188,DDB_G0289611,DDB_G0277787,DDB_G0278991,DDB_G0291003,DDB_G0288065,DDB_G0270098,DDB_G0289021,DDB_G0292382,DDB_G0284415,DDB_G0271264,DDB_G0278501,DDB_G0274827,DDB_G0273251,DDB_G0275415,DDB_G0267384,DDB_G0281051,DDB_G0287391,DDB_G0276917,DDB_G0284463,DDB_G0272564,DDB_G0284009,DDB_G0279633,DDB_G0284517,DDB_G0285105,DDB_G0287953,DDB_G0288621,DDB_G0282363,DDB_G0270…	90
GO:0006418	tRNA aminoacylation for protein translation	33	10	4.68	0.01282	2.24952	BP	DH1_Kp21_vs_DH1_dates_all	DDB_G0293956,DDB_G0278293,DDB_G0269454,DDB_G0268100,DDB_G0284197,DDB_G0277733,DDB_G0279113,DDB_G0277303,DDB_G0272236,DDB_G0285759,DDB_G0270152	11
GO:0043161	proteasome-mediated ubiquitin-dependent protein catabolic process	53	11	5.29	0.01315	2.32507	BP	DH1_Mm_vs_DH1_dates_up	DDB_G0292120,DDB_G0293752,DDB_G0291003,DDB_G0284415,DDB_G0288473,DDB_G0276917,DDB_G0270130,DDB_G0289003,DDB_G0281679,DDB_G0278501,DDB_G0286013,DDB_G0270188,DDB_G0280141,DDB_G0284011,DDB_G0291011	15
GO:0006511	ubiquitin-dependent protein catabolic process	105	18	10.47	0.01369	1.92045	BP	DH1_Mm_vs_DH1_dates_up	DDB_G0292120,DDB_G0293752,DDB_G0274827,DDB_G0291003,DDB_G0284415,DDB_G0291972,DDB_G0271264,DDB_G0270098,DDB_G0288473,DDB_G0276917,DDB_G0270130,DDB_G0289003,DDB_G0289611,DDB_G0290179,DDB_G0281679,DDB_G0278501,DDB_G0286013,DDB_G0270188,DDB_G0280141,DDB_G0284011,DDB_G0285295,DDB_G0291011,DDB_G0271348	23
GO:0055114	oxidation-reduction process	350	214	195.01	0.01495	1.15409	BP	DH1_Bs_vs_DH1_dates_all	DDB_G0292380,DDB_G0292378,DDB_G0292250,DDB_G0280819,DDB_G0281101,DDB_G0273131,DDB_G0285399,DDB_G0283765,DDB_G0277511,DDB_G0278893,DDB_G0289265,DDB_G0288801,DDB_G0281383,DDB_G0278781,DDB_G0290343,DDB_G0288893,DDB_G0279403,DDB_G0277839,DDB_G0274585,DDB_G0287555,DDB_G0276839,DDB_G0285053,DDB_G0291029,DDB_G0288735,DDB_G0289653,DDB_G0272266,DDB_G0288127,DDB_G0269912,DDB_G0269892,DDB_G0269908,DDB_G0273…	233
GO:0000070	mitotic sister chromatid segregation	11	10	6.13	0.01546	1.71593	BP	DH1_Bs_vs_DH1_dates_all	DDB_G0270150,DDB_G0283607,DDB_G0272869,DDB_G0279329,DDB_G0286403,DDB_G0291185,DDB_G0275929,DDB_G0278701,DDB_G0292676,DDB_G0283099,DDB_G0284499,DDB_G0275129,DDB_G0292134,DDB_G0293230,DDB_G0284003,DDB_G0276101,DDB_G0278775,DDB_G0273201,DDB_G0288073,DDB_G0285223,DDB_G0280249,DDB_G0281419,DDB_G0284147,DDB_G0290325,DDB_G0292066,DDB_G0271400,DDB_G0272775,DDB_G0292006	28
GO:0045899	positive regulation of RNA polymerase II transcriptional preinitiation complex assembly	6	3	0.6	0.01559	5.6013	BP	DH1_Mm_vs_DH1_dates_up	DDB_G0284415,DDB_G0276917,DDB_G0289003	3
GO:0005975	carbohydrate metabolic process	102	41	30.65	0.01637	1.40719	BP	DH1_Bs_vs_DH1_dates_up	DDB_G0273131,DDB_G0281383,DDB_G0271678,DDB_G0288127,DDB_G0274111,DDB_G0280897,DDB_G0283137,DDB_G0272208,DDB_G0274471,DDB_G0281547,DDB_G0288483,DDB_G0275153,DDB_G0287595,DDB_G0283673,DDB_G0290857,DDB_G0280909,DDB_G0281523,DDB_G0290207,DDB_G0275887,DDB_G0276965,DDB_G0285505,DDB_G0288655,DDB_G0276661,DDB_G0280255,DDB_G0281789,DDB_G0292994,DDB_G0274375,DDB_G0282759,DDB_G0274105,DDB_G0283247,DDB_G0276…	57
GO:0006275	regulation of DNA replication	3	3	0.77	0.01684	4.09592	BP	DH1_Bs_vs_DH1_dates_down	DDB_G0275929,DDB_G0287607,DDB_G0276101,DDB_G0271400	4
GO:0016573	histone acetylation	22	5	1.57	0.01694	3.28935	BP	DH1_Kp21_vs_DH1_dates_down	DDB_G0293300,DDB_G0280845,DDB_G0283459,DDB_G0280079,DDB_G0271784,DDB_G0278681	6
GO:0006099	tricarboxylic acid cycle	25	13	7.51	0.0172	1.82042	BP	DH1_Bs_vs_DH1_dates_up	DDB_G0288127,DDB_G0272208,DDB_G0287723,DDB_G0275311,DDB_G0290207,DDB_G0275887,DDB_G0280495,DDB_G0276965,DDB_G0280255,DDB_G0293872,DDB_G0271344,DDB_G0280353,DDB_G0267426	13
GO:0019953	sexual reproduction	82	19	11.63	0.01757	1.72006	BP	DH1_Kp21_vs_DH1_dates_all	DDB_G0274429,DDB_G0286015,DDB_G0287167,DDB_G0293762,DDB_G0282701,DDB_G0270060,DDB_G0288533,DDB_G0277855,DDB_G0272492,DDB_G0275069,DDB_G0268622,DDB_G0276035,DDB_G0291856,DDB_G0270058,DDB_G0281207,DDB_G0289483,DDB_G0273043,DDB_G0286323,DDB_G0279325,DDB_G0289907	20
GO:0016226	iron-sulfur cluster assembly	14	12	7.8	0.01906	1.61788	BP	DH1_Bs_vs_DH1_dates_all	DDB_G0285011,DDB_G0285251,DDB_G0280173,DDB_G0277157,DDB_G0280889,DDB_G0277437,DDB_G0284809,DDB_G0283003,DDB_G0269728,DDB_G0293246,DDB_G0288217,DDB_G0285593	12
GO:0015031	protein transport	168	63	50.49	0.01914	1.3128	BP	DH1_Bs_vs_DH1_dates_up	DDB_G0291650,DDB_G0286545,DDB_G0272120,DDB_G0270196,DDB_G0283139,DDB_G0269948,DDB_G0271980,DDB_G0277155,DDB_G0283937,DDB_G0284249,DDB_G0294292,DDB_G0274917,DDB_G0291412,DDB_G0276413,DDB_G0277139,DDB_G0269238,DDB_G0285111,DDB_G0288405,DDB_G0268034,DDB_G0291406,DDB_G0289173,DDB_G0276169,DDB_G0272931,DDB_G0270336,DDB_G0269860,DDB_G0289371,DDB_G0279693,DDB_G0284735,DDB_G0268068,DDB_G0280143,DDB_G0280…	120
GO:0006364	rRNA processing	103	41	30.95	0.01958	1.39353	BP	DH1_Bs_vs_DH1_dates_up	DDB_G0295765,DDB_G0293168,DDB_G0282243,DDB_G0281839,DDB_G0289699,DDB_G0290031,DDB_G0292960,DDB_G0285465,DDB_G0271100,DDB_G0279083,DDB_G0276411,DDB_G0268098,DDB_G0278751,DDB_G0267822,DDB_G0302418,DDB_G0274521,DDB_G0281711,DDB_G0279013,DDB_G0280407,DDB_G0279321,DDB_G0289415,DDB_G0268868,DDB_G0279903,DDB_G0275073,DDB_G0272732,DDB_G0285829,DDB_G0276815,DDB_G0276493,DDB_G0292216,DDB_G0282573,DDB_G0285…	55
GO:0006310	DNA recombination	48	14	8.02	0.02108	1.90024	BP	DH1_Ka_vs_DH1_dates_down	DDB_G0293300,DDB_G0273139,DDB_G0269406,DDB_G0293564,DDB_G0276073,DDB_G0278203,DDB_G0272158,DDB_G0285353,DDB_G0268430,DDB_G0292760,DDB_G0292130,DDB_G0267748,DDB_G0293212,DDB_G0290919,DDB_G0281683,DDB_G0274493,DDB_G0283857,DDB_G0286303,DDB_G0290503,DDB_G0270418,DDB_G0287069	21
GO:0009253	peptidoglycan catabolic process	10	6	2.57	0.02219	2.45755	BP	DH1_Bs_vs_DH1_dates_down	DDB_G0274181,DDB_G0293492,DDB_G0273175,DDB_G0275121,DDB_G0293566,DDB_G0275119	6
GO:0016998	cell wall macromolecule catabolic process	10	6	2.57	0.02219	2.45755	BP	DH1_Bs_vs_DH1_dates_down	DDB_G0274181,DDB_G0272494,DDB_G0293492,DDB_G0273175,DDB_G0274551,DDB_G0293566	6
GO:0019835	cytolysis	10	6	2.57	0.02219	2.45755	BP	DH1_Bs_vs_DH1_dates_down	DDB_G0274181,DDB_G0293492,DDB_G0273175,DDB_G0275121,DDB_G0293566,DDB_G0275119	6
GO:0006275	regulation of DNA replication	3	3	0.86	0.02318	3.86124	BP	DH1_Ka_vs_DH1_dates_all	DDB_G0275929,DDB_G0276101,DDB_G0287607,DDB_G0284731,DDB_G0271400,DDB_G0270828	6
GO:0006275	regulation of DNA replication	3	2	0.28	0.02429	6.91186	BP	DH1_Mm_vs_DH1_dates_down	DDB_G0287607,DDB_G0271400,DDB_G0275929	3
GO:0000463	maturation of LSU-rRNA from tricistronic rRNA transcript (SSU-rRNA, 5.8S rRNA, LSU-rRNA)	6	3	0.71	0.02495	4.73956	BP	DH1_Ka_vs_DH1_dates_up	DDB_G0284945,DDB_G0289415,DDB_G0281839	3
GO:0005975	carbohydrate metabolic process	102	25	17.05	0.02525	1.59684	BP	DH1_Ka_vs_DH1_dates_down	DDB_G0293492,DDB_G0273175,DDB_G0292206,DDB_G0287033,DDB_G0286277,DDB_G0269790,DDB_G0270074,DDB_G0293566,DDB_G0274597,DDB_G0269248,DDB_G0272210,DDB_G0286195,DDB_G0276439,DDB_G0289875,DDB_G0271490,DDB_G0274181,DDB_G0269124,DDB_G0280145,DDB_G0279927,DDB_G0277943,DDB_G0278259,DDB_G0289953,DDB_G0279995,DDB_G0281313,DDB_G0292112,DDB_G0272781,DDB_G0292564,DDB_G0280371,DDB_G0271134,DDB_G0270836,DDB_G0281…	33
GO:0007165	signal transduction	330	41	30.72	0.02531	1.28812	BP	DH1_Mm_vs_DH1_dates_down	DDB_G0293532,DDB_G0274943,DDB_G0289001,DDB_G0288377,DDB_G0289445,DDB_G0282475,DDB_G0268638,DDB_G0293184,DDB_G0274423,DDB_G0272244,DDB_G0273069,DDB_G0270340,DDB_G0278147,DDB_G0291007,DDB_G0291077,DDB_G0287875,DDB_G0275731,DDB_G0278755,DDB_G0277115,DDB_G0275381,DDB_G0282895,DDB_G0285641,DDB_G0271868,DDB_G0292592,DDB_G0290901,DDB_G0279733,DDB_G0284181,DDB_G0270658,DDB_G0278449,DDB_G0271682,DDB_G0281…	59
GO:0000055	ribosomal large subunit export from nucleus	5	4	1.43	0.02548	3.08899	BP	DH1_Ka_vs_DH1_dates_all	DDB_G0271306,DDB_G0269688,DDB_G0274521,DDB_G0282181	4
GO:0006094	gluconeogenesis	10	9	5.57	0.02556	1.69877	BP	DH1_Bs_vs_DH1_dates_all	DDB_G0271678,DDB_G0274471,DDB_G0275153,DDB_G0287595,DDB_G0283673,DDB_G0290857,DDB_G0285311,DDB_G0271904,DDB_G0270836,DDB_G0275645	10
GO:0051301	cell division	61	9	4.35	0.0266	2.13538	BP	DH1_Kp21_vs_DH1_dates_down	DDB_G0285939,DDB_G0293198,DDB_G0268622,DDB_G0267690,DDB_G0289483,DDB_G0275929,DDB_G0293008,DDB_G0286233,DDB_G0275495,DDB_G0271628,DDB_G0268258,DDB_G0272869,DDB_G0279407,DDB_G0289173,DDB_G0267406,DDB_G0283857,DDB_G0292134,DDB_G0283767	18
GO:0031118	rRNA pseudouridine synthesis	4	2	0.28	0.02695	7.62014	BP	DH1_Kp21_vs_DH1_dates_up	DDB_G0288347,DDB_G0267850	2
GO:0031120	snRNA pseudouridine synthesis	4	2	0.28	0.02695	7.62014	BP	DH1_Kp21_vs_DH1_dates_up	DDB_G0288347,DDB_G0267850	2
GO:0031288	sorocarp morphogenesis	68	20	13.11	0.02723	1.58368	BP	DH1_Mm_vs_DH1_dates_all	DDB_G0289521,DDB_G0277849,DDB_G0291245,DDB_G0269210,DDB_G0293450,DDB_G0287461,DDB_G0269206,DDB_G0275689,DDB_G0267432,DDB_G0270826,DDB_G0269212,DDB_G0286191,DDB_G0284867,DDB_G0274115,DDB_G0271096,DDB_G0291980,DDB_G0273073,DDB_G0267428,DDB_G0275687,DDB_G0285939,DDB_G0268144	21
GO:0006099	tricarboxylic acid cycle	25	5	1.76	0.02739	3.04806	BP	DH1_Kp21_vs_DH1_dates_up	DDB_G0288127,DDB_G0275029,DDB_G0287723,DDB_G0293872,DDB_G0276965	5
GO:0031153	slug development involved in sorocarp development	75	27	19.25	0.0285	1.47453	BP	DH1_Bs_vs_DH1_dates_down	DDB_G0272364,DDB_G0280429,DDB_G0276847,DDB_G0270708,DDB_G0286353,DDB_G0280117,DDB_G0272849,DDB_G0288251,DDB_G0291474,DDB_G0286881,DDB_G0272450,DDB_G0268180,DDB_G0289113,DDB_G0271636,DDB_G0271692,DDB_G0268412,DDB_G0268352,DDB_G0283869,DDB_G0267692,DDB_G0283993,DDB_G0288957,DDB_G0271034,DDB_G0290835,DDB_G0275747,DDB_G0268420,DDB_G0283623,DDB_G0275789	27
GO:0006412	translation	220	29	20.48	0.02897	1.36666	BP	DH1_Mm_vs_DH1_dates_down	DDB_G0294046,DDB_G0273295,DDB_G0273069,DDB_G0284035,DDB_G0278023,DDB_G0290315,DDB_G0277907,DDB_G0278429,DDB_G0282979,DDB_G0275881,DDB_G0279387,DDB_G0270316,DDB_G0280229,DDB_G0288349,DDB_G0282601,DDB_G0274113,DDB_G0277975,DDB_G0279207,DDB_G0276415,DDB_G0290091,DDB_G0293742,DDB_G0271298,DDB_G0275473,DDB_G0279519,DDB_G0272308,DDB_G0293502,DDB_G0287005,DDB_G0293700,DDB_G0278889,DDB_G0285597,DDB_G0282…	34
GO:0045899	positive regulation of RNA polymerase II transcriptional preinitiation complex assembly	6	6	3.34	0.02976	1.88753	BP	DH1_Bs_vs_DH1_dates_all	DDB_G0292382,DDB_G0284415,DDB_G0276917,DDB_G0284517,DDB_G0270784,DDB_G0289003	6
GO:0090307	mitotic spindle assembly	6	6	3.34	0.02976	1.88753	BP	DH1_Bs_vs_DH1_dates_all	DDB_G0276355,DDB_G0285849,DDB_G0288361,DDB_G0290509,DDB_G0285101,DDB_G0283909,DDB_G0280249	7
GO:0006270	DNA replication initiation	13	11	7.24	0.02987	1.59714	BP	DH1_Bs_vs_DH1_dates_all	DDB_G0272760,DDB_G0282191,DDB_G0286623,DDB_G0284771,DDB_G0293214,DDB_G0292958,DDB_G0282933,DDB_G0293564,DDB_G0280309,DDB_G0275623,DDB_G0267748,DDB_G0282731	12
GO:0006272	leading strand elongation	8	3	0.74	0.03131	3.88792	BP	DH1_Mm_vs_DH1_dates_down	DDB_G0291868,DDB_G0287607,DDB_G0286027	3
GO:0015074	DNA integration	40	13	7.71	0.03187	1.74997	BP	DH1_Mm_vs_DH1_dates_all	DDB_G0267188,DDB_G0267206,DDB_G0267258,DDB_G0267326,DDB_G0294280,DDB_G0267244,DDB_G0267304,DDB_G0267178,DDB_G0267240,DDB_G0267342,DDB_G0267210,DDB_G0272554,DDB_G0267182	13
GO:0043087	regulation of GTPase activity	37	11	6.18	0.034	1.93692	BP	DH1_Ka_vs_DH1_dates_down	DDB_G0275731,DDB_G0277967,DDB_G0291021,DDB_G0291840,DDB_G0284177,DDB_G0289483,DDB_G0269252,DDB_G0289665,DDB_G0287585,DDB_G0269934,DDB_G0279649,DDB_G0278181,DDB_G0275185,DDB_G0281739,DDB_G0276893,DDB_G0278755,DDB_G0276963,DDB_G0293434,DDB_G0273397,DDB_G0277143,DDB_G0283227	21
GO:0000070	mitotic sister chromatid segregation	11	3	0.79	0.03846	3.94722	BP	DH1_Kp21_vs_DH1_dates_down	DDB_G0292676,DDB_G0275929,DDB_G0279329,DDB_G0272869,DDB_G0291185,DDB_G0292134	6
GO:0051603	proteolysis involved in cellular protein catabolic process	133	34	25.64	0.04076	1.37649	BP	DH1_Mm_vs_DH1_dates_all	DDB_G0286015,DDB_G0284463,DDB_G0279185,DDB_G0283921,DDB_G0292120,DDB_G0287851,DDB_G0293752,DDB_G0283867,DDB_G0278721,DDB_G0274827,DDB_G0279187,DDB_G0291003,DDB_G0284415,DDB_G0286021,DDB_G0277787,DDB_G0291972,DDB_G0271264,DDB_G0284889,DDB_G0270098,DDB_G0288473,DDB_G0292398,DDB_G0284847,DDB_G0276917,DDB_G0291912,DDB_G0280105,DDB_G0270130,DDB_G0289003,DDB_G0289611,DDB_G0290179,DDB_G0269472,DDB_G0281…	44
GO:0051103	DNA ligation involved in DNA repair	10	4	1.42	0.04134	2.96936	BP	DH1_Kp21_vs_DH1_dates_all	DDB_G0291788,DDB_G0284015,DDB_G0291872,DDB_G0283857	4
GO:0006284	base-excision repair	9	8	5.01	0.0419	1.6778	BP	DH1_Bs_vs_DH1_dates_all	DDB_G0277701,DDB_G0285381,DDB_G0277877,DDB_G0275653,DDB_G0277247,DDB_G0283189,DDB_G0292618,DDB_G0271050,DDB_G0279923,DDB_G0270764	10
GO:0051301	cell division	61	41	33.99	0.04314	1.26867	BP	DH1_Bs_vs_DH1_dates_all	DDB_G0276459,DDB_G0267956,DDB_G0289389,DDB_G0279649,DDB_G0283607,DDB_G0288065,DDB_G0285253,DDB_G0272869,DDB_G0274109,DDB_G0289021,DDB_G0286557,DDB_G0272344,DDB_G0279343,DDB_G0286403,DDB_G0268620,DDB_G0275495,DDB_G0290687,DDB_G0289173,DDB_G0276103,DDB_G0278793,DDB_G0267406,DDB_G0269150,DDB_G0288361,DDB_G0283617,DDB_G0293198,DDB_G0293008,DDB_G0288223,DDB_G0275929,DDB_G0285925,DDB_G0274493,DDB_G0286…	82
GO:0006284	base-excision repair	9	3	0.84	0.0438	3.45593	BP	DH1_Mm_vs_DH1_dates_down	DDB_G0277701,DDB_G0270764,DDB_G0271050,DDB_G0285381	4
GO:0043087	regulation of GTPase activity	37	6	2.64	0.04404	2.347	BP	DH1_Kp21_vs_DH1_dates_down	DDB_G0286773,DDB_G0275185,DDB_G0284177,DDB_G0274243,DDB_G0289483,DDB_G0289665,DDB_G0291021,DDB_G0269982,DDB_G0275731	9
GO:0006260	DNA replication	67	9	4.78	0.04548	1.94416	BP	DH1_Kp21_vs_DH1_dates_down	DDB_G0291788,DDB_G0284015,DDB_G0273139,DDB_G0293564,DDB_G0291872,DDB_G0275929,DDB_G0270442,DDB_G0282191,DDB_G0286623,DDB_G0282731,DDB_G0283857	11
GO:0006310	DNA recombination	48	18	12.32	0.04553	1.53597	BP	DH1_Bs_vs_DH1_dates_down	DDB_G0293300,DDB_G0268614,DDB_G0267682,DDB_G0269406,DDB_G0272158,DDB_G0268334,DDB_G0274493,DDB_G0281683,DDB_G0291728,DDB_G0276519,DDB_G0293414,DDB_G0270418,DDB_G0294421,DDB_G0287779,DDB_G0278203,DDB_G0283857,DDB_G0280989,DDB_G0273139,DDB_G0275809,DDB_G0290297,DDB_G0288993,DDB_G0293564,DDB_G0268512,DDB_G0293070,DDB_G0285353,DDB_G0290919,DDB_G0290503,DDB_G0272384,DDB_G0267748,DDB_G0284175,DDB_G0276…	36
GO:0031288	sorocarp morphogenesis	68	9	4.79	0.04611	2.0171	BP	DH1_Kp21_vs_DH1_dates_up	DDB_G0289521,DDB_G0287461,DDB_G0269210,DDB_G0269212,DDB_G0280539,DDB_G0292986,DDB_G0287589,DDB_G0267436,DDB_G0284867	9
GO:0006284	base-excision repair	9	4	1.5	0.04809	2.8956	BP	DH1_Ka_vs_DH1_dates_down	DDB_G0285381,DDB_G0277877,DDB_G0277701,DDB_G0271050,DDB_G0279923,DDB_G0283189	6
GO:0055085	transmembrane transport	117	30	22.56	0.05084	1.38065	BP	DH1_Mm_vs_DH1_dates_all	DDB_G0295753,DDB_G0285165,DDB_G0280977,DDB_G0267924,DDB_G0292412,DDB_G0280973,DDB_G0282067,DDB_G0288055,DDB_G0284867,DDB_G0271672,DDB_G0293438,DDB_G0292306,DDB_G0277253,DDB_G0267504,DDB_G0287593,DDB_G0283763,DDB_G0267508,DDB_G0282897,DDB_G0283629,DDB_G0287959,DDB_G0284225,DDB_G0291312,DDB_G0289201,DDB_G0275813,DDB_G0284943,DDB_G0294096,DDB_G0277155,DDB_G0287843,DDB_G0291141,DDB_G0292074,DDB_G0269…	43
GO:0005975	carbohydrate metabolic process	102	37	29.12	0.05104	1.40064	BP	DH1_Ka_vs_DH1_dates_all	DDB_G0293492,DDB_G0273175,DDB_G0288127,DDB_G0292206,DDB_G0287033,DDB_G0286277,DDB_G0269790,DDB_G0270074,DDB_G0293566,DDB_G0274597,DDB_G0271678,DDB_G0269248,DDB_G0272210,DDB_G0286195,DDB_G0276439,DDB_G0292810,DDB_G0281383,DDB_G0283247,DDB_G0287569,DDB_G0290207,DDB_G0289875,DDB_G0271490,DDB_G0292994,DDB_G0274181,DDB_G0280897,DDB_G0269124,DDB_G0275887,DDB_G0280145,DDB_G0279927,DDB_G0277943,DDB_G0278…	51
GO:0035023	regulation of Rho protein signal transduction	46	8	4.28	0.05822	1.80309	BP	DH1_Mm_vs_DH1_dates_down	DDB_G0288377,DDB_G0282475,DDB_G0278147,DDB_G0291007,DDB_G0291077,DDB_G0279733,DDB_G0291085,DDB_G0278417	8
GO:0006270	DNA replication initiation	13	3	0.93	0.06003	3.33996	BP	DH1_Kp21_vs_DH1_dates_down	DDB_G0293564,DDB_G0282191,DDB_G0286623,DDB_G0282731	4
GO:0051301	cell division	61	17	11.76	0.06393	1.5006	BP	DH1_Mm_vs_DH1_dates_all	DDB_G0277849,DDB_G0282993,DDB_G0271628,DDB_G0291077,DDB_G0286159,DDB_G0285505,DDB_G0276459,DDB_G0283607,DDB_G0285353,DDB_G0289811,DDB_G0277859,DDB_G0280545,DDB_G0279649,DDB_G0283617,DDB_G0289663,DDB_G0273201,DDB_G0293198,DDB_G0274601,DDB_G0286353,DDB_G0292134,DDB_G0274599,DDB_G0272520,DDB_G0286233,DDB_G0289021,DDB_G0284499,DDB_G0286187,DDB_G0275929,DDB_G0271642,DDB_G0288361,DDB_G0276129,DDB_G0279…	33
GO:0006098	pentose-phosphate shunt	8	7	4.46	0.068	1.65159	BP	DH1_Bs_vs_DH1_dates_all	DDB_G0273131,DDB_G0272618,DDB_G0274471,DDB_G0280909,DDB_G0277885,DDB_G0285311,DDB_G0292898,DDB_G0276711	8
GO:0006272	leading strand elongation	8	7	4.46	0.068	1.65159	BP	DH1_Bs_vs_DH1_dates_all	DDB_G0291868,DDB_G0287607,DDB_G0285961,DDB_G0282191,DDB_G0283189,DDB_G0293702,DDB_G0286027	7
GO:0007076	mitotic chromosome condensation	8	7	4.46	0.068	1.65159	BP	DH1_Bs_vs_DH1_dates_all	DDB_G0279329,DDB_G0286403,DDB_G0278701,DDB_G0284499,DDB_G0275129,DDB_G0281419,DDB_G0292066	7
GO:0046488	phosphatidylinositol metabolic process	8	7	4.46	0.068	1.65159	BP	DH1_Bs_vs_DH1_dates_all	DDB_G0279927,DDB_G0276767,DDB_G0283081,DDB_G0275635,DDB_G0286557,DDB_G0280377,DDB_G0279313,DDB_G0284857,DDB_G0272638,DDB_G0267588,DDB_G0286479,DDB_G0286221,DDB_G0285461,DDB_G0286519,DDB_G0271126,DDB_G0291093,DDB_G0278727,DDB_G0286115,DDB_G0267462,DDB_G0283965,DDB_G0292920,DDB_G0283615,DDB_G0283717,DDB_G0277455,DDB_G0284187,DDB_G0289515,DDB_G0275125,DDB_G0282011,DDB_G0291660,DDB_G0284449,DDB_G0289…	35
GO:0035023	regulation of Rho protein signal transduction	46	12	7.69	0.06944	1.69959	BP	DH1_Ka_vs_DH1_dates_down	DDB_G0282475,DDB_G0278147,DDB_G0291007,DDB_G0274889,DDB_G0288377,DDB_G0282381,DDB_G0269934,DDB_G0294533,DDB_G0293396,DDB_G0291085,DDB_G0293978,DDB_G0290023	12
GO:0006273	lagging strand elongation	11	9	6.13	0.07099	1.54434	BP	DH1_Bs_vs_DH1_dates_all	DDB_G0292820,DDB_G0287607,DDB_G0274493,DDB_G0282191,DDB_G0284015,DDB_G0291788,DDB_G0283857,DDB_G0279195,DDB_G0292760,DDB_G0284493	10
GO:0006273	lagging strand elongation	11	3	1.02	0.07494	2.82758	BP	DH1_Mm_vs_DH1_dates_down	DDB_G0292820,DDB_G0284493,DDB_G0287607	3
GO:0005975	carbohydrate metabolic process	102	20	14.47	0.07603	1.45557	BP	DH1_Kp21_vs_DH1_dates_all	DDB_G0292206,DDB_G0279941,DDB_G0288127,DDB_G0293492,DDB_G0270074,DDB_G0276439,DDB_G0274597,DDB_G0273175,DDB_G0281383,DDB_G0281547,DDB_G0287033,DDB_G0286277,DDB_G0286079,DDB_G0277943,DDB_G0269790,DDB_G0281523,DDB_G0293566,DDB_G0276965,DDB_G0272835,DDB_G0281609,DDB_G0289953,DDB_G0278259,DDB_G0279927,DDB_G0287109,DDB_G0267462,DDB_G0275295	26
GO:0016573	histone acetylation	22	6	3.12	0.07958	2.02457	BP	DH1_Kp21_vs_DH1_dates_all	DDB_G0293300,DDB_G0290449,DDB_G0280845,DDB_G0283459,DDB_G0280079,DDB_G0271784,DDB_G0278681	7
GO:0006284	base-excision repair	9	5	2.57	0.08156	2.14513	BP	DH1_Ka_vs_DH1_dates_all	DDB_G0285381,DDB_G0277877,DDB_G0277701,DDB_G0271050,DDB_G0279923,DDB_G0283189,DDB_G0277247	7
GO:0000469	cleavage involved in rRNA processing	4	3	1.2	0.08392	2.62561	BP	DH1_Bs_vs_DH1_dates_up	DDB_G0289699,DDB_G0271100,DDB_G0278751,DDB_G0274521,DDB_G0279821,DDB_G0276783,DDB_G0282803,DDB_G0272176	8
GO:0045899	positive regulation of RNA polymerase II transcriptional preinitiation complex assembly	6	3	1.16	0.08999	2.69226	BP	DH1_Mm_vs_DH1_dates_all	DDB_G0284415,DDB_G0276917,DDB_G0289003	3
GO:0006869	lipid transport	12	6	3.43	0.09558	1.93062	BP	DH1_Ka_vs_DH1_dates_all	DDB_G0269380,DDB_G0271140,DDB_G0291245,DDB_G0293436,DDB_G0284681,DDB_G0293194,DDB_G0271138,DDB_G0267438,DDB_G0290221,DDB_G0269214	10
GO:0046513	ceramide biosynthetic process	7	3	1.17	0.09609	2.79219	BP	DH1_Ka_vs_DH1_dates_down	DDB_G0293210,DDB_G0282607,DDB_G0282265	3
GO:0000469	cleavage involved in rRNA processing	4	4	2.23	0.09618	1.88753	BP	DH1_Bs_vs_DH1_dates_all	DDB_G0289699,DDB_G0271100,DDB_G0278751,DDB_G0274521,DDB_G0279821,DDB_G0280251,DDB_G0276783,DDB_G0282803,DDB_G0267850,DDB_G0272176	10
GO:0006275	regulation of DNA replication	3	2	0.58	0.09707	3.58968	BP	DH1_Mm_vs_DH1_dates_all	DDB_G0287607,DDB_G0271400,DDB_G0275929	3
GO:0031118	rRNA pseudouridine synthesis	4	2	0.57	0.09894	3.7117	BP	DH1_Kp21_vs_DH1_dates_all	DDB_G0288347,DDB_G0267850	2
GO:0031120	snRNA pseudouridine synthesis	4	2	0.57	0.09894	3.7117	BP	DH1_Kp21_vs_DH1_dates_all	DDB_G0288347,DDB_G0267850	2
GO:0090307	mitotic spindle assembly	6	2	0.56	0.1007	3.45593	BP	DH1_Mm_vs_DH1_dates_down	DDB_G0290509,DDB_G0288361	2
GO:0046488	phosphatidylinositol metabolic process	8	2	0.57	0.10666	3.61829	BP	DH1_Kp21_vs_DH1_dates_down	DDB_G0275635,DDB_G0276767,DDB_G0279927,DDB_G0267462,DDB_G0272638	5
GO:0051103	DNA ligation involved in DNA repair	10	8	5.57	0.10725	1.51002	BP	DH1_Bs_vs_DH1_dates_all	DDB_G0292820,DDB_G0274493,DDB_G0284015,DDB_G0291788,DDB_G0283857,DDB_G0279195,DDB_G0292760,DDB_G0284493	8
GO:0046513	ceramide biosynthetic process	7	4	2	0.10763	2.20642	BP	DH1_Ka_vs_DH1_dates_all	DDB_G0293210,DDB_G0282607,DDB_G0269738,DDB_G0282265	4
GO:0043327	chemotaxis to cAMP	70	10	6.52	0.10994	1.48111	BP	DH1_Mm_vs_DH1_dates_down	DDB_G0270430,DDB_G0287875,DDB_G0278733,DDB_G0292592,DDB_G0271142,DDB_G0294557,DDB_G0286353,DDB_G0276963,DDB_G0291356,DDB_G0287507	10
GO:0042244	spore wall assembly	74	24	18.99	0.11279	1.32841	BP	DH1_Bs_vs_DH1_dates_down	DDB_G0272364,DDB_G0280429,DDB_G0276847,DDB_G0270708,DDB_G0280117,DDB_G0272849,DDB_G0291474,DDB_G0286881,DDB_G0272450,DDB_G0268180,DDB_G0289113,DDB_G0271636,DDB_G0271692,DDB_G0268412,DDB_G0268352,DDB_G0283869,DDB_G0267692,DDB_G0283993,DDB_G0288957,DDB_G0271034,DDB_G0290835,DDB_G0268420,DDB_G0283623,DDB_G0275789	24
GO:0006270	DNA replication initiation	13	3	1.21	0.1133	2.39257	BP	DH1_Mm_vs_DH1_dates_down	DDB_G0293564,DDB_G0293214,DDB_G0272760,DDB_G0286623	4
GO:0007186	G protein-coupled receptor signaling pathway	37	5	2.64	0.11924	1.95583	BP	DH1_Kp21_vs_DH1_dates_down	DDB_G0271684,DDB_G0272244,DDB_G0271022,DDB_G0282459,DDB_G0277831,DDB_G0281211	6
GO:0007186	G protein-coupled receptor signaling pathway	37	6	3.44	0.1233	1.68126	BP	DH1_Mm_vs_DH1_dates_down	DDB_G0272244,DDB_G0273069,DDB_G0286353,DDB_G0281211,DDB_G0286643,DDB_G0291356	6
GO:0043087	regulation of GTPase activity	37	6	3.44	0.1233	1.68126	BP	DH1_Mm_vs_DH1_dates_down	DDB_G0275731,DDB_G0278755,DDB_G0285641,DDB_G0279649,DDB_G0293510,DDB_G0281739,DDB_G0291840,DDB_G0276963,DDB_G0277967	9
GO:0006096	glycolytic process	17	4	2.01	0.13239	2.23038	BP	DH1_Ka_vs_DH1_dates_up	DDB_G0288127,DDB_G0283247,DDB_G0292994,DDB_G0275153	4
GO:0043161	proteasome-mediated ubiquitin-dependent protein catabolic process	53	34	29.53	0.13298	1.21087	BP	DH1_Bs_vs_DH1_dates_all	DDB_G0286961,DDB_G0270188,DDB_G0277787,DDB_G0291003,DDB_G0288065,DDB_G0292382,DDB_G0284415,DDB_G0278501,DDB_G0281051,DDB_G0276917,DDB_G0284463,DDB_G0272564,DDB_G0284009,DDB_G0279633,DDB_G0284517,DDB_G0287953,DDB_G0270784,DDB_G0280141,DDB_G0289003,DDB_G0287859,DDB_G0288683,DDB_G0271122,DDB_G0293230,DDB_G0288473,DDB_G0278775,DDB_G0268538,DDB_G0285131,DDB_G0293498,DDB_G0275775,DDB_G0283939,DDB_G0268…	53
GO:0046488	phosphatidylinositol metabolic process	8	3	1.34	0.13533	2.44316	BP	DH1_Ka_vs_DH1_dates_down	DDB_G0277455,DDB_G0275635,DDB_G0280813,DDB_G0279927,DDB_G0275125,DDB_G0276767,DDB_G0272638,DDB_G0292190,DDB_G0282625,DDB_G0271126	10
GO:0006099	tricarboxylic acid cycle	25	10	7.14	0.1466	1.54449	BP	DH1_Ka_vs_DH1_dates_all	DDB_G0288127,DDB_G0275311,DDB_G0272210,DDB_G0293872,DDB_G0290207,DDB_G0275029,DDB_G0275887,DDB_G0279159,DDB_G0271344,DDB_G0267426	10
GO:0016573	histone acetylation	22	6	3.68	0.14734	1.77685	BP	DH1_Ka_vs_DH1_dates_down	DDB_G0293300,DDB_G0274269,DDB_G0280845,DDB_G0279673,DDB_G0278681,DDB_G0283459,DDB_G0284641	7
GO:0005975	carbohydrate metabolic process	102	13	9.49	0.14751	1.32138	BP	DH1_Mm_vs_DH1_dates_down	DDB_G0286277,DDB_G0293566,DDB_G0272210,DDB_G0278275,DDB_G0293492,DDB_G0281609,DDB_G0276253,DDB_G0275917,DDB_G0269790,DDB_G0274597,DDB_G0292104,DDB_G0274181,DDB_G0287033,DDB_G0285311,DDB_G0280145,DDB_G0282969,DDB_G0278259,DDB_G0272781,DDB_G0276205,DDB_G0286039	20
GO:0006310	DNA recombination	48	7	4.47	0.1529	1.51197	BP	DH1_Mm_vs_DH1_dates_down	DDB_G0293300,DDB_G0280989,DDB_G0276073,DDB_G0294425,DDB_G0285353,DDB_G0269406,DDB_G0272158,DDB_G0293564,DDB_G0283019,DDB_G0268430,DDB_G0275809,DDB_G0270428,DDB_G0285287,DDB_G0291750	14
GO:0031288	sorocarp morphogenesis	68	13	9.65	0.15641	1.41918	BP	DH1_Kp21_vs_DH1_dates_all	DDB_G0289521,DDB_G0284331,DDB_G0270826,DDB_G0287461,DDB_G0269210,DDB_G0269212,DDB_G0280539,DDB_G0285939,DDB_G0292986,DDB_G0289483,DDB_G0287589,DDB_G0267436,DDB_G0283907,DDB_G0293450,DDB_G0284867	15
GO:0015031	protein transport	168	21	16.76	0.15782	1.40032	BP	DH1_Mm_vs_DH1_dates_up	DDB_G0271488,DDB_G0282929,DDB_G0284347,DDB_G0284389,DDB_G0289029,DDB_G0290087,DDB_G0275573,DDB_G0285375,DDB_G0267394,DDB_G0271980,DDB_G0286191,DDB_G0287553,DDB_G0287993,DDB_G0287733,DDB_G0281137,DDB_G0286797,DDB_G0277173,DDB_G0283139,DDB_G0286553,DDB_G0268790,DDB_G0279133,DDB_G0280043,DDB_G0277155,DDB_G0289435,DDB_G0279693,DDB_G0288439,DDB_G0292400,DDB_G0269262,DDB_G0284951,DDB_G0289675,DDB_G0276…	33
GO:0005975	carbohydrate metabolic process	102	24	19.67	0.16209	1.26695	BP	DH1_Mm_vs_DH1_dates_all	DDB_G0286277,DDB_G0276661,DDB_G0292810,DDB_G0281383,DDB_G0293566,DDB_G0276439,DDB_G0285505,DDB_G0272210,DDB_G0278275,DDB_G0293492,DDB_G0281609,DDB_G0279145,DDB_G0276253,DDB_G0284685,DDB_G0275917,DDB_G0269790,DDB_G0274597,DDB_G0292104,DDB_G0274181,DDB_G0282539,DDB_G0287033,DDB_G0285311,DDB_G0280145,DDB_G0282969,DDB_G0278259,DDB_G0278653,DDB_G0276215,DDB_G0272781,DDB_G0284975,DDB_G0278651,DDB_G0276…	34
GO:0008333	endosome to lysosome transport	5	3	1.5	0.16355	2.10049	BP	DH1_Bs_vs_DH1_dates_up	DDB_G0275573,DDB_G0284951,DDB_G0275429	3
GO:0006310	DNA recombination	48	18	14.43	0.16361	1.3128	BP	DH1_Bs_vs_DH1_dates_up	DDB_G0294080,DDB_G0267206,DDB_G0272554,DDB_G0267258,DDB_G0287633,DDB_G0267188,DDB_G0294280,DDB_G0267326,DDB_G0286069,DDB_G0267240,DDB_G0279737,DDB_G0267244,DDB_G0267304,DDB_G0291217,DDB_G0267342,DDB_G0267178,DDB_G0267210,DDB_G0284785,DDB_G0267248,DDB_G0267182,DDB_G0267236	21
GO:0055114	oxidation-reduction process	350	108	99.91	0.16417	1.19147	BP	DH1_Ka_vs_DH1_dates_all	DDB_G0292380,DDB_G0292250,DDB_G0292378,DDB_G0276331,DDB_G0277839,DDB_G0294030,DDB_G0292328,DDB_G0288127,DDB_G0294018,DDB_G0294052,DDB_G0294026,DDB_G0288735,DDB_G0287353,DDB_G0290343,DDB_G0294028,DDB_G0285575,DDB_G0269892,DDB_G0275311,DDB_G0283765,DDB_G0283271,DDB_G0277837,DDB_G0279403,DDB_G0290479,DDB_G0272210,DDB_G0289265,DDB_G0269912,DDB_G0288893,DDB_G0288777,DDB_G0287513,DDB_G0277137,DDB_G0286…	115
GO:0007264	small GTPase mediated signal transduction	181	21	16.85	0.16433	1.20289	BP	DH1_Mm_vs_DH1_dates_down	DDB_G0274943,DDB_G0288377,DDB_G0282475,DDB_G0270340,DDB_G0278147,DDB_G0291007,DDB_G0291077,DDB_G0271868,DDB_G0290901,DDB_G0279733,DDB_G0278449,DDB_G0277897,DDB_G0270124,DDB_G0276007,DDB_G0291085,DDB_G0287211,DDB_G0278417,DDB_G0285953,DDB_G0276963,DDB_G0267830,DDB_G0289103,DDB_G0292004	22
GO:0007076	mitotic chromosome condensation	8	2	0.74	0.16634	2.59195	BP	DH1_Mm_vs_DH1_dates_down	DDB_G0275129,DDB_G0284499	2
GO:0030433	ubiquitin-dependent ERAD pathway	22	4	2.19	0.16987	2.03684	BP	DH1_Mm_vs_DH1_dates_up	DDB_G0284415,DDB_G0276917,DDB_G0289003,DDB_G0284011	4
GO:0005975	carbohydrate metabolic process	102	62	56.83	0.1706	1.14732	BP	DH1_Bs_vs_DH1_dates_all	DDB_G0273131,DDB_G0281383,DDB_G0279927,DDB_G0271678,DDB_G0274181,DDB_G0288127,DDB_G0293492,DDB_G0274111,DDB_G0280897,DDB_G0286277,DDB_G0287033,DDB_G0281313,DDB_G0283137,DDB_G0292206,DDB_G0273175,DDB_G0272208,DDB_G0274471,DDB_G0281547,DDB_G0288483,DDB_G0275153,DDB_G0287595,DDB_G0269274,DDB_G0271342,DDB_G0283673,DDB_G0290857,DDB_G0281609,DDB_G0280909,DDB_G0281523,DDB_G0287631,DDB_G0290207,DDB_G0279…	88
GO:0006869	lipid transport	12	5	3.08	0.17111	1.70663	BP	DH1_Bs_vs_DH1_dates_down	DDB_G0271140,DDB_G0291994,DDB_G0293436,DDB_G0291245,DDB_G0267438,DDB_G0282959,DDB_G0276375	7
GO:0006275	regulation of DNA replication	3	3	1.67	0.17279	1.88753	BP	DH1_Bs_vs_DH1_dates_all	DDB_G0275929,DDB_G0287607,DDB_G0276101,DDB_G0271400	4
GO:0006272	leading strand elongation	8	3	1.54	0.18718	2.01919	BP	DH1_Mm_vs_DH1_dates_all	DDB_G0291868,DDB_G0287607,DDB_G0286027	3
GO:0007264	small GTPase mediated signal transduction	181	35	30.25	0.18725	1.25983	BP	DH1_Ka_vs_DH1_dates_down	DDB_G0274943,DDB_G0282475,DDB_G0270340,DDB_G0278147,DDB_G0292004,DDB_G0275093,DDB_G0293376,DDB_G0291007,DDB_G0284177,DDB_G0274889,DDB_G0286555,DDB_G0269252,DDB_G0288377,DDB_G0278449,DDB_G0282381,DDB_G0270122,DDB_G0289665,DDB_G0277381,DDB_G0269934,DDB_G0294533,DDB_G0290901,DDB_G0285953,DDB_G0293396,DDB_G0276549,DDB_G0291085,DDB_G0289613,DDB_G0269222,DDB_G0276963,DDB_G0285453,DDB_G0273259,DDB_G0293…	40
GO:0006418	tRNA aminoacylation for protein translation	33	6	3.91	0.18787	1.72348	BP	DH1_Ka_vs_DH1_dates_up	DDB_G0272236,DDB_G0268100,DDB_G0267604,DDB_G0285759,DDB_G0271906,DDB_G0287803	6
GO:0000070	mitotic sister chromatid segregation	11	3	1.56	0.19648	2.02457	BP	DH1_Kp21_vs_DH1_dates_all	DDB_G0290449,DDB_G0292676,DDB_G0275929,DDB_G0279329,DDB_G0272869,DDB_G0291185,DDB_G0292134	7
GO:0031288	sorocarp morphogenesis	68	23	19.41	0.19837	1.30601	BP	DH1_Ka_vs_DH1_dates_all	DDB_G0289521,DDB_G0270826,DDB_G0287461,DDB_G0285939,DDB_G0275689,DDB_G0289483,DDB_G0284331,DDB_G0269208,DDB_G0293524,DDB_G0291303,DDB_G0287585,DDB_G0291245,DDB_G0284867,DDB_G0293436,DDB_G0293194,DDB_G0286191,DDB_G0293450,DDB_G0277845,DDB_G0269210,DDB_G0275687,DDB_G0280539,DDB_G0268144,DDB_G0269212,DDB_G0267426,DDB_G0275695,DDB_G0267432	26
GO:0030433	ubiquitin-dependent ERAD pathway	22	3	1.55	0.19886	2.07822	BP	DH1_Kp21_vs_DH1_dates_up	DDB_G0270552,DDB_G0292264,DDB_G0270784	3
GO:0006364	rRNA processing	103	18	14.61	0.19891	1.29729	BP	DH1_Kp21_vs_DH1_dates_all	DDB_G0278757,DDB_G0267822,DDB_G0291328,DDB_G0269878,DDB_G0269642,DDB_G0284945,DDB_G0272324,DDB_G0284727,DDB_G0267872,DDB_G0278983,DDB_G0275633,DDB_G0295765,DDB_G0268762,DDB_G0284817,DDB_G0280147,DDB_G0293576,DDB_G0269980,DDB_G0288347,DDB_G0289415,DDB_G0281839,DDB_G0285597,DDB_G0292216,DDB_G0267850,DDB_G0270202	24
GO:0006508	proteolysis	242	52	46.66	0.20086	1.157	BP	DH1_Mm_vs_DH1_dates_all	DDB_G0277849,DDB_G0286015,DDB_G0284463,DDB_G0279185,DDB_G0278333,DDB_G0283921,DDB_G0292120,DDB_G0287851,DDB_G0293752,DDB_G0281823,DDB_G0283867,DDB_G0278721,DDB_G0284037,DDB_G0274827,DDB_G0279187,DDB_G0291003,DDB_G0274663,DDB_G0284757,DDB_G0284415,DDB_G0269382,DDB_G0282397,DDB_G0286021,DDB_G0289573,DDB_G0275693,DDB_G0277787,DDB_G0293364,DDB_G0291972,DDB_G0271264,DDB_G0284889,DDB_G0270098,DDB_G0270…	65
GO:0031288	sorocarp morphogenesis	68	24	20.44	0.20378	1.23558	BP	DH1_Bs_vs_DH1_dates_up	DDB_G0289521,DDB_G0287461,DDB_G0284867,DDB_G0277849,DDB_G0290853,DDB_G0282103,DDB_G0269154,DDB_G0274115,DDB_G0270994,DDB_G0289881,DDB_G0267428,DDB_G0287589,DDB_G0275687,DDB_G0269210,DDB_G0267426,DDB_G0275695,DDB_G0286191,DDB_G0269212,DDB_G0268144,DDB_G0293194,DDB_G0285323,DDB_G0273073,DDB_G0276187,DDB_G0280539	24
GO:0006260	DNA replication	67	16	12.92	0.20551	1.28586	BP	DH1_Mm_vs_DH1_dates_all	DDB_G0291868,DDB_G0283009,DDB_G0292820,DDB_G0284493,DDB_G0272158,DDB_G0287607,DDB_G0293564,DDB_G0293214,DDB_G0291506,DDB_G0271400,DDB_G0285381,DDB_G0268430,DDB_G0272760,DDB_G0275929,DDB_G0286623,DDB_G0284771,DDB_G0286027	17
GO:0035023	regulation of Rho protein signal transduction	46	5	3.28	0.22775	1.57317	BP	DH1_Kp21_vs_DH1_dates_down	DDB_G0278147,DDB_G0274889,DDB_G0294533,DDB_G0282475,DDB_G0288377	5
GO:0000463	maturation of LSU-rRNA from tricistronic rRNA transcript (SSU-rRNA, 5.8S rRNA, LSU-rRNA)	6	3	1.71	0.22902	1.93062	BP	DH1_Ka_vs_DH1_dates_all	DDB_G0284945,DDB_G0289415,DDB_G0281839	3
GO:0006270	DNA replication initiation	13	4	2.51	0.23048	1.65678	BP	DH1_Mm_vs_DH1_dates_all	DDB_G0293564,DDB_G0293214,DDB_G0272760,DDB_G0286623,DDB_G0284771	5
GO:0007186	G protein-coupled receptor signaling pathway	37	13	10.56	0.23471	1.35665	BP	DH1_Ka_vs_DH1_dates_all	DDB_G0272244,DDB_G0282459,DDB_G0271022,DDB_G0286353,DDB_G0277831,DDB_G0271684,DDB_G0281211,DDB_G0291356,DDB_G0284469,DDB_G0293434,DDB_G0273397,DDB_G0277223,DDB_G0286895,DDB_G0291095,DDB_G0277143,DDB_G0282461,DDB_G0274125	17
GO:0051103	DNA ligation involved in DNA repair	10	2	0.93	0.2371	2.07356	BP	DH1_Mm_vs_DH1_dates_down	DDB_G0292820,DDB_G0284493	2
GO:0015074	DNA integration	40	25	22.29	0.2398	1.1797	BP	DH1_Bs_vs_DH1_dates_all	DDB_G0267356,DDB_G0267362,DDB_G0270954,DDB_G0281535,DDB_G0294358,DDB_G0267306,DDB_G0267206,DDB_G0272554,DDB_G0267258,DDB_G0267188,DDB_G0294280,DDB_G0294256,DDB_G0267326,DDB_G0267240,DDB_G0267244,DDB_G0267304,DDB_G0291217,DDB_G0267342,DDB_G0267178,DDB_G0267210,DDB_G0267248,DDB_G0267182,DDB_G0267236,DDB_G0292954,DDB_G0290955	25
GO:0006284	base-excision repair	9	3	1.74	0.24274	1.79484	BP	DH1_Mm_vs_DH1_dates_all	DDB_G0277701,DDB_G0270764,DDB_G0271050,DDB_G0285381	4
GO:0000469	cleavage involved in rRNA processing	4	1	0.28	0.25364	3.81007	BP	DH1_Kp21_vs_DH1_dates_up	DDB_G0293576,DDB_G0267850	2
GO:0000463	maturation of LSU-rRNA from tricistronic rRNA transcript (SSU-rRNA, 5.8S rRNA, LSU-rRNA)	6	3	1.8	0.25647	1.75041	BP	DH1_Bs_vs_DH1_dates_up	DDB_G0281839,DDB_G0289415,DDB_G0292216	3
GO:0016226	iron-sulfur cluster assembly	14	2	0.99	0.2589	2.17718	BP	DH1_Kp21_vs_DH1_dates_up	DDB_G0285251,DDB_G0285011	2
GO:0009253	peptidoglycan catabolic process	10	2	1	0.26278	2.24052	BP	DH1_Mm_vs_DH1_dates_up	DDB_G0276439,DDB_G0274291	2
GO:0016998	cell wall macromolecule catabolic process	10	2	1	0.26278	2.24052	BP	DH1_Mm_vs_DH1_dates_up	DDB_G0276439,DDB_G0274291	2
GO:0019835	cytolysis	10	2	1	0.26278	2.24052	BP	DH1_Mm_vs_DH1_dates_up	DDB_G0276439,DDB_G0274291	2
GO:0043087	regulation of GTPase activity	37	7	5.25	0.2643	1.40443	BP	DH1_Kp21_vs_DH1_dates_all	DDB_G0286773,DDB_G0275185,DDB_G0284177,DDB_G0274243,DDB_G0289483,DDB_G0288205,DDB_G0289665,DDB_G0291021,DDB_G0269982,DDB_G0275731	10
GO:0000462	maturation of SSU-rRNA from tricistronic rRNA transcript (SSU-rRNA, 5.8S rRNA, LSU-rRNA)	25	9	7.14	0.26565	1.39004	BP	DH1_Ka_vs_DH1_dates_all	DDB_G0293576,DDB_G0267606,DDB_G0272732,DDB_G0278751,DDB_G0269972,DDB_G0274521,DDB_G0285875,DDB_G0276283,DDB_G0271240,DDB_G0284173,DDB_G0287891	11
GO:0007186	G protein-coupled receptor signaling pathway	37	23	20.62	0.26627	1.17333	BP	DH1_Bs_vs_DH1_dates_all	DDB_G0272244,DDB_G0283081,DDB_G0286557,DDB_G0282459,DDB_G0291356,DDB_G0281385,DDB_G0292252,DDB_G0286353,DDB_G0274395,DDB_G0288481,DDB_G0286185,DDB_G0291340,DDB_G0277831,DDB_G0286643,DDB_G0276455,DDB_G0278727,DDB_G0271022,DDB_G0281211,DDB_G0278737,DDB_G0283349,DDB_G0277143,DDB_G0283615,DDB_G0276155,DDB_G0277223,DDB_G0282461,DDB_G0285161,DDB_G0286895,DDB_G0287031,DDB_G0272799,DDB_G0283903,DDB_G0271…	33
GO:0006418	tRNA aminoacylation for protein translation	33	12	9.92	0.26755	1.27302	BP	DH1_Bs_vs_DH1_dates_up	DDB_G0274159,DDB_G0272236,DDB_G0269454,DDB_G0271906,DDB_G0267604,DDB_G0278293,DDB_G0293956,DDB_G0274371,DDB_G0270152,DDB_G0276721,DDB_G0279715,DDB_G0277295,DDB_G0287141,DDB_G0287803,DDB_G0274567	15
GO:0050830	defense response to Gram-positive bacterium	4	2	1.03	0.2729	2.04796	BP	DH1_Bs_vs_DH1_dates_down	DDB_G0275121,DDB_G0275119	2
GO:0000070	mitotic sister chromatid segregation	11	2	1.02	0.27314	1.88505	BP	DH1_Mm_vs_DH1_dates_down	DDB_G0283607,DDB_G0270150,DDB_G0273201,DDB_G0271400,DDB_G0292134,DDB_G0275129,DDB_G0292676,DDB_G0284499,DDB_G0275929,DDB_G0284003	10
GO:0006099	tricarboxylic acid cycle	25	5	3.55	0.27534	1.48468	BP	DH1_Kp21_vs_DH1_dates_all	DDB_G0288127,DDB_G0275029,DDB_G0287723,DDB_G0293872,DDB_G0276965	5
GO:0006270	DNA replication initiation	13	3	1.84	0.27702	1.71309	BP	DH1_Kp21_vs_DH1_dates_all	DDB_G0293564,DDB_G0282191,DDB_G0286623,DDB_G0282731	4
GO:0009253	peptidoglycan catabolic process	10	7	5.57	0.281	1.32127	BP	DH1_Bs_vs_DH1_dates_all	DDB_G0274181,DDB_G0293492,DDB_G0273175,DDB_G0274291,DDB_G0275121,DDB_G0293566,DDB_G0275119	7
GO:0016998	cell wall macromolecule catabolic process	10	7	5.57	0.281	1.32127	BP	DH1_Bs_vs_DH1_dates_all	DDB_G0274181,DDB_G0272494,DDB_G0293492,DDB_G0273175,DDB_G0274291,DDB_G0274551,DDB_G0293566	7
GO:0019835	cytolysis	10	7	5.57	0.281	1.32127	BP	DH1_Bs_vs_DH1_dates_all	DDB_G0274181,DDB_G0293492,DDB_G0273175,DDB_G0274291,DDB_G0275121,DDB_G0293566,DDB_G0275119	7
GO:0006412	translation	220	70	66.12	0.29821	1.11389	BP	DH1_Bs_vs_DH1_dates_up	DDB_G0286753,DDB_G0274159,DDB_G0278815,DDB_G0272344,DDB_G0272236,DDB_G0276029,DDB_G0282243,DDB_G0269454,DDB_G0278959,DDB_G0279487,DDB_G0294058,DDB_G0283769,DDB_G0294036,DDB_G0281153,DDB_G0269762,DDB_G0293254,DDB_G0289699,DDB_G0288613,DDB_G0279549,DDB_G0294038,DDB_G0292538,DDB_G0269640,DDB_G0274407,DDB_G0277195,DDB_G0294044,DDB_G0290483,DDB_G0284405,DDB_G0271906,DDB_G0276411,DDB_G0288799,DDB_G0283…	93
GO:0016573	histone acetylation	22	14	12.26	0.29867	1.20115	BP	DH1_Bs_vs_DH1_dates_all	DDB_G0293300,DDB_G0283545,DDB_G0289019,DDB_G0285275,DDB_G0280845,DDB_G0280079,DDB_G0272360,DDB_G0274269,DDB_G0284641,DDB_G0274697,DDB_G0271784,DDB_G0279673,DDB_G0293226,DDB_G0278681,DDB_G0282535,DDB_G0292006	16
GO:0030433	ubiquitin-dependent ERAD pathway	22	14	12.26	0.29867	1.20115	BP	DH1_Bs_vs_DH1_dates_all	DDB_G0288065,DDB_G0292382,DDB_G0284415,DDB_G0276917,DDB_G0284517,DDB_G0270784,DDB_G0289003,DDB_G0285131,DDB_G0290227,DDB_G0275851,DDB_G0278979,DDB_G0277051,DDB_G0288833,DDB_G0271294	14
GO:0055114	oxidation-reduction process	350	38	34.91	0.30277	1.21628	BP	DH1_Mm_vs_DH1_dates_up	DDB_G0292380,DDB_G0292378,DDB_G0292250,DDB_G0277839,DDB_G0294026,DDB_G0288893,DDB_G0281383,DDB_G0281783,DDB_G0284409,DDB_G0288735,DDB_G0285501,DDB_G0284535,DDB_G0294052,DDB_G0276839,DDB_G0283765,DDB_G0277511,DDB_G0269270,DDB_G0292328,DDB_G0281101,DDB_G0283877,DDB_G0287353,DDB_G0285575,DDB_G0291071,DDB_G0287765,DDB_G0286363,DDB_G0285025,DDB_G0269046,DDB_G0280595,DDB_G0291301,DDB_G0270572,DDB_G0283…	39
GO:0008333	endosome to lysosome transport	5	1	0.35	0.30633	3.04806	BP	DH1_Kp21_vs_DH1_dates_up	DDB_G0277173	1
GO:0007264	small GTPase mediated signal transduction	181	15	12.92	0.30705	1.19943	BP	DH1_Kp21_vs_DH1_dates_down	DDB_G0278147,DDB_G0286773,DDB_G0284177,DDB_G0292004,DDB_G0268622,DDB_G0274889,DDB_G0293376,DDB_G0294533,DDB_G0283057,DDB_G0282475,DDB_G0288377,DDB_G0278449,DDB_G0289665,DDB_G0271868,DDB_G0269416,DDB_G0287211,DDB_G0282943,DDB_G0289173	18
GO:0055085	transmembrane transport	117	10	8.25	0.30775	1.30259	BP	DH1_Kp21_vs_DH1_dates_up	DDB_G0287593,DDB_G0280539,DDB_G0294016,DDB_G0280055,DDB_G0275813,DDB_G0293416,DDB_G0288055,DDB_G0267508,DDB_G0267704,DDB_G0283329,DDB_G0287589,DDB_G0284867,DDB_G0283763,DDB_G0276943,DDB_G0269964,DDB_G0285541	16
GO:0006094	gluconeogenesis	10	4	2.85	0.31181	1.54449	BP	DH1_Ka_vs_DH1_dates_all	DDB_G0271678,DDB_G0275153,DDB_G0270836,DDB_G0272787	4
GO:0043161	proteasome-mediated ubiquitin-dependent protein catabolic process	53	12	10.22	0.31626	1.21914	BP	DH1_Mm_vs_DH1_dates_all	DDB_G0284463,DDB_G0292120,DDB_G0293752,DDB_G0291003,DDB_G0284415,DDB_G0277787,DDB_G0288473,DDB_G0276917,DDB_G0270130,DDB_G0289003,DDB_G0281679,DDB_G0278501,DDB_G0292074,DDB_G0286013,DDB_G0270188,DDB_G0280141,DDB_G0284011,DDB_G0291011	18
GO:0043161	proteasome-mediated ubiquitin-dependent protein catabolic process	53	5	3.74	0.31681	1.43776	BP	DH1_Kp21_vs_DH1_dates_up	DDB_G0292120,DDB_G0281679,DDB_G0286357,DDB_G0270552,DDB_G0270130,DDB_G0292264,DDB_G0270784	7
GO:0046488	phosphatidylinositol metabolic process	8	2	1.13	0.31695	1.85585	BP	DH1_Kp21_vs_DH1_dates_all	DDB_G0275635,DDB_G0279313,DDB_G0276767,DDB_G0279927,DDB_G0267462,DDB_G0272638	6
GO:0050830	defense response to Gram-positive bacterium	4	1	0.37	0.32369	2.59195	BP	DH1_Mm_vs_DH1_dates_down	DDB_G0275119	1
GO:0055114	oxidation-reduction process	350	71	67.49	0.32548	1.09229	BP	DH1_Mm_vs_DH1_dates_all	DDB_G0292380,DDB_G0292378,DDB_G0276331,DDB_G0292250,DDB_G0277839,DDB_G0294026,DDB_G0285053,DDB_G0282993,DDB_G0272394,DDB_G0288893,DDB_G0281383,DDB_G0272634,DDB_G0290479,DDB_G0281783,DDB_G0284409,DDB_G0269588,DDB_G0288735,DDB_G0278157,DDB_G0272210,DDB_G0285501,DDB_G0292566,DDB_G0284535,DDB_G0277837,DDB_G0294052,DDB_G0276839,DDB_G0283271,DDB_G0287101,DDB_G0294020,DDB_G0283765,DDB_G0285267,DDB_G0277…	76
GO:0090307	mitotic spindle assembly	6	2	1.16	0.32698	1.79484	BP	DH1_Mm_vs_DH1_dates_all	DDB_G0290509,DDB_G0288361	2
GO:0006094	gluconeogenesis	10	2	1.18	0.33537	1.89582	BP	DH1_Ka_vs_DH1_dates_up	DDB_G0271678,DDB_G0275153	2
GO:0016998	cell wall macromolecule catabolic process	10	2	1.18	0.33537	1.89582	BP	DH1_Ka_vs_DH1_dates_up	DDB_G0274291,DDB_G0278563	2
GO:0016573	histone acetylation	22	3	2.05	0.33665	1.41379	BP	DH1_Mm_vs_DH1_dates_down	DDB_G0293300,DDB_G0278681,DDB_G0284641,DDB_G0274269	4
GO:0006096	glycolytic process	17	2	1.2	0.33941	1.79297	BP	DH1_Kp21_vs_DH1_dates_up	DDB_G0288127,DDB_G0281523	2
GO:0045899	positive regulation of RNA polymerase II transcriptional preinitiation complex assembly	6	1	0.42	0.35533	2.54005	BP	DH1_Kp21_vs_DH1_dates_up	DDB_G0270784	1
GO:0006273	lagging strand elongation	11	3	2.12	0.3587	1.46851	BP	DH1_Mm_vs_DH1_dates_all	DDB_G0292820,DDB_G0284493,DDB_G0287607	3
GO:0090307	mitotic spindle assembly	6	1	0.43	0.35902	2.41219	BP	DH1_Kp21_vs_DH1_dates_down	DDB_G0290509	1
GO:0006468	protein phosphorylation	230	18	16.41	0.37393	1.13268	BP	DH1_Kp21_vs_DH1_dates_down	DDB_G0289001,DDB_G0286773,DDB_G0282895,DDB_G0293184,DDB_G0271022,DDB_G0277831,DDB_G0277145,DDB_G0271682,DDB_G0294515,DDB_G0273121,DDB_G0291842,DDB_G0275057,DDB_G0294533,DDB_G0279831,DDB_G0289483,DDB_G0280995,DDB_G0270814,DDB_G0291380,DDB_G0291664,DDB_G0292624,DDB_G0278723,DDB_G0283907,DDB_G0270102	23
GO:0030433	ubiquitin-dependent ERAD pathway	22	4	3.12	0.38146	1.34971	BP	DH1_Kp21_vs_DH1_dates_all	DDB_G0270552,DDB_G0292264,DDB_G0285131,DDB_G0270784	4
GO:0043327	chemotaxis to cAMP	70	13	11.7	0.38495	1.20995	BP	DH1_Ka_vs_DH1_dates_down	DDB_G0270430,DDB_G0286353,DDB_G0289483,DDB_G0287875,DDB_G0287585,DDB_G0294557,DDB_G0276893,DDB_G0291356,DDB_G0276963,DDB_G0269364,DDB_G0293434,DDB_G0287507,DDB_G0277143	13
GO:0046488	phosphatidylinositol metabolic process	8	3	2.28	0.41119	1.44796	BP	DH1_Ka_vs_DH1_dates_all	DDB_G0277455,DDB_G0275635,DDB_G0280813,DDB_G0279313,DDB_G0279927,DDB_G0275125,DDB_G0276767,DDB_G0272638,DDB_G0291490,DDB_G0292190,DDB_G0282625,DDB_G0285461,DDB_G0271126	13
GO:0016226	iron-sulfur cluster assembly	14	2	1.4	0.41434	1.60037	BP	DH1_Mm_vs_DH1_dates_up	DDB_G0285251,DDB_G0285011	2
GO:0006508	proteolysis	242	30	28.64	0.42026	1.1751	BP	DH1_Ka_vs_DH1_dates_up	DDB_G0274827,DDB_G0287851,DDB_G0286149,DDB_G0288777,DDB_G0291972,DDB_G0286961,DDB_G0272120,DDB_G0281177,DDB_G0274207,DDB_G0274809,DDB_G0267492,DDB_G0292456,DDB_G0289557,DDB_G0273419,DDB_G0274387,DDB_G0293364,DDB_G0271506,DDB_G0287201,DDB_G0278929,DDB_G0281081,DDB_G0279433,DDB_G0286013,DDB_G0289611,DDB_G0284009,DDB_G0275693,DDB_G0292398,DDB_G0280141,DDB_G0281077,DDB_G0280127,DDB_G0278333,DDB_G0293…	37
GO:0005975	carbohydrate metabolic process	102	11	10.17	0.43984	1.20812	BP	DH1_Mm_vs_DH1_dates_up	DDB_G0276661,DDB_G0292810,DDB_G0281383,DDB_G0276439,DDB_G0285505,DDB_G0279145,DDB_G0284685,DDB_G0282539,DDB_G0278653,DDB_G0276215,DDB_G0284975,DDB_G0278651,DDB_G0287465,DDB_G0282759	14
GO:0000463	maturation of LSU-rRNA from tricistronic rRNA transcript (SSU-rRNA, 5.8S rRNA, LSU-rRNA)	6	1	0.56	0.44396	1.72796	BP	DH1_Mm_vs_DH1_dates_down	DDB_G0288349	1
GO:0016573	histone acetylation	22	7	6.28	0.44533	1.22857	BP	DH1_Ka_vs_DH1_dates_all	DDB_G0293300,DDB_G0274269,DDB_G0280845,DDB_G0279673,DDB_G0278681,DDB_G0283459,DDB_G0284641,DDB_G0290449	8
GO:0006272	leading strand elongation	8	1	0.57	0.44748	1.80914	BP	DH1_Kp21_vs_DH1_dates_down	DDB_G0282191	1
GO:0007076	mitotic chromosome condensation	8	1	0.57	0.44748	1.80914	BP	DH1_Kp21_vs_DH1_dates_down	DDB_G0279329	1
GO:0006310	DNA recombination	48	4	3.43	0.45148	1.2061	BP	DH1_Kp21_vs_DH1_dates_down	DDB_G0293300,DDB_G0273139,DDB_G0270428,DDB_G0269406,DDB_G0293564,DDB_G0278203,DDB_G0283857	7
GO:0000463	maturation of LSU-rRNA from tricistronic rRNA transcript (SSU-rRNA, 5.8S rRNA, LSU-rRNA)	6	4	3.34	0.45599	1.25835	BP	DH1_Bs_vs_DH1_dates_all	DDB_G0281839,DDB_G0289415,DDB_G0276441,DDB_G0292216	4
GO:0000469	cleavage involved in rRNA processing	4	1	0.57	0.45791	1.85585	BP	DH1_Kp21_vs_DH1_dates_all	DDB_G0293576,DDB_G0267850	2
GO:0006511	ubiquitin-dependent protein catabolic process	105	21	20.25	0.465	1.0769	BP	DH1_Mm_vs_DH1_dates_all	DDB_G0284463,DDB_G0292120,DDB_G0293752,DDB_G0274827,DDB_G0291003,DDB_G0284415,DDB_G0277787,DDB_G0291972,DDB_G0271264,DDB_G0284889,DDB_G0270098,DDB_G0288473,DDB_G0276917,DDB_G0270130,DDB_G0289003,DDB_G0289611,DDB_G0290179,DDB_G0281679,DDB_G0278501,DDB_G0292074,DDB_G0286013,DDB_G0270188,DDB_G0280141,DDB_G0289021,DDB_G0284011,DDB_G0285295,DDB_G0291011,DDB_G0271348	28
GO:0000055	ribosomal large subunit export from nucleus	5	2	1.5	0.47297	1.40032	BP	DH1_Bs_vs_DH1_dates_up	DDB_G0274521,DDB_G0271306	2
GO:0007076	mitotic chromosome condensation	8	2	1.54	0.47565	1.34613	BP	DH1_Mm_vs_DH1_dates_all	DDB_G0275129,DDB_G0284499	2
GO:0031153	slug development involved in sorocarp development	75	8	7.48	0.4771	1.19494	BP	DH1_Mm_vs_DH1_dates_up	DDB_G0285165,DDB_G0283149,DDB_G0278613,DDB_G0295675,DDB_G0286963,DDB_G0271638,DDB_G0289351,DDB_G0307042	8
GO:0006260	DNA replication	67	10	9.5	0.48435	1.10797	BP	DH1_Kp21_vs_DH1_dates_all	DDB_G0291788,DDB_G0283205,DDB_G0284015,DDB_G0273139,DDB_G0293564,DDB_G0291872,DDB_G0279737,DDB_G0275929,DDB_G0270442,DDB_G0282191,DDB_G0286623,DDB_G0282731,DDB_G0283857	13
GO:0006284	base-excision repair	9	1	0.64	0.48706	1.60813	BP	DH1_Kp21_vs_DH1_dates_down	DDB_G0275653	1
GO:0006468	protein phosphorylation	230	39	38.44	0.48859	1.10474	BP	DH1_Ka_vs_DH1_dates_down	DDB_G0291842,DDB_G0289001,DDB_G0271022,DDB_G0293184,DDB_G0286353,DDB_G0277831,DDB_G0282895,DDB_G0284045,DDB_G0289483,DDB_G0271682,DDB_G0280995,DDB_G0279831,DDB_G0277667,DDB_G0279343,DDB_G0291664,DDB_G0276157,DDB_G0287585,DDB_G0291918,DDB_G0274503,DDB_G0294533,DDB_G0286465,DDB_G0270102,DDB_G0294515,DDB_G0277145,DDB_G0278723,DDB_G0270666,DDB_G0278457,DDB_G0280131,DDB_G0276893,DDB_G0281745,DDB_G0276…	54
GO:0043087	regulation of GTPase activity	37	11	10.56	0.49879	1.14793	BP	DH1_Ka_vs_DH1_dates_all	DDB_G0275731,DDB_G0277967,DDB_G0291021,DDB_G0291840,DDB_G0284177,DDB_G0289483,DDB_G0269252,DDB_G0283139,DDB_G0271734,DDB_G0289665,DDB_G0287585,DDB_G0269934,DDB_G0279649,DDB_G0278181,DDB_G0275185,DDB_G0281739,DDB_G0276893,DDB_G0278755,DDB_G0289675,DDB_G0276963,DDB_G0288405,DDB_G0293434,DDB_G0273397,DDB_G0277143,DDB_G0283227	25
GO:0055114	oxidation-reduction process	350	33	32.58	0.49886	0.977534	BP	DH1_Mm_vs_DH1_dates_down	DDB_G0276331,DDB_G0285053,DDB_G0282993,DDB_G0272394,DDB_G0272634,DDB_G0290479,DDB_G0269588,DDB_G0278157,DDB_G0272210,DDB_G0292566,DDB_G0277837,DDB_G0283271,DDB_G0287101,DDB_G0294020,DDB_G0285267,DDB_G0285783,DDB_G0291866,DDB_G0273031,DDB_G0287227,DDB_G0267420,DDB_G0276615,DDB_G0292104,DDB_G0286171,DDB_G0267552,DDB_G0275537,DDB_G0291173,DDB_G0288647,DDB_G0286755,DDB_G0269892,DDB_G0274859,DDB_G0287…	37
GO:0055114	oxidation-reduction process	350	50	49.65	0.50417	1.06049	BP	DH1_Kp21_vs_DH1_dates_all	DDB_G0292328,DDB_G0292378,DDB_G0292380,DDB_G0292250,DDB_G0294018,DDB_G0294026,DDB_G0294030,DDB_G0277839,DDB_G0283271,DDB_G0294052,DDB_G0288127,DDB_G0294028,DDB_G0285575,DDB_G0290343,DDB_G0276331,DDB_G0281783,DDB_G0287513,DDB_G0278803,DDB_G0285501,DDB_G0281383,DDB_G0278893,DDB_G0277837,DDB_G0283173,DDB_G0288903,DDB_G0284409,DDB_G0275029,DDB_G0287353,DDB_G0286669,DDB_G0289265,DDB_G0287723,DDB_G0288…	53
GO:0051301	cell division	61	9	8.65	0.50558	1.09526	BP	DH1_Kp21_vs_DH1_dates_all	DDB_G0285939,DDB_G0293198,DDB_G0268622,DDB_G0292806,DDB_G0267690,DDB_G0289483,DDB_G0275929,DDB_G0293008,DDB_G0286233,DDB_G0275495,DDB_G0271628,DDB_G0268258,DDB_G0272869,DDB_G0279407,DDB_G0289173,DDB_G0270784,DDB_G0267406,DDB_G0283857,DDB_G0292134,DDB_G0283767	20
GO:0016226	iron-sulfur cluster assembly	14	2	1.66	0.5069	1.35416	BP	DH1_Ka_vs_DH1_dates_up	DDB_G0285251,DDB_G0285011	2
GO:0006310	DNA recombination	48	14	13.7	0.5171	1.12619	BP	DH1_Ka_vs_DH1_dates_all	DDB_G0293300,DDB_G0273139,DDB_G0269406,DDB_G0293564,DDB_G0276073,DDB_G0278203,DDB_G0272158,DDB_G0285353,DDB_G0294080,DDB_G0268430,DDB_G0292760,DDB_G0279737,DDB_G0292130,DDB_G0267748,DDB_G0293212,DDB_G0290919,DDB_G0281683,DDB_G0274493,DDB_G0283857,DDB_G0286303,DDB_G0290503,DDB_G0270418,DDB_G0287069	23
GO:0006094	gluconeogenesis	10	2	1.67	0.51742	1.30302	BP	DH1_Ka_vs_DH1_dates_down	DDB_G0270836,DDB_G0272787	2
GO:0046513	ceramide biosynthetic process	7	1	0.7	0.52121	1.60037	BP	DH1_Mm_vs_DH1_dates_up	DDB_G0269738	1
GO:0019953	sexual reproduction	82	6	5.78	0.52525	1.11514	BP	DH1_Kp21_vs_DH1_dates_up	DDB_G0274429,DDB_G0287167,DDB_G0270060,DDB_G0270058,DDB_G0273043,DDB_G0279325	6
GO:0055085	transmembrane transport	117	14	13.85	0.52723	1.13425	BP	DH1_Ka_vs_DH1_dates_up	DDB_G0293646,DDB_G0287843,DDB_G0267704,DDB_G0288055,DDB_G0293416,DDB_G0272120,DDB_G0275813,DDB_G0293130,DDB_G0284867,DDB_G0275701,DDB_G0277401,DDB_G0293194,DDB_G0269352,DDB_G0291412,DDB_G0294014,DDB_G0294016,DDB_G0283763,DDB_G0287627,DDB_G0292412,DDB_G0280539,DDB_G0292132,DDB_G0275711,DDB_G0284943,DDB_G0286121	24
GO:0008333	endosome to lysosome transport	5	1	0.71	0.53494	1.48468	BP	DH1_Kp21_vs_DH1_dates_all	DDB_G0277173	1
GO:0031288	sorocarp morphogenesis	68	38	37.89	0.54006	1.05479	BP	DH1_Bs_vs_DH1_dates_all	DDB_G0289521,DDB_G0287461,DDB_G0270826,DDB_G0285253,DDB_G0287585,DDB_G0284867,DDB_G0284331,DDB_G0277849,DDB_G0274743,DDB_G0290853,DDB_G0283907,DDB_G0282103,DDB_G0285939,DDB_G0293436,DDB_G0269154,DDB_G0274115,DDB_G0270994,DDB_G0289881,DDB_G0269208,DDB_G0291245,DDB_G0267428,DDB_G0291303,DDB_G0267436,DDB_G0287589,DDB_G0275687,DDB_G0269210,DDB_G0276025,DDB_G0267426,DDB_G0275695,DDB_G0286191,DDB_G0269…	40
GO:0006098	pentose-phosphate shunt	8	1	0.74	0.54294	1.29597	BP	DH1_Mm_vs_DH1_dates_down	DDB_G0278275,DDB_G0285311	2
GO:0005975	carbohydrate metabolic process	102	12	12.07	0.55702	1.11519	BP	DH1_Ka_vs_DH1_dates_up	DDB_G0288127,DDB_G0271678,DDB_G0292810,DDB_G0281383,DDB_G0283247,DDB_G0287569,DDB_G0290207,DDB_G0292994,DDB_G0280897,DDB_G0275887,DDB_G0275153,DDB_G0282759,DDB_G0292104,DDB_G0267426,DDB_G0288655,DDB_G0283951,DDB_G0284975,DDB_G0290279	18
GO:0046488	phosphatidylinositol metabolic process	8	1	0.8	0.56911	1.40032	BP	DH1_Mm_vs_DH1_dates_up	DDB_G0283615,DDB_G0288485,DDB_G0286221,DDB_G0291490	4
GO:0006099	tricarboxylic acid cycle	25	14	13.93	0.57173	1.05702	BP	DH1_Bs_vs_DH1_dates_all	DDB_G0288127,DDB_G0272208,DDB_G0287723,DDB_G0275311,DDB_G0290207,DDB_G0275887,DDB_G0280495,DDB_G0276965,DDB_G0280255,DDB_G0293872,DDB_G0275115,DDB_G0271344,DDB_G0280353,DDB_G0267426	14
GO:0035023	regulation of Rho protein signal transduction	46	13	13.13	0.5737	1.09122	BP	DH1_Ka_vs_DH1_dates_all	DDB_G0282475,DDB_G0278147,DDB_G0291007,DDB_G0274889,DDB_G0288377,DDB_G0282381,DDB_G0269934,DDB_G0294533,DDB_G0293396,DDB_G0291978,DDB_G0291085,DDB_G0293978,DDB_G0290023	13
GO:0050830	defense response to Gram-positive bacterium	4	1	0.77	0.57576	1.34613	BP	DH1_Mm_vs_DH1_dates_all	DDB_G0275119	1
GO:0007165	signal transduction	330	46	46.81	0.583	1.03478	BP	DH1_Kp21_vs_DH1_dates_all	DDB_G0286125,DDB_G0287553,DDB_G0271684,DDB_G0289001,DDB_G0278147,DDB_G0284331,DDB_G0293532,DDB_G0286773,DDB_G0272244,DDB_G0271500,DDB_G0282895,DDB_G0293184,DDB_G0271022,DDB_G0275185,DDB_G0284177,DDB_G0268634,DDB_G0274773,DDB_G0275635,DDB_G0292004,DDB_G0282459,DDB_G0277831,DDB_G0268622,DDB_G0269238,DDB_G0271682,DDB_G0294515,DDB_G0269202,DDB_G0287875,DDB_G0274889,DDB_G0293376,DDB_G0267584,DDB_G0285…	63
GO:0046513	ceramide biosynthetic process	7	1	0.83	0.58645	1.35416	BP	DH1_Ka_vs_DH1_dates_up	DDB_G0269738	1
GO:0007186	G protein-coupled receptor signaling pathway	37	7	7.13	0.58938	1.01869	BP	DH1_Mm_vs_DH1_dates_all	DDB_G0283615,DDB_G0272244,DDB_G0273069,DDB_G0288481,DDB_G0286353,DDB_G0281211,DDB_G0286643,DDB_G0272799,DDB_G0291356	9
GO:0006869	lipid transport	12	1	0.86	0.58965	1.2061	BP	DH1_Kp21_vs_DH1_dates_down	DDB_G0291994	1
GO:0045899	positive regulation of RNA polymerase II transcriptional preinitiation complex assembly	6	1	0.85	0.60105	1.23723	BP	DH1_Kp21_vs_DH1_dates_all	DDB_G0270784	1
GO:0090307	mitotic spindle assembly	6	1	0.85	0.60105	1.23723	BP	DH1_Kp21_vs_DH1_dates_all	DDB_G0290509	1
GO:0051103	DNA ligation involved in DNA repair	10	2	1.93	0.60263	1.0769	BP	DH1_Mm_vs_DH1_dates_all	DDB_G0292820,DDB_G0284493	2
GO:0008333	endosome to lysosome transport	5	3	2.79	0.60638	1.13252	BP	DH1_Bs_vs_DH1_dates_all	DDB_G0275573,DDB_G0284951,DDB_G0275429	3
GO:0016226	iron-sulfur cluster assembly	14	2	1.99	0.61147	1.06049	BP	DH1_Kp21_vs_DH1_dates_all	DDB_G0285251,DDB_G0285011	2
GO:0042244	spore wall assembly	74	7	7.38	0.61866	1.05971	BP	DH1_Mm_vs_DH1_dates_up	DDB_G0283149,DDB_G0278613,DDB_G0295675,DDB_G0286963,DDB_G0271638,DDB_G0289351,DDB_G0307042	7
GO:0007186	G protein-coupled receptor signaling pathway	37	5	5.25	0.61957	1.00316	BP	DH1_Kp21_vs_DH1_dates_all	DDB_G0271684,DDB_G0272244,DDB_G0271022,DDB_G0282459,DDB_G0277831,DDB_G0281211,DDB_G0277223	7
GO:0006511	ubiquitin-dependent protein catabolic process	105	7	7.4	0.61983	1.01602	BP	DH1_Kp21_vs_DH1_dates_up	DDB_G0292120,DDB_G0281679,DDB_G0286357,DDB_G0274827,DDB_G0270552,DDB_G0270130,DDB_G0291972,DDB_G0292264,DDB_G0270784	9
GO:0006094	gluconeogenesis	10	1	0.93	0.62436	1.03678	BP	DH1_Mm_vs_DH1_dates_down	DDB_G0285311	1
GO:0030433	ubiquitin-dependent ERAD pathway	22	4	4.24	0.63791	0.979004	BP	DH1_Mm_vs_DH1_dates_all	DDB_G0284415,DDB_G0276917,DDB_G0289003,DDB_G0284011	4
GO:0043161	proteasome-mediated ubiquitin-dependent protein catabolic process	53	7	7.52	0.64264	0.98045	BP	DH1_Kp21_vs_DH1_dates_all	DDB_G0292120,DDB_G0281679,DDB_G0286357,DDB_G0270552,DDB_G0270130,DDB_G0284463,DDB_G0292264,DDB_G0277787,DDB_G0285131,DDB_G0270784	10
GO:0015031	protein transport	168	31	32.39	0.64412	0.993572	BP	DH1_Mm_vs_DH1_dates_all	DDB_G0271488,DDB_G0274943,DDB_G0282929,DDB_G0284347,DDB_G0284389,DDB_G0289029,DDB_G0277993,DDB_G0290087,DDB_G0275573,DDB_G0285375,DDB_G0267394,DDB_G0271980,DDB_G0295665,DDB_G0286191,DDB_G0287553,DDB_G0271534,DDB_G0287993,DDB_G0287733,DDB_G0281137,DDB_G0275381,DDB_G0289573,DDB_G0286797,DDB_G0277173,DDB_G0283139,DDB_G0281403,DDB_G0271096,DDB_G0270316,DDB_G0273149,DDB_G0287543,DDB_G0283763,DDB_G0286…	58
GO:0000070	mitotic sister chromatid segregation	11	2	2.12	0.65683	0.979004	BP	DH1_Mm_vs_DH1_dates_all	DDB_G0283607,DDB_G0270150,DDB_G0273201,DDB_G0271400,DDB_G0292134,DDB_G0275129,DDB_G0292676,DDB_G0284499,DDB_G0275929,DDB_G0284003	10
GO:0046513	ceramide biosynthetic process	7	2	2.1	0.67208	1.00023	BP	DH1_Bs_vs_DH1_dates_up	DDB_G0269738,DDB_G0268330	2
GO:0006284	base-excision repair	9	1	1.07	0.67883	1.05324	BP	DH1_Ka_vs_DH1_dates_up	DDB_G0277247	1
GO:0035023	regulation of Rho protein signal transduction	46	8	8.87	0.68733	0.936438	BP	DH1_Mm_vs_DH1_dates_all	DDB_G0288377,DDB_G0282475,DDB_G0278147,DDB_G0291007,DDB_G0291077,DDB_G0279733,DDB_G0291085,DDB_G0278417	8
GO:0006869	lipid transport	12	1	1.12	0.69133	0.863982	BP	DH1_Mm_vs_DH1_dates_down	DDB_G0278295	1
GO:0006099	tricarboxylic acid cycle	25	2	2.33	0.69164	0.829423	BP	DH1_Mm_vs_DH1_dates_down	DDB_G0278157,DDB_G0272210	2
GO:0000469	cleavage involved in rRNA processing	4	1	1.03	0.69495	1.02398	BP	DH1_Bs_vs_DH1_dates_down	DDB_G0280251,DDB_G0267850	2
GO:0031118	rRNA pseudouridine synthesis	4	1	1.03	0.69495	1.02398	BP	DH1_Bs_vs_DH1_dates_down	DDB_G0267850	1
GO:0031120	snRNA pseudouridine synthesis	4	1	1.03	0.69495	1.02398	BP	DH1_Bs_vs_DH1_dates_down	DDB_G0267850	1
GO:0006272	leading strand elongation	8	1	1.13	0.70648	0.927926	BP	DH1_Kp21_vs_DH1_dates_all	DDB_G0282191	1
GO:0007076	mitotic chromosome condensation	8	1	1.13	0.70648	0.927926	BP	DH1_Kp21_vs_DH1_dates_all	DDB_G0279329	1
GO:0031153	slug development involved in sorocarp development	75	13	14.46	0.71371	0.933317	BP	DH1_Mm_vs_DH1_dates_all	DDB_G0285165,DDB_G0283149,DDB_G0280117,DDB_G0278613,DDB_G0295675,DDB_G0268352,DDB_G0286353,DDB_G0286963,DDB_G0271638,DDB_G0289351,DDB_G0276847,DDB_G0280511,DDB_G0307042	13
GO:0009253	peptidoglycan catabolic process	10	1	1.18	0.717	0.947912	BP	DH1_Ka_vs_DH1_dates_up	DDB_G0274291	1
GO:0019835	cytolysis	10	1	1.18	0.717	0.947912	BP	DH1_Ka_vs_DH1_dates_up	DDB_G0274291	1
GO:0006096	glycolytic process	17	2	2.41	0.71826	0.873342	BP	DH1_Kp21_vs_DH1_dates_all	DDB_G0288127,DDB_G0274597,DDB_G0281523	3
GO:0000463	maturation of LSU-rRNA from tricistronic rRNA transcript (SSU-rRNA, 5.8S rRNA, LSU-rRNA)	6	1	1.16	0.72386	0.89742	BP	DH1_Mm_vs_DH1_dates_all	DDB_G0288349	1
GO:0055085	transmembrane transport	117	31	33.4	0.72595	1.02306	BP	DH1_Ka_vs_DH1_dates_all	DDB_G0295753,DDB_G0293646,DDB_G0287843,DDB_G0267704,DDB_G0288055,DDB_G0293416,DDB_G0284331,DDB_G0267924,DDB_G0272120,DDB_G0275813,DDB_G0277269,DDB_G0292432,DDB_G0293130,DDB_G0286429,DDB_G0276261,DDB_G0284867,DDB_G0275701,DDB_G0284225,DDB_G0277401,DDB_G0287297,DDB_G0278575,DDB_G0293194,DDB_G0269352,DDB_G0291412,DDB_G0294014,DDB_G0294016,DDB_G0283763,DDB_G0287627,DDB_G0279943,DDB_G0292412,DDB_G0292…	49
GO:0031288	sorocarp morphogenesis	68	4	4.85	0.72804	0.851362	BP	DH1_Kp21_vs_DH1_dates_down	DDB_G0284331,DDB_G0270826,DDB_G0285939,DDB_G0289483,DDB_G0283907,DDB_G0293450	6
GO:0051603	proteolysis involved in cellular protein catabolic process	133	8	9.37	0.73502	0.916709	BP	DH1_Kp21_vs_DH1_dates_up	DDB_G0292120,DDB_G0281679,DDB_G0286357,DDB_G0274827,DDB_G0270552,DDB_G0287851,DDB_G0270130,DDB_G0291972,DDB_G0292398,DDB_G0292264,DDB_G0270784	11
GO:0006270	DNA replication initiation	13	1	1.3	0.74581	0.861738	BP	DH1_Mm_vs_DH1_dates_up	DDB_G0284771	1
GO:0043087	regulation of GTPase activity	37	6	7.13	0.74632	0.873165	BP	DH1_Mm_vs_DH1_dates_all	DDB_G0271734,DDB_G0275731,DDB_G0278755,DDB_G0281137,DDB_G0285641,DDB_G0283139,DDB_G0279649,DDB_G0293510,DDB_G0281739,DDB_G0291840,DDB_G0276963,DDB_G0289675,DDB_G0277967	13
GO:0051603	proteolysis involved in cellular protein catabolic process	133	8	9.49	0.74788	0.870566	BP	DH1_Kp21_vs_DH1_dates_down	DDB_G0286015,DDB_G0278721,DDB_G0286021,DDB_G0283921,DDB_G0279263,DDB_G0276887,DDB_G0284463,DDB_G0277787,DDB_G0285131	9
GO:0006284	base-excision repair	9	1	1.28	0.74826	0.824823	BP	DH1_Kp21_vs_DH1_dates_all	DDB_G0275653	1
GO:0043327	chemotaxis to cAMP	70	4	5	0.74907	0.827037	BP	DH1_Kp21_vs_DH1_dates_down	DDB_G0270430,DDB_G0286773,DDB_G0287875,DDB_G0289483,DDB_G0293544,DDB_G0279407	6
GO:0006869	lipid transport	12	6	6.69	0.75626	0.943764	BP	DH1_Bs_vs_DH1_dates_all	DDB_G0269380,DDB_G0284681,DDB_G0271140,DDB_G0291994,DDB_G0293436,DDB_G0291245,DDB_G0267438,DDB_G0293194,DDB_G0282959,DDB_G0276375,DDB_G0270356,DDB_G0278277	12
GO:0006096	glycolytic process	17	4	4.85	0.76059	0.908526	BP	DH1_Ka_vs_DH1_dates_all	DDB_G0288127,DDB_G0274597,DDB_G0283247,DDB_G0292994,DDB_G0275153	5
GO:0043087	regulation of GTPase activity	37	19	20.62	0.76064	0.969271	BP	DH1_Bs_vs_DH1_dates_all	DDB_G0281739,DDB_G0269934,DDB_G0285641,DDB_G0275731,DDB_G0279649,DDB_G0291021,DDB_G0278755,DDB_G0283139,DDB_G0269252,DDB_G0274243,DDB_G0291115,DDB_G0286773,DDB_G0288405,DDB_G0277675,DDB_G0287379,DDB_G0277967,DDB_G0278181,DDB_G0287585,DDB_G0284571,DDB_G0284329,DDB_G0280527,DDB_G0291840,DDB_G0282395,DDB_G0281137,DDB_G0284839,DDB_G0274211,DDB_G0276963,DDB_G0288811,DDB_G0276833,DDB_G0288771,DDB_G0289…	43
GO:0031118	rRNA pseudouridine synthesis	4	1	1.2	0.7609	0.875203	BP	DH1_Bs_vs_DH1_dates_up	DDB_G0289699,DDB_G0279013,DDB_G0276449,DDB_G0280463	4
GO:0031120	snRNA pseudouridine synthesis	4	1	1.2	0.7609	0.875203	BP	DH1_Bs_vs_DH1_dates_up	DDB_G0289699	1
GO:0031118	rRNA pseudouridine synthesis	4	2	2.23	0.76822	0.943764	BP	DH1_Bs_vs_DH1_dates_all	DDB_G0289699,DDB_G0279013,DDB_G0276449,DDB_G0280463,DDB_G0267850	5
GO:0031120	snRNA pseudouridine synthesis	4	2	2.23	0.76822	0.943764	BP	DH1_Bs_vs_DH1_dates_all	DDB_G0289699,DDB_G0267850	2
GO:0050830	defense response to Gram-positive bacterium	4	2	2.23	0.76822	0.943764	BP	DH1_Bs_vs_DH1_dates_all	DDB_G0275121,DDB_G0275119	2
GO:0046513	ceramide biosynthetic process	7	1	1.35	0.77724	0.769217	BP	DH1_Mm_vs_DH1_dates_all	DDB_G0269738	1
GO:0055085	transmembrane transport	117	17	19.55	0.7783	0.946639	BP	DH1_Ka_vs_DH1_dates_down	DDB_G0295753,DDB_G0284331,DDB_G0267924,DDB_G0277269,DDB_G0292432,DDB_G0286429,DDB_G0276261,DDB_G0284225,DDB_G0287297,DDB_G0278575,DDB_G0279943,DDB_G0292564,DDB_G0277861,DDB_G0286123,DDB_G0290253,DDB_G0280977,DDB_G0285511,DDB_G0286049,DDB_G0293438,DDB_G0280059,DDB_G0287009,DDB_G0278609,DDB_G0271672,DDB_G0280973,DDB_G0291312	25
GO:0016226	iron-sulfur cluster assembly	14	2	2.7	0.78437	0.769217	BP	DH1_Mm_vs_DH1_dates_all	DDB_G0285251,DDB_G0285011	2
GO:0042244	spore wall assembly	74	4	5.28	0.78738	0.782333	BP	DH1_Kp21_vs_DH1_dates_down	DDB_G0280117,DDB_G0272364,DDB_G0283993,DDB_G0268420	4
GO:0019953	sexual reproduction	82	6	7.63	0.79117	0.758619	BP	DH1_Mm_vs_DH1_dates_down	DDB_G0282701,DDB_G0286015,DDB_G0289907,DDB_G0288533,DDB_G0291856,DDB_G0277855,DDB_G0281207	7
GO:0031153	slug development involved in sorocarp development	75	4	5.35	0.7962	0.771902	BP	DH1_Kp21_vs_DH1_dates_down	DDB_G0280117,DDB_G0272364,DDB_G0283993,DDB_G0268420	4
GO:0016573	histone acetylation	22	1	1.55	0.80125	0.69274	BP	DH1_Kp21_vs_DH1_dates_up	DDB_G0290449	1
GO:0035023	regulation of Rho protein signal transduction	46	5	6.52	0.80303	0.806892	BP	DH1_Kp21_vs_DH1_dates_all	DDB_G0278147,DDB_G0274889,DDB_G0294533,DDB_G0282475,DDB_G0288377	5
GO:0051603	proteolysis involved in cellular protein catabolic process	133	16	18.87	0.80385	0.893042	BP	DH1_Kp21_vs_DH1_dates_all	DDB_G0286015,DDB_G0292120,DDB_G0281679,DDB_G0286357,DDB_G0274827,DDB_G0278721,DDB_G0270552,DDB_G0287851,DDB_G0286021,DDB_G0283921,DDB_G0279263,DDB_G0276887,DDB_G0270130,DDB_G0291972,DDB_G0292398,DDB_G0284463,DDB_G0292264,DDB_G0277787,DDB_G0285131,DDB_G0270784	20
GO:0030433	ubiquitin-dependent ERAD pathway	22	1	1.57	0.8054	0.657871	BP	DH1_Kp21_vs_DH1_dates_down	DDB_G0285131	1
GO:0006284	base-excision repair	9	2	2.7	0.80549	0.777958	BP	DH1_Bs_vs_DH1_dates_up	DDB_G0277247,DDB_G0292618	2
GO:0006096	glycolytic process	17	1	1.58	0.81123	0.60987	BP	DH1_Mm_vs_DH1_dates_down	DDB_G0274597,DDB_G0285311	2
GO:0006098	pentose-phosphate shunt	8	1	1.54	0.82033	0.673065	BP	DH1_Mm_vs_DH1_dates_all	DDB_G0278275,DDB_G0285311	2
GO:0046488	phosphatidylinositol metabolic process	8	1	1.54	0.82033	0.673065	BP	DH1_Mm_vs_DH1_dates_all	DDB_G0283615,DDB_G0288485,DDB_G0286221,DDB_G0277455,DDB_G0275125,DDB_G0291490	6
GO:0043327	chemotaxis to cAMP	70	11	13.5	0.82084	0.846139	BP	DH1_Mm_vs_DH1_dates_all	DDB_G0270430,DDB_G0287875,DDB_G0288485,DDB_G0278733,DDB_G0292592,DDB_G0271142,DDB_G0294557,DDB_G0286353,DDB_G0276963,DDB_G0291356,DDB_G0287507	11
GO:0016573	histone acetylation	22	3	4.24	0.82676	0.734253	BP	DH1_Mm_vs_DH1_dates_all	DDB_G0293300,DDB_G0278681,DDB_G0284641,DDB_G0274269	4
GO:0000463	maturation of LSU-rRNA from tricistronic rRNA transcript (SSU-rRNA, 5.8S rRNA, LSU-rRNA)	6	1	1.54	0.83167	0.682653	BP	DH1_Bs_vs_DH1_dates_down	DDB_G0276441	1
GO:0055085	transmembrane transport	117	31	35.16	0.83266	0.927565	BP	DH1_Bs_vs_DH1_dates_up	DDB_G0273071,DDB_G0272120,DDB_G0270196,DDB_G0287843,DDB_G0277155,DDB_G0284249,DDB_G0291412,DDB_G0274553,DDB_G0286611,DDB_G0284473,DDB_G0285541,DDB_G0287127,DDB_G0275813,DDB_G0272931,DDB_G0267454,DDB_G0274381,DDB_G0293130,DDB_G0267704,DDB_G0284867,DDB_G0293416,DDB_G0284943,DDB_G0287593,DDB_G0293646,DDB_G0293074,DDB_G0292034,DDB_G0286033,DDB_G0269118,DDB_G0273483,DDB_G0294014,DDB_G0291141,DDB_G0284…	59
GO:0000462	maturation of SSU-rRNA from tricistronic rRNA transcript (SSU-rRNA, 5.8S rRNA, LSU-rRNA)	25	1	1.76	0.84075	0.609611	BP	DH1_Kp21_vs_DH1_dates_up	DDB_G0293576,DDB_G0270202	2
GO:0006869	lipid transport	12	1	1.7	0.84126	0.618617	BP	DH1_Kp21_vs_DH1_dates_all	DDB_G0269380,DDB_G0291994	2
GO:0031153	slug development involved in sorocarp development	75	5	6.98	0.84301	0.691186	BP	DH1_Mm_vs_DH1_dates_down	DDB_G0280117,DDB_G0268352,DDB_G0286353,DDB_G0276847,DDB_G0280511	5
GO:0015031	protein transport	168	9	11.99	0.86372	0.775348	BP	DH1_Kp21_vs_DH1_dates_down	DDB_G0288387,DDB_G0268886,DDB_G0285939,DDB_G0286725,DDB_G0287777,DDB_G0267422,DDB_G0287543,DDB_G0287211,DDB_G0268258,DDB_G0282897,DDB_G0273149,DDB_G0289173,DDB_G0269982	13
GO:0031288	sorocarp morphogenesis	68	14	17.45	0.86881	0.843277	BP	DH1_Bs_vs_DH1_dates_down	DDB_G0270826,DDB_G0285253,DDB_G0287585,DDB_G0284331,DDB_G0274743,DDB_G0283907,DDB_G0285939,DDB_G0293436,DDB_G0269208,DDB_G0291245,DDB_G0291303,DDB_G0267436,DDB_G0276025,DDB_G0293450,DDB_G0281391,DDB_G0267432	16
GO:0042244	spore wall assembly	74	11	14.27	0.87275	0.800402	BP	DH1_Mm_vs_DH1_dates_all	DDB_G0283149,DDB_G0280117,DDB_G0278613,DDB_G0295675,DDB_G0268352,DDB_G0286963,DDB_G0271638,DDB_G0289351,DDB_G0276847,DDB_G0280511,DDB_G0307042	11
GO:0000055	ribosomal large subunit export from nucleus	5	2	2.79	0.87612	0.755011	BP	DH1_Bs_vs_DH1_dates_all	DDB_G0274521,DDB_G0271306	2
GO:0019953	sexual reproduction	82	41	45.69	0.87982	0.943764	BP	DH1_Bs_vs_DH1_dates_all	DDB_G0272492,DDB_G0291856,DDB_G0286015,DDB_G0282701,DDB_G0283137,DDB_G0289907,DDB_G0278919,DDB_G0290061,DDB_G0273043,DDB_G0272592,DDB_G0291330,DDB_G0277855,DDB_G0279163,DDB_G0274149,DDB_G0288533,DDB_G0276035,DDB_G0290063,DDB_G0269354,DDB_G0291027,DDB_G0269222,DDB_G0291045,DDB_G0279325,DDB_G0272897,DDB_G0286867,DDB_G0280779,DDB_G0269040,DDB_G0292812,DDB_G0281207,DDB_G0274427,DDB_G0288815,DDB_G0282…	42
GO:0006468	protein phosphorylation	230	17	21.41	0.88257	0.766315	BP	DH1_Mm_vs_DH1_dates_down	DDB_G0289001,DDB_G0293184,DDB_G0276459,DDB_G0282895,DDB_G0277907,DDB_G0292592,DDB_G0284181,DDB_G0270658,DDB_G0271682,DDB_G0281745,DDB_G0277667,DDB_G0287853,DDB_G0291842,DDB_G0286353,DDB_G0284045,DDB_G0276963,DDB_G0271550,DDB_G0274821,DDB_G0280995,DDB_G0271642,DDB_G0276157,DDB_G0274503,DDB_G0279343	23
GO:0006094	gluconeogenesis	10	1	1.93	0.88315	0.538452	BP	DH1_Mm_vs_DH1_dates_all	DDB_G0285311	1
GO:0090307	mitotic spindle assembly	6	1	1.8	0.88322	0.583469	BP	DH1_Bs_vs_DH1_dates_up	DDB_G0276355	1
GO:0006468	protein phosphorylation	230	120	128.15	0.88707	0.984797	BP	DH1_Bs_vs_DH1_dates_all	DDB_G0276459,DDB_G0281745,DDB_G0287853,DDB_G0278909,DDB_G0294533,DDB_G0293932,DDB_G0293184,DDB_G0277539,DDB_G0279417,DDB_G0291842,DDB_G0279831,DDB_G0278487,DDB_G0283081,DDB_G0280995,DDB_G0280131,DDB_G0283265,DDB_G0289001,DDB_G0282895,DDB_G0284045,DDB_G0284611,DDB_G0277391,DDB_G0286557,DDB_G0286773,DDB_G0279343,DDB_G0274503,DDB_G0276043,DDB_G0268620,DDB_G0270102,DDB_G0290687,DDB_G0271682,DDB_G0283…	147
GO:0007264	small GTPase mediated signal transduction	181	29	34.9	0.89772	0.862713	BP	DH1_Mm_vs_DH1_dates_all	DDB_G0274943,DDB_G0288377,DDB_G0282475,DDB_G0269174,DDB_G0271734,DDB_G0271980,DDB_G0270340,DDB_G0278147,DDB_G0287553,DDB_G0291007,DDB_G0291077,DDB_G0271868,DDB_G0290901,DDB_G0279733,DDB_G0278449,DDB_G0286553,DDB_G0277897,DDB_G0270124,DDB_G0277791,DDB_G0280043,DDB_G0276007,DDB_G0291085,DDB_G0289435,DDB_G0287211,DDB_G0278417,DDB_G0285953,DDB_G0276963,DDB_G0269262,DDB_G0267830,DDB_G0289103,DDB_G0292…	31
GO:0006511	ubiquitin-dependent protein catabolic process	105	11	14.89	0.89999	0.77769	BP	DH1_Kp21_vs_DH1_dates_all	DDB_G0292120,DDB_G0281679,DDB_G0286357,DDB_G0274827,DDB_G0270552,DDB_G0279263,DDB_G0276887,DDB_G0270130,DDB_G0291972,DDB_G0284463,DDB_G0292264,DDB_G0277787,DDB_G0285131,DDB_G0270784	14
GO:0043161	proteasome-mediated ubiquitin-dependent protein catabolic process	53	2	3.78	0.90248	0.546157	BP	DH1_Kp21_vs_DH1_dates_down	DDB_G0284463,DDB_G0277787,DDB_G0285131	3
GO:0031288	sorocarp morphogenesis	68	8	11.36	0.90375	0.766483	BP	DH1_Ka_vs_DH1_dates_down	DDB_G0270826,DDB_G0285939,DDB_G0289483,DDB_G0284331,DDB_G0269208,DDB_G0291303,DDB_G0287585,DDB_G0291245,DDB_G0293436,DDB_G0293450,DDB_G0267432	11
GO:0005975	carbohydrate metabolic process	102	21	26.18	0.90859	0.843277	BP	DH1_Bs_vs_DH1_dates_down	DDB_G0279927,DDB_G0274181,DDB_G0293492,DDB_G0286277,DDB_G0287033,DDB_G0281313,DDB_G0292206,DDB_G0273175,DDB_G0269274,DDB_G0271342,DDB_G0281609,DDB_G0287631,DDB_G0279145,DDB_G0267674,DDB_G0278259,DDB_G0277943,DDB_G0267462,DDB_G0280145,DDB_G0280371,DDB_G0269790,DDB_G0292920,DDB_G0276253,DDB_G0271490,DDB_G0289953,DDB_G0284187,DDB_G0278551,DDB_G0293566,DDB_G0286039,DDB_G0291324,DDB_G0279995,DDB_G0284…	31
GO:0043327	chemotaxis to cAMP	70	34	39	0.91033	0.916799	BP	DH1_Bs_vs_DH1_dates_all	DDB_G0287875,DDB_G0273399,DDB_G0274607,DDB_G0270430,DDB_G0294557,DDB_G0283081,DDB_G0285253,DDB_G0284611,DDB_G0274109,DDB_G0286557,DDB_G0272344,DDB_G0286773,DDB_G0268620,DDB_G0284171,DDB_G0281471,DDB_G0291356,DDB_G0281385,DDB_G0286353,DDB_G0278733,DDB_G0287585,DDB_G0271676,DDB_G0284329,DDB_G0293084,DDB_G0267588,DDB_G0267962,DDB_G0277399,DDB_G0269918,DDB_G0276963,DDB_G0278727,DDB_G0283349,DDB_G0277…	37
GO:0000462	maturation of SSU-rRNA from tricistronic rRNA transcript (SSU-rRNA, 5.8S rRNA, LSU-rRNA)	25	5	7.51	0.91165	0.700162	BP	DH1_Bs_vs_DH1_dates_up	DDB_G0278751,DDB_G0274521,DDB_G0272732,DDB_G0276815,DDB_G0285875,DDB_G0279601,DDB_G0282803	7
GO:0000462	maturation of SSU-rRNA from tricistronic rRNA transcript (SSU-rRNA, 5.8S rRNA, LSU-rRNA)	25	1	2.33	0.91426	0.414712	BP	DH1_Mm_vs_DH1_dates_down	DDB_G0270316,DDB_G0275473,DDB_G0293700	3
GO:0007264	small GTPase mediated signal transduction	181	20	25.67	0.91844	0.820266	BP	DH1_Kp21_vs_DH1_dates_all	DDB_G0287553,DDB_G0278147,DDB_G0286773,DDB_G0284177,DDB_G0292004,DDB_G0268622,DDB_G0269238,DDB_G0274889,DDB_G0293376,DDB_G0294533,DDB_G0267666,DDB_G0283057,DDB_G0282475,DDB_G0288377,DDB_G0278449,DDB_G0289665,DDB_G0271868,DDB_G0269416,DDB_G0287211,DDB_G0282943,DDB_G0288163,DDB_G0286553,DDB_G0289173	23
GO:0015031	protein transport	168	8	11.84	0.91957	0.725728	BP	DH1_Kp21_vs_DH1_dates_up	DDB_G0287553,DDB_G0290213,DDB_G0283363,DDB_G0269238,DDB_G0275601,DDB_G0284735,DDB_G0274587,DDB_G0295711,DDB_G0275389,DDB_G0286455,DDB_G0276153,DDB_G0277173,DDB_G0294292,DDB_G0274809,DDB_G0270336,DDB_G0283763,DDB_G0286553	17
GO:0055085	transmembrane transport	117	12	16.6	0.9222	0.761375	BP	DH1_Kp21_vs_DH1_dates_all	DDB_G0287297,DDB_G0295753,DDB_G0284331,DDB_G0287593,DDB_G0280539,DDB_G0294016,DDB_G0280055,DDB_G0292256,DDB_G0275813,DDB_G0283479,DDB_G0267924,DDB_G0293416,DDB_G0288055,DDB_G0267508,DDB_G0287959,DDB_G0267704,DDB_G0283329,DDB_G0287589,DDB_G0282897,DDB_G0284867,DDB_G0283763,DDB_G0276943,DDB_G0269964,DDB_G0285541	24
GO:0019953	sexual reproduction	82	5	8.18	0.92494	0.683085	BP	DH1_Mm_vs_DH1_dates_up	DDB_G0277731,DDB_G0268626,DDB_G0279325,DDB_G0287805,DDB_G0289949	5
GO:0042244	spore wall assembly	74	4	6.89	0.92575	0.560421	BP	DH1_Mm_vs_DH1_dates_down	DDB_G0280117,DDB_G0268352,DDB_G0276847,DDB_G0280511	4
GO:0006310	DNA recombination	48	4	6.81	0.92586	0.618617	BP	DH1_Kp21_vs_DH1_dates_all	DDB_G0293300,DDB_G0273139,DDB_G0294080,DDB_G0270428,DDB_G0293070,DDB_G0269406,DDB_G0293564,DDB_G0278203,DDB_G0279737,DDB_G0283857	10
GO:0031153	slug development involved in sorocarp development	75	36	41.79	0.93104	0.906013	BP	DH1_Bs_vs_DH1_dates_all	DDB_G0272364,DDB_G0280429,DDB_G0276847,DDB_G0270708,DDB_G0286353,DDB_G0280117,DDB_G0272849,DDB_G0288251,DDB_G0291474,DDB_G0288869,DDB_G0286881,DDB_G0272450,DDB_G0268180,DDB_G0286677,DDB_G0285323,DDB_G0289113,DDB_G0271636,DDB_G0281231,DDB_G0271692,DDB_G0268412,DDB_G0268352,DDB_G0283869,DDB_G0267692,DDB_G0271638,DDB_G0283993,DDB_G0288957,DDB_G0271034,DDB_G0290835,DDB_G0269322,DDB_G0275747,DDB_G0268…	36
GO:0043327	chemotaxis to cAMP	70	15	19.98	0.93316	0.827408	BP	DH1_Ka_vs_DH1_dates_all	DDB_G0270430,DDB_G0286353,DDB_G0289483,DDB_G0287875,DDB_G0287585,DDB_G0294557,DDB_G0276893,DDB_G0274695,DDB_G0291356,DDB_G0276963,DDB_G0269364,DDB_G0293434,DDB_G0287507,DDB_G0275711,DDB_G0277143	15
GO:0043087	regulation of GTPase activity	37	1	2.61	0.93457	0.4119	BP	DH1_Kp21_vs_DH1_dates_up	DDB_G0288205	1
GO:0006508	proteolysis	242	12	17.06	0.93581	0.755716	BP	DH1_Kp21_vs_DH1_dates_up	DDB_G0292120,DDB_G0281679,DDB_G0286357,DDB_G0274827,DDB_G0279433,DDB_G0270552,DDB_G0287851,DDB_G0284757,DDB_G0270130,DDB_G0291972,DDB_G0292398,DDB_G0274809,DDB_G0284597,DDB_G0292264,DDB_G0270252,DDB_G0278929,DDB_G0270784	17
GO:0019953	sexual reproduction	82	6	9.7	0.93669	0.693594	BP	DH1_Ka_vs_DH1_dates_up	DDB_G0274429,DDB_G0287167,DDB_G0273043,DDB_G0270060,DDB_G0277531,DDB_G0270058	6
GO:0016573	histone acetylation	22	1	2.6	0.93827	0.430869	BP	DH1_Ka_vs_DH1_dates_up	DDB_G0290449	1
GO:0005975	carbohydrate metabolic process	102	4	7.19	0.93872	0.597658	BP	DH1_Kp21_vs_DH1_dates_up	DDB_G0279941,DDB_G0288127,DDB_G0281383,DDB_G0281523,DDB_G0276965,DDB_G0287109	6
GO:0007165	signal transduction	330	54	63.63	0.93896	0.881103	BP	DH1_Mm_vs_DH1_dates_all	DDB_G0293532,DDB_G0274943,DDB_G0283615,DDB_G0289001,DDB_G0288377,DDB_G0289445,DDB_G0292736,DDB_G0286125,DDB_G0282475,DDB_G0269174,DDB_G0269202,DDB_G0271734,DDB_G0268638,DDB_G0293184,DDB_G0274423,DDB_G0283867,DDB_G0272244,DDB_G0271980,DDB_G0273069,DDB_G0270340,DDB_G0278147,DDB_G0287553,DDB_G0291007,DDB_G0291077,DDB_G0287875,DDB_G0288485,DDB_G0275731,DDB_G0268876,DDB_G0278755,DDB_G0277115,DDB_G0275…	86
GO:0019953	sexual reproduction	82	11	15.81	0.94041	0.722314	BP	DH1_Mm_vs_DH1_dates_all	DDB_G0277731,DDB_G0282701,DDB_G0268626,DDB_G0286015,DDB_G0289907,DDB_G0288533,DDB_G0279325,DDB_G0287805,DDB_G0291856,DDB_G0277855,DDB_G0289949,DDB_G0281207	12
GO:0016226	iron-sulfur cluster assembly	14	2	4	0.94093	0.551605	BP	DH1_Ka_vs_DH1_dates_all	DDB_G0285251,DDB_G0285011	2
GO:0006418	tRNA aminoacylation for protein translation	33	6	9.42	0.94184	0.702043	BP	DH1_Ka_vs_DH1_dates_all	DDB_G0272236,DDB_G0268100,DDB_G0267604,DDB_G0285759,DDB_G0271906,DDB_G0291740,DDB_G0287803	7
GO:0006511	ubiquitin-dependent protein catabolic process	105	8	12.43	0.9436	0.722219	BP	DH1_Ka_vs_DH1_dates_up	DDB_G0274827,DDB_G0291972,DDB_G0286961,DDB_G0274207,DDB_G0286013,DDB_G0289611,DDB_G0284009,DDB_G0280141,DDB_G0285763,DDB_G0274795	10
GO:0006412	translation	220	34	42.42	0.94859	0.832153	BP	DH1_Mm_vs_DH1_dates_all	DDB_G0287685,DDB_G0294046,DDB_G0286753,DDB_G0273295,DDB_G0273069,DDB_G0284035,DDB_G0279689,DDB_G0278023,DDB_G0290315,DDB_G0277907,DDB_G0278429,DDB_G0282979,DDB_G0275881,DDB_G0279387,DDB_G0270316,DDB_G0280229,DDB_G0288349,DDB_G0282601,DDB_G0274113,DDB_G0277975,DDB_G0279207,DDB_G0276415,DDB_G0290091,DDB_G0293742,DDB_G0271298,DDB_G0275473,DDB_G0279519,DDB_G0272308,DDB_G0292538,DDB_G0293502,DDB_G0287…	43
GO:0015031	protein transport	168	14	19.88	0.94891	0.789927	BP	DH1_Ka_vs_DH1_dates_up	DDB_G0275389,DDB_G0271980,DDB_G0288777,DDB_G0289371,DDB_G0277221,DDB_G0294292,DDB_G0276153,DDB_G0283139,DDB_G0272120,DDB_G0267982,DDB_G0274809,DDB_G0275601,DDB_G0286545,DDB_G0286455,DDB_G0272991,DDB_G0286191,DDB_G0283363,DDB_G0291412,DDB_G0270336,DDB_G0289675,DDB_G0284833,DDB_G0288405,DDB_G0269860,DDB_G0271306,DDB_G0283763,DDB_G0287627,DDB_G0271044,DDB_G0291406,DDB_G0285375,DDB_G0269688,DDB_G0274…	35
GO:0042244	spore wall assembly	74	5	8.76	0.94991	0.640481	BP	DH1_Ka_vs_DH1_dates_up	DDB_G0286677,DDB_G0288869,DDB_G0289113,DDB_G0271638,DDB_G0276939	5
GO:0006511	ubiquitin-dependent protein catabolic process	105	4	7.49	0.9507	0.551358	BP	DH1_Kp21_vs_DH1_dates_down	DDB_G0279263,DDB_G0276887,DDB_G0284463,DDB_G0277787,DDB_G0285131	5
GO:0006418	tRNA aminoacylation for protein translation	33	14	18.39	0.95735	0.800769	BP	DH1_Bs_vs_DH1_dates_all	DDB_G0274159,DDB_G0272236,DDB_G0269454,DDB_G0271906,DDB_G0275263,DDB_G0267604,DDB_G0278293,DDB_G0293956,DDB_G0274371,DDB_G0270152,DDB_G0274545,DDB_G0276721,DDB_G0279715,DDB_G0277295,DDB_G0287141,DDB_G0287803,DDB_G0274567	17
GO:0015031	protein transport	168	17	23.83	0.95877	0.751178	BP	DH1_Kp21_vs_DH1_dates_all	DDB_G0287553,DDB_G0288387,DDB_G0268886,DDB_G0290213,DDB_G0285939,DDB_G0286725,DDB_G0283363,DDB_G0269238,DDB_G0275601,DDB_G0284735,DDB_G0274587,DDB_G0295711,DDB_G0275389,DDB_G0287777,DDB_G0267422,DDB_G0286455,DDB_G0276153,DDB_G0277173,DDB_G0287543,DDB_G0294292,DDB_G0287211,DDB_G0274809,DDB_G0268258,DDB_G0270336,DDB_G0282897,DDB_G0283763,DDB_G0286553,DDB_G0273149,DDB_G0289173,DDB_G0269982	30
GO:0043161	proteasome-mediated ubiquitin-dependent protein catabolic process	53	3	6.27	0.96012	0.536554	BP	DH1_Ka_vs_DH1_dates_up	DDB_G0286961,DDB_G0286013,DDB_G0284009,DDB_G0280141,DDB_G0285763	5
GO:0015031	protein transport	168	10	15.64	0.96165	0.61713	BP	DH1_Mm_vs_DH1_dates_down	DDB_G0274943,DDB_G0277993,DDB_G0295665,DDB_G0271534,DDB_G0275381,DDB_G0289573,DDB_G0281403,DDB_G0271096,DDB_G0270316,DDB_G0273149,DDB_G0287543,DDB_G0283763,DDB_G0282897,DDB_G0279181,DDB_G0281795,DDB_G0277955,DDB_G0287211,DDB_G0289721,DDB_G0272781,DDB_G0282739,DDB_G0286187,DDB_G0283855,DDB_G0277967,DDB_G0285939,DDB_G0267642	25
GO:0015031	protein transport	168	83	93.61	0.9632	0.932528	BP	DH1_Bs_vs_DH1_dates_all	DDB_G0274943,DDB_G0291650,DDB_G0286545,DDB_G0272120,DDB_G0270196,DDB_G0283139,DDB_G0269948,DDB_G0271980,DDB_G0275381,DDB_G0277155,DDB_G0283937,DDB_G0284249,DDB_G0294292,DDB_G0274917,DDB_G0291412,DDB_G0276413,DDB_G0277139,DDB_G0286797,DDB_G0269238,DDB_G0285111,DDB_G0288405,DDB_G0270992,DDB_G0279537,DDB_G0268034,DDB_G0287379,DDB_G0291406,DDB_G0289173,DDB_G0276169,DDB_G0272931,DDB_G0270336,DDB_G0279…	164
GO:0051603	proteolysis involved in cellular protein catabolic process	133	10	15.74	0.9645	0.712716	BP	DH1_Ka_vs_DH1_dates_up	DDB_G0274827,DDB_G0287851,DDB_G0291972,DDB_G0286961,DDB_G0274207,DDB_G0267492,DDB_G0287201,DDB_G0286013,DDB_G0289611,DDB_G0284009,DDB_G0292398,DDB_G0280141,DDB_G0281077,DDB_G0293388,DDB_G0285763,DDB_G0274795	16
GO:0046513	ceramide biosynthetic process	7	2	3.9	0.96746	0.539294	BP	DH1_Bs_vs_DH1_dates_all	DDB_G0269738,DDB_G0268330	2
GO:0006099	tricarboxylic acid cycle	25	2	4.82	0.96774	0.430762	BP	DH1_Mm_vs_DH1_dates_all	DDB_G0278157,DDB_G0272210	2
GO:0009253	peptidoglycan catabolic process	10	1	3.01	0.97221	0.350081	BP	DH1_Bs_vs_DH1_dates_up	DDB_G0274291	1
GO:0016998	cell wall macromolecule catabolic process	10	1	3.01	0.97221	0.350081	BP	DH1_Bs_vs_DH1_dates_up	DDB_G0274291	1
GO:0019835	cytolysis	10	1	3.01	0.97221	0.350081	BP	DH1_Bs_vs_DH1_dates_up	DDB_G0274291	1
GO:0006096	glycolytic process	17	1	3.28	0.97416	0.316736	BP	DH1_Mm_vs_DH1_dates_all	DDB_G0274597,DDB_G0285311	2
GO:0007264	small GTPase mediated signal transduction	181	41	51.67	0.97432	0.874644	BP	DH1_Ka_vs_DH1_dates_all	DDB_G0274943,DDB_G0282475,DDB_G0270340,DDB_G0278147,DDB_G0292004,DDB_G0275093,DDB_G0271980,DDB_G0293376,DDB_G0291007,DDB_G0284177,DDB_G0274889,DDB_G0286555,DDB_G0269252,DDB_G0288377,DDB_G0278449,DDB_G0271734,DDB_G0282381,DDB_G0270122,DDB_G0289665,DDB_G0268888,DDB_G0277381,DDB_G0269934,DDB_G0294533,DDB_G0290901,DDB_G0288163,DDB_G0285953,DDB_G0293396,DDB_G0276549,DDB_G0291978,DDB_G0291085,DDB_G0281…	47
GO:0007165	signal transduction	330	80	94.2	0.975	0.936057	BP	DH1_Ka_vs_DH1_dates_all	DDB_G0274943,DDB_G0272244,DDB_G0293532,DDB_G0274773,DDB_G0289001,DDB_G0282475,DDB_G0269202,DDB_G0282459,DDB_G0270340,DDB_G0275731,DDB_G0271022,DDB_G0278147,DDB_G0293184,DDB_G0286353,DDB_G0292004,DDB_G0275167,DDB_G0270056,DDB_G0275093,DDB_G0289445,DDB_G0271980,DDB_G0291021,DDB_G0288777,DDB_G0277831,DDB_G0291840,DDB_G0282895,DDB_G0293376,DDB_G0291007,DDB_G0284045,DDB_G0284177,DDB_G0271682,DDB_G0274…	121
GO:0000462	maturation of SSU-rRNA from tricistronic rRNA transcript (SSU-rRNA, 5.8S rRNA, LSU-rRNA)	25	1	3.55	0.97864	0.296936	BP	DH1_Kp21_vs_DH1_dates_all	DDB_G0293576,DDB_G0270202	2
GO:0006468	protein phosphorylation	230	15	22.94	0.97964	0.730604	BP	DH1_Mm_vs_DH1_dates_up	DDB_G0291918,DDB_G0286125,DDB_G0268876,DDB_G0288147,DDB_G0281331,DDB_G0280431,DDB_G0291350,DDB_G0289543,DDB_G0281179,DDB_G0288677,DDB_G0285463,DDB_G0274613,DDB_G0277449,DDB_G0287001,DDB_G0268144	15
GO:0007186	G protein-coupled receptor signaling pathway	37	1	3.69	0.98017	0.302773	BP	DH1_Mm_vs_DH1_dates_up	DDB_G0283615,DDB_G0288481,DDB_G0272799	3
GO:0006468	protein phosphorylation	230	23	32.62	0.98164	0.742341	BP	DH1_Kp21_vs_DH1_dates_all	DDB_G0286125,DDB_G0289001,DDB_G0286773,DDB_G0282895,DDB_G0293184,DDB_G0271022,DDB_G0277831,DDB_G0277145,DDB_G0271682,DDB_G0283109,DDB_G0294515,DDB_G0273121,DDB_G0291842,DDB_G0275057,DDB_G0294533,DDB_G0279831,DDB_G0289483,DDB_G0280995,DDB_G0277223,DDB_G0270814,DDB_G0291380,DDB_G0291664,DDB_G0292624,DDB_G0278723,DDB_G0283907,DDB_G0272797,DDB_G0275517,DDB_G0283065,DDB_G0270102,DDB_G0284601	30
GO:0031153	slug development involved in sorocarp development	75	4	8.88	0.98362	0.505553	BP	DH1_Ka_vs_DH1_dates_up	DDB_G0286677,DDB_G0288869,DDB_G0289113,DDB_G0271638	4
GO:0006508	proteolysis	242	10	17.27	0.98531	0.598064	BP	DH1_Kp21_vs_DH1_dates_down	DDB_G0283989,DDB_G0286015,DDB_G0273175,DDB_G0278721,DDB_G0286021,DDB_G0283921,DDB_G0279263,DDB_G0276887,DDB_G0284463,DDB_G0277787,DDB_G0285131,DDB_G0279407,DDB_G0275693	13
GO:0042244	spore wall assembly	74	5	10.5	0.98615	0.501582	BP	DH1_Kp21_vs_DH1_dates_all	DDB_G0286677,DDB_G0280117,DDB_G0272364,DDB_G0283993,DDB_G0268420	5
GO:0006869	lipid transport	12	1	3.61	0.98646	0.291734	BP	DH1_Bs_vs_DH1_dates_up	DDB_G0269380,DDB_G0284681,DDB_G0293194,DDB_G0270356,DDB_G0278277	5
GO:0031153	slug development involved in sorocarp development	75	5	10.64	0.98756	0.494894	BP	DH1_Kp21_vs_DH1_dates_all	DDB_G0286677,DDB_G0280117,DDB_G0272364,DDB_G0283993,DDB_G0268420	5
GO:0042244	spore wall assembly	74	32	41.23	0.9895	0.816228	BP	DH1_Bs_vs_DH1_dates_all	DDB_G0272364,DDB_G0280429,DDB_G0276847,DDB_G0270708,DDB_G0280117,DDB_G0272849,DDB_G0291474,DDB_G0288869,DDB_G0286881,DDB_G0272450,DDB_G0268180,DDB_G0286677,DDB_G0289113,DDB_G0271636,DDB_G0281231,DDB_G0271692,DDB_G0268412,DDB_G0268352,DDB_G0283869,DDB_G0267692,DDB_G0271638,DDB_G0283993,DDB_G0288957,DDB_G0271034,DDB_G0290835,DDB_G0269322,DDB_G0268420,DDB_G0286431,DDB_G0286963,DDB_G0283623,DDB_G0278…	32
GO:0006099	tricarboxylic acid cycle	25	1	4.18	0.98993	0.260604	BP	DH1_Ka_vs_DH1_dates_down	DDB_G0272210	1
GO:0006468	protein phosphorylation	230	32	44.35	0.99027	0.749151	BP	DH1_Mm_vs_DH1_dates_all	DDB_G0289001,DDB_G0291918,DDB_G0286125,DDB_G0293184,DDB_G0276459,DDB_G0268876,DDB_G0282895,DDB_G0277907,DDB_G0292592,DDB_G0284181,DDB_G0270658,DDB_G0271682,DDB_G0281745,DDB_G0277667,DDB_G0288147,DDB_G0281331,DDB_G0280431,DDB_G0287853,DDB_G0291842,DDB_G0291350,DDB_G0286353,DDB_G0284045,DDB_G0289543,DDB_G0281179,DDB_G0288677,DDB_G0276963,DDB_G0285463,DDB_G0271550,DDB_G0274821,DDB_G0280995,DDB_G0274…	38
GO:0031288	sorocarp morphogenesis	68	2	6.33	0.99038	0.304935	BP	DH1_Mm_vs_DH1_dates_down	DDB_G0270826,DDB_G0271096,DDB_G0285939	3
GO:0006364	rRNA processing	103	46	57.39	0.99193	0.842973	BP	DH1_Bs_vs_DH1_dates_all	DDB_G0295765,DDB_G0284727,DDB_G0293168,DDB_G0282243,DDB_G0281839,DDB_G0289699,DDB_G0290031,DDB_G0292960,DDB_G0285465,DDB_G0271100,DDB_G0279083,DDB_G0276411,DDB_G0268098,DDB_G0278751,DDB_G0267822,DDB_G0302418,DDB_G0274521,DDB_G0281711,DDB_G0279013,DDB_G0280407,DDB_G0279321,DDB_G0289415,DDB_G0268868,DDB_G0279903,DDB_G0275073,DDB_G0272732,DDB_G0285829,DDB_G0276441,DDB_G0276815,DDB_G0276493,DDB_G0292…	61
GO:0006260	DNA replication	67	1	4.72	0.99307	0.227467	BP	DH1_Kp21_vs_DH1_dates_up	DDB_G0283205,DDB_G0279737	2
GO:0051603	proteolysis involved in cellular protein catabolic process	133	13	22.23	0.99315	0.636815	BP	DH1_Ka_vs_DH1_dates_down	DDB_G0286015,DDB_G0284463,DDB_G0286021,DDB_G0283921,DDB_G0277787,DDB_G0278721,DDB_G0292642,DDB_G0279187,DDB_G0274511,DDB_G0289021,DDB_G0278775,DDB_G0288683,DDB_G0284889,DDB_G0279185,DDB_G0288187,DDB_G0280895,DDB_G0278401,DDB_G0269772	18
GO:0006260	DNA replication	67	2	6.68	0.9932	0.334406	BP	DH1_Mm_vs_DH1_dates_up	DDB_G0291506,DDB_G0284771	2
GO:0043327	chemotaxis to cAMP	70	4	9.93	0.99335	0.424195	BP	DH1_Kp21_vs_DH1_dates_all	DDB_G0270430,DDB_G0286773,DDB_G0287875,DDB_G0289483,DDB_G0293544,DDB_G0279407	6
GO:0006096	glycolytic process	17	1	4.36	0.99367	0.240936	BP	DH1_Bs_vs_DH1_dates_down	DDB_G0287631	1
GO:0006468	protein phosphorylation	230	50	65.66	0.9945	0.839399	BP	DH1_Ka_vs_DH1_dates_all	DDB_G0291842,DDB_G0289001,DDB_G0271022,DDB_G0293184,DDB_G0286353,DDB_G0277831,DDB_G0282895,DDB_G0284045,DDB_G0289483,DDB_G0271682,DDB_G0280995,DDB_G0277539,DDB_G0279831,DDB_G0277667,DDB_G0279343,DDB_G0291664,DDB_G0276157,DDB_G0287585,DDB_G0291918,DDB_G0274503,DDB_G0294533,DDB_G0286465,DDB_G0270102,DDB_G0272797,DDB_G0294515,DDB_G0278487,DDB_G0277145,DDB_G0278723,DDB_G0270666,DDB_G0278457,DDB_G0276…	66
GO:0043161	proteasome-mediated ubiquitin-dependent protein catabolic process	53	1	4.93	0.99471	0.195619	BP	DH1_Mm_vs_DH1_dates_down	DDB_G0284463,DDB_G0277787,DDB_G0292074	3
GO:0007186	G protein-coupled receptor signaling pathway	37	5	11.12	0.99486	0.473083	BP	DH1_Bs_vs_DH1_dates_up	DDB_G0288481,DDB_G0286185,DDB_G0278737,DDB_G0283349,DDB_G0277143,DDB_G0276155,DDB_G0277223,DDB_G0272799,DDB_G0292036,DDB_G0276267	10
GO:0000462	maturation of SSU-rRNA from tricistronic rRNA transcript (SSU-rRNA, 5.8S rRNA, LSU-rRNA)	25	1	4.82	0.99543	0.215381	BP	DH1_Mm_vs_DH1_dates_all	DDB_G0270316,DDB_G0275473,DDB_G0293700	3
GO:0055085	transmembrane transport	117	19	30.03	0.99551	0.665149	BP	DH1_Bs_vs_DH1_dates_down	DDB_G0295753,DDB_G0269916,DDB_G0284331,DDB_G0282067,DDB_G0270204,DDB_G0272192,DDB_G0268060,DDB_G0291279,DDB_G0284225,DDB_G0287959,DDB_G0267924,DDB_G0285511,DDB_G0276973,DDB_G0278575,DDB_G0286049,DDB_G0267508,DDB_G0277269,DDB_G0277861,DDB_G0292432,DDB_G0280977,DDB_G0287009,DDB_G0278161,DDB_G0271894,DDB_G0275985,DDB_G0291824,DDB_G0294096,DDB_G0283479,DDB_G0275169,DDB_G0293002,DDB_G0270180	30
GO:0006508	proteolysis	242	22	34.33	0.9956	0.674855	BP	DH1_Kp21_vs_DH1_dates_all	DDB_G0283989,DDB_G0286015,DDB_G0292120,DDB_G0281679,DDB_G0286357,DDB_G0274827,DDB_G0273175,DDB_G0278721,DDB_G0279433,DDB_G0270552,DDB_G0287851,DDB_G0286021,DDB_G0284757,DDB_G0283921,DDB_G0279263,DDB_G0276887,DDB_G0270130,DDB_G0291972,DDB_G0292398,DDB_G0274809,DDB_G0284463,DDB_G0284597,DDB_G0292264,DDB_G0270252,DDB_G0277787,DDB_G0285131,DDB_G0279407,DDB_G0278929,DDB_G0270784,DDB_G0275693	30
GO:0042244	spore wall assembly	74	1	5.22	0.99592	0.20595	BP	DH1_Kp21_vs_DH1_dates_up	DDB_G0286677	1
GO:0031153	slug development involved in sorocarp development	75	1	5.29	0.99622	0.203204	BP	DH1_Kp21_vs_DH1_dates_up	DDB_G0286677	1
GO:0051603	proteolysis involved in cellular protein catabolic process	133	5	12.38	0.99645	0.389766	BP	DH1_Mm_vs_DH1_dates_down	DDB_G0286015,DDB_G0284463,DDB_G0286021,DDB_G0277787,DDB_G0284889,DDB_G0284847,DDB_G0292074,DDB_G0289021	8
GO:0035023	regulation of Rho protein signal transduction	46	1	5.44	0.99714	0.206068	BP	DH1_Ka_vs_DH1_dates_up	DDB_G0291978	1
GO:0007264	small GTPase mediated signal transduction	181	5	12.76	0.99735	0.421002	BP	DH1_Kp21_vs_DH1_dates_up	DDB_G0287553,DDB_G0269238,DDB_G0267666,DDB_G0288163,DDB_G0286553	5
GO:0006364	rRNA processing	103	3	9.59	0.99757	0.301974	BP	DH1_Mm_vs_DH1_dates_down	DDB_G0284727,DDB_G0270316,DDB_G0288349,DDB_G0275473,DDB_G0293700,DDB_G0269722,DDB_G0285597	7
GO:0006511	ubiquitin-dependent protein catabolic process	105	3	9.77	0.99794	0.296223	BP	DH1_Mm_vs_DH1_dates_down	DDB_G0284463,DDB_G0277787,DDB_G0284889,DDB_G0292074,DDB_G0289021	5
GO:0006260	DNA replication	67	2	7.93	0.99805	0.282959	BP	DH1_Ka_vs_DH1_dates_up	DDB_G0283205,DDB_G0279737,DDB_G0288209,DDB_G0277705,DDB_G0270828	5
GO:0051301	cell division	61	1	6.08	0.9985	0.183649	BP	DH1_Mm_vs_DH1_dates_up	DDB_G0277849,DDB_G0285505,DDB_G0276129,DDB_G0268144	4
GO:0055085	transmembrane transport	117	2	8.35	0.99857	0.247404	BP	DH1_Kp21_vs_DH1_dates_down	DDB_G0287297,DDB_G0295753,DDB_G0284331,DDB_G0292256,DDB_G0283479,DDB_G0267924,DDB_G0287959,DDB_G0282897	8
GO:0055085	transmembrane transport	117	50	65.19	0.9986	0.806636	BP	DH1_Bs_vs_DH1_dates_all	DDB_G0273071,DDB_G0272120,DDB_G0270196,DDB_G0295753,DDB_G0287843,DDB_G0277155,DDB_G0284249,DDB_G0291412,DDB_G0274553,DDB_G0286611,DDB_G0284473,DDB_G0285541,DDB_G0287127,DDB_G0275813,DDB_G0272931,DDB_G0267454,DDB_G0274381,DDB_G0293130,DDB_G0267704,DDB_G0284867,DDB_G0269916,DDB_G0284331,DDB_G0293416,DDB_G0282067,DDB_G0284943,DDB_G0287593,DDB_G0293646,DDB_G0293074,DDB_G0292034,DDB_G0286033,DDB_G0270…	89
GO:0043327	chemotaxis to cAMP	70	2	8.28	0.99863	0.270832	BP	DH1_Ka_vs_DH1_dates_up	DDB_G0274695,DDB_G0275711	2
GO:0007264	small GTPase mediated signal transduction	181	8	18.05	0.99863	0.495142	BP	DH1_Mm_vs_DH1_dates_up	DDB_G0269174,DDB_G0271734,DDB_G0271980,DDB_G0287553,DDB_G0286553,DDB_G0277791,DDB_G0280043,DDB_G0289435,DDB_G0269262	9
GO:0055114	oxidation-reduction process	350	13	24.98	0.99876	0.537574	BP	DH1_Kp21_vs_DH1_dates_down	DDB_G0283271,DDB_G0276331,DDB_G0277837,DDB_G0286669,DDB_G0285211,DDB_G0290479,DDB_G0284835,DDB_G0289203,DDB_G0273031,DDB_G0267592,DDB_G0290701,DDB_G0291129,DDB_G0283021,DDB_G0286427	14
GO:0055085	transmembrane transport	117	3	10.89	0.99926	0.265841	BP	DH1_Mm_vs_DH1_dates_down	DDB_G0295753,DDB_G0267924,DDB_G0292306,DDB_G0283763,DDB_G0267508,DDB_G0282897,DDB_G0287959,DDB_G0284225,DDB_G0291312,DDB_G0292074,DDB_G0277861,DDB_G0287297,DDB_G0281489	13
GO:0006508	proteolysis	242	49	69.08	0.99929	0.78182	BP	DH1_Ka_vs_DH1_dates_all	DDB_G0286015,DDB_G0273175,DDB_G0283989,DDB_G0274827,DDB_G0287851,DDB_G0284463,DDB_G0286021,DDB_G0283921,DDB_G0277787,DDB_G0278721,DDB_G0286149,DDB_G0288777,DDB_G0291972,DDB_G0286961,DDB_G0272120,DDB_G0281177,DDB_G0292642,DDB_G0274207,DDB_G0274809,DDB_G0267492,DDB_G0279187,DDB_G0292456,DDB_G0289557,DDB_G0274511,DDB_G0273419,DDB_G0289021,DDB_G0278775,DDB_G0274387,DDB_G0293364,DDB_G0271506,DDB_G0287…	65
GO:0051603	proteolysis involved in cellular protein catabolic process	133	23	37.97	0.99931	0.667732	BP	DH1_Ka_vs_DH1_dates_all	DDB_G0286015,DDB_G0274827,DDB_G0287851,DDB_G0284463,DDB_G0286021,DDB_G0283921,DDB_G0277787,DDB_G0278721,DDB_G0291972,DDB_G0286961,DDB_G0292642,DDB_G0274207,DDB_G0267492,DDB_G0279187,DDB_G0274511,DDB_G0289021,DDB_G0278775,DDB_G0287201,DDB_G0288683,DDB_G0284889,DDB_G0286013,DDB_G0289611,DDB_G0284009,DDB_G0292398,DDB_G0280141,DDB_G0281077,DDB_G0279185,DDB_G0288187,DDB_G0293388,DDB_G0280895,DDB_G0278…	34
GO:0006418	tRNA aminoacylation for protein translation	33	2	8.47	0.99935	0.248237	BP	DH1_Bs_vs_DH1_dates_down	DDB_G0275263,DDB_G0274545	2
GO:0043161	proteasome-mediated ubiquitin-dependent protein catabolic process	53	2	8.86	0.99935	0.245853	BP	DH1_Ka_vs_DH1_dates_down	DDB_G0284463,DDB_G0277787,DDB_G0292642,DDB_G0278775,DDB_G0288683,DDB_G0280895,DDB_G0269772	7
GO:0006099	tricarboxylic acid cycle	25	1	6.42	0.99942	0.163837	BP	DH1_Bs_vs_DH1_dates_down	DDB_G0275115	1
GO:0043327	chemotaxis to cAMP	70	1	6.98	0.99943	0.160037	BP	DH1_Mm_vs_DH1_dates_up	DDB_G0288485	1
GO:0051301	cell division	61	1	7.22	0.99959	0.155395	BP	DH1_Ka_vs_DH1_dates_up	DDB_G0292806,DDB_G0277221,DDB_G0293524,DDB_G0268144	4
GO:0006364	rRNA processing	103	2	10.27	0.9998	0.217526	BP	DH1_Mm_vs_DH1_dates_up	DDB_G0278757,DDB_G0279755,DDB_G0279013,DDB_G0276493,DDB_G0269642	5
GO:0043161	proteasome-mediated ubiquitin-dependent protein catabolic process	53	5	15.13	0.99985	0.364267	BP	DH1_Ka_vs_DH1_dates_all	DDB_G0284463,DDB_G0277787,DDB_G0286961,DDB_G0292642,DDB_G0278775,DDB_G0288683,DDB_G0286013,DDB_G0284009,DDB_G0280141,DDB_G0280895,DDB_G0269772,DDB_G0285763	12
GO:0006468	protein phosphorylation	230	5	16.21	0.99986	0.33131	BP	DH1_Kp21_vs_DH1_dates_up	DDB_G0286125,DDB_G0283109,DDB_G0277223,DDB_G0272797,DDB_G0275517,DDB_G0283065,DDB_G0284601	7
GO:0000462	maturation of SSU-rRNA from tricistronic rRNA transcript (SSU-rRNA, 5.8S rRNA, LSU-rRNA)	25	5	13.93	0.99995	0.377505	BP	DH1_Bs_vs_DH1_dates_all	DDB_G0278751,DDB_G0274521,DDB_G0272732,DDB_G0276815,DDB_G0285875,DDB_G0279601,DDB_G0282803	7
GO:0031153	slug development involved in sorocarp development	75	9	22.54	0.99995	0.420097	BP	DH1_Bs_vs_DH1_dates_up	DDB_G0288869,DDB_G0286677,DDB_G0285323,DDB_G0281231,DDB_G0271638,DDB_G0269322,DDB_G0286431,DDB_G0286963,DDB_G0278613	9
GO:0006508	proteolysis	242	8	22.53	0.99996	0.342737	BP	DH1_Mm_vs_DH1_dates_down	DDB_G0286015,DDB_G0284463,DDB_G0274663,DDB_G0269382,DDB_G0286021,DDB_G0289573,DDB_G0277787,DDB_G0284889,DDB_G0284847,DDB_G0291314,DDB_G0292074,DDB_G0289021,DDB_G0292310	13
GO:0006468	protein phosphorylation	230	11	27.22	0.99997	0.453349	BP	DH1_Ka_vs_DH1_dates_up	DDB_G0277539,DDB_G0272797,DDB_G0278487,DDB_G0276885,DDB_G0278863,DDB_G0279417,DDB_G0267540,DDB_G0283065,DDB_G0277223,DDB_G0268144,DDB_G0291350,DDB_G0288147	12
GO:0006511	ubiquitin-dependent protein catabolic process	105	5	17.55	0.99997	0.310243	BP	DH1_Ka_vs_DH1_dates_down	DDB_G0284463,DDB_G0277787,DDB_G0292642,DDB_G0289021,DDB_G0278775,DDB_G0288683,DDB_G0284889,DDB_G0288187,DDB_G0280895,DDB_G0269772	10
GO:0042244	spore wall assembly	74	8	22.24	0.99998	0.378466	BP	DH1_Bs_vs_DH1_dates_up	DDB_G0288869,DDB_G0286677,DDB_G0281231,DDB_G0271638,DDB_G0269322,DDB_G0286431,DDB_G0286963,DDB_G0278613	8
GO:0006412	translation	220	38	62.8	0.99998	0.666941	BP	DH1_Ka_vs_DH1_dates_all	DDB_G0294036,DDB_G0294072,DDB_G0294044,DDB_G0294062,DDB_G0294074,DDB_G0294038,DDB_G0294042,DDB_G0294066,DDB_G0294058,DDB_G0294060,DDB_G0278815,DDB_G0294040,DDB_G0279689,DDB_G0275829,DDB_G0278205,DDB_G0293052,DDB_G0272236,DDB_G0280287,DDB_G0285293,DDB_G0268100,DDB_G0267604,DDB_G0269640,DDB_G0272076,DDB_G0274959,DDB_G0281435,DDB_G0289699,DDB_G0277803,DDB_G0276411,DDB_G0284405,DDB_G0285759,DDB_G0292…	44
GO:0006511	ubiquitin-dependent protein catabolic process	105	13	29.97	0.99998	0.478058	BP	DH1_Ka_vs_DH1_dates_all	DDB_G0274827,DDB_G0284463,DDB_G0277787,DDB_G0291972,DDB_G0286961,DDB_G0292642,DDB_G0274207,DDB_G0289021,DDB_G0278775,DDB_G0288683,DDB_G0284889,DDB_G0286013,DDB_G0289611,DDB_G0284009,DDB_G0280141,DDB_G0288187,DDB_G0280895,DDB_G0269772,DDB_G0285763,DDB_G0274795	20
GO:0007264	small GTPase mediated signal transduction	181	6	21.42	0.99999	0.314225	BP	DH1_Ka_vs_DH1_dates_up	DDB_G0271980,DDB_G0271734,DDB_G0268888,DDB_G0288163,DDB_G0291978,DDB_G0281825,DDB_G0279417	7
GO:0006508	proteolysis	242	19	40.44	0.99999	0.511517	BP	DH1_Ka_vs_DH1_dates_down	DDB_G0286015,DDB_G0273175,DDB_G0283989,DDB_G0284463,DDB_G0286021,DDB_G0283921,DDB_G0277787,DDB_G0278721,DDB_G0292642,DDB_G0279187,DDB_G0274511,DDB_G0289021,DDB_G0278775,DDB_G0288683,DDB_G0291314,DDB_G0284889,DDB_G0286123,DDB_G0289573,DDB_G0282337,DDB_G0289231,DDB_G0286533,DDB_G0290325,DDB_G0279185,DDB_G0288187,DDB_G0280895,DDB_G0272028,DDB_G0278401,DDB_G0269772	28
GO:0006412	translation	220	87	122.58	1	0.746431	BP	DH1_Bs_vs_DH1_dates_all	DDB_G0286753,DDB_G0274159,DDB_G0278815,DDB_G0271338,DDB_G0272344,DDB_G0272236,DDB_G0277919,DDB_G0276029,DDB_G0282243,DDB_G0269454,DDB_G0278959,DDB_G0270910,DDB_G0279487,DDB_G0294046,DDB_G0294058,DDB_G0283769,DDB_G0294036,DDB_G0281153,DDB_G0269762,DDB_G0272360,DDB_G0293254,DDB_G0289699,DDB_G0288613,DDB_G0279549,DDB_G0294038,DDB_G0292538,DDB_G0284035,DDB_G0269640,DDB_G0285293,DDB_G0274407,DDB_G0277…	120
GO:0007264	small GTPase mediated signal transduction	181	29	54.4	1	0.560904	BP	DH1_Bs_vs_DH1_dates_up	DDB_G0279417,DDB_G0271980,DDB_G0269238,DDB_G0268034,DDB_G0269174,DDB_G0289173,DDB_G0290369,DDB_G0268068,DDB_G0280143,DDB_G0280043,DDB_G0280527,DDB_G0291235,DDB_G0271736,DDB_G0286553,DDB_G0281825,DDB_G0277867,DDB_G0269236,DDB_G0276399,DDB_G0271984,DDB_G0288771,DDB_G0288163,DDB_G0277143,DDB_G0275703,DDB_G0269610,DDB_G0289667,DDB_G0277101,DDB_G0292036,DDB_G0289827,DDB_G0285051,DDB_G0276267,DDB_G0287…	35
GO:0043087	regulation of GTPase activity	37	1	11.12	1	0.0946165	BP	DH1_Bs_vs_DH1_dates_up	DDB_G0283139,DDB_G0288405,DDB_G0284571,DDB_G0280527,DDB_G0281137,DDB_G0288771,DDB_G0270856,DDB_G0277143,DDB_G0289675,DDB_G0276267,DDB_G0284995	11
GO:0051301	cell division	61	4	18.33	1	0.229561	BP	DH1_Bs_vs_DH1_dates_up	DDB_G0288065,DDB_G0272344,DDB_G0289173,DDB_G0269150,DDB_G0285505,DDB_G0277849,DDB_G0270784,DDB_G0279925,DDB_G0286187,DDB_G0292806,DDB_G0276077,DDB_G0268144,DDB_G0269610,DDB_G0276129,DDB_G0274285,DDB_G0274727,DDB_G0274135,DDB_G0270664,DDB_G0274561,DDB_G0276377	20
GO:0043327	chemotaxis to cAMP	70	5	21.04	1	0.250058	BP	DH1_Bs_vs_DH1_dates_up	DDB_G0272344,DDB_G0284171,DDB_G0283349,DDB_G0277143,DDB_G0269610,DDB_G0292036	6
GO:0019953	sexual reproduction	82	7	24.64	1	0.29885	BP	DH1_Bs_vs_DH1_dates_up	DDB_G0283137,DDB_G0278919,DDB_G0273043,DDB_G0287703,DDB_G0287167,DDB_G0275069,DDB_G0277719	7
GO:0035023	regulation of Rho protein signal transduction	46	1	13.82	1	0.0761046	BP	DH1_Bs_vs_DH1_dates_up	DDB_G0269610	1
GO:0006260	DNA replication	67	3	20.14	1	0.156753	BP	DH1_Bs_vs_DH1_dates_up	DDB_G0279737,DDB_G0292654,DDB_G0291506,DDB_G0270664,DDB_G0288549	5
GO:0006468	protein phosphorylation	230	31	69.12	1	0.471849	BP	DH1_Bs_vs_DH1_dates_up	DDB_G0277539,DDB_G0279417,DDB_G0278487,DDB_G0283109,DDB_G0272254,DDB_G0278863,DDB_G0281179,DDB_G0269628,DDB_G0279925,DDB_G0284601,DDB_G0282429,DDB_G0272797,DDB_G0278665,DDB_G0271402,DDB_G0283065,DDB_G0269736,DDB_G0278737,DDB_G0277143,DDB_G0291350,DDB_G0278409,DDB_G0281649,DDB_G0288677,DDB_G0268642,DDB_G0268144,DDB_G0287745,DDB_G0277223,DDB_G0288147,DDB_G0287995,DDB_G0284661,DDB_G0292152,DDB_G0275…	36
GO:0007165	signal transduction	330	47	99.18	1	0.4986	BP	DH1_Bs_vs_DH1_dates_up	DDB_G0279417,DDB_G0271980,DDB_G0269238,DDB_G0268034,DDB_G0269174,DDB_G0279099,DDB_G0289173,DDB_G0290369,DDB_G0269860,DDB_G0268068,DDB_G0274833,DDB_G0272254,DDB_G0280143,DDB_G0280043,DDB_G0284571,DDB_G0280527,DDB_G0288481,DDB_G0291247,DDB_G0274387,DDB_G0291235,DDB_G0286185,DDB_G0279925,DDB_G0271736,DDB_G0288777,DDB_G0286553,DDB_G0286457,DDB_G0281825,DDB_G0284601,DDB_G0277867,DDB_G0269236,DDB_G0276…	82
GO:0000070	mitotic sister chromatid segregation	11	0	3.31	1	0	BP	DH1_Bs_vs_DH1_dates_up		0
GO:0006270	DNA replication initiation	13	0	3.91	1	0	BP	DH1_Bs_vs_DH1_dates_up		0
GO:0006272	leading strand elongation	8	0	2.4	1	0	BP	DH1_Bs_vs_DH1_dates_up		0
GO:0006273	lagging strand elongation	11	0	3.31	1	0	BP	DH1_Bs_vs_DH1_dates_up		0
GO:0006275	regulation of DNA replication	3	0	0.9	1	0	BP	DH1_Bs_vs_DH1_dates_up		0
GO:0007076	mitotic chromosome condensation	8	0	2.4	1	0	BP	DH1_Bs_vs_DH1_dates_up		0
GO:0016573	histone acetylation	22	0	6.61	1	0	BP	DH1_Bs_vs_DH1_dates_up		0
GO:0046488	phosphatidylinositol metabolic process	8	0	2.4	1	0	BP	DH1_Bs_vs_DH1_dates_up	DDB_G0279313,DDB_G0284857,DDB_G0286221,DDB_G0285461,DDB_G0286519,DDB_G0283965,DDB_G0283717,DDB_G0289515,DDB_G0282011,DDB_G0291660,DDB_G0284449,DDB_G0289601,DDB_G0286111,DDB_G0291490,DDB_G0267392	15
GO:0050830	defense response to Gram-positive bacterium	4	0	1.2	1	0	BP	DH1_Bs_vs_DH1_dates_up		0
GO:0051103	DNA ligation involved in DNA repair	10	0	3.01	1	0	BP	DH1_Bs_vs_DH1_dates_up		0
GO:0015031	protein transport	168	20	43.12	1	0.487609	BP	DH1_Bs_vs_DH1_dates_down	DDB_G0274943,DDB_G0275381,DDB_G0286797,DDB_G0270992,DDB_G0279537,DDB_G0287379,DDB_G0279181,DDB_G0287391,DDB_G0277967,DDB_G0278181,DDB_G0288021,DDB_G0269510,DDB_G0294559,DDB_G0268258,DDB_G0286725,DDB_G0277381,DDB_G0295665,DDB_G0287777,DDB_G0293248,DDB_G0281255,DDB_G0271534,DDB_G0277797,DDB_G0277993,DDB_G0285939,DDB_G0288387,DDB_G0288811,DDB_G0272590,DDB_G0280427,DDB_G0289573,DDB_G0287881,DDB_G0292…	44
GO:0051603	proteolysis involved in cellular protein catabolic process	133	13	34.13	1	0.400353	BP	DH1_Bs_vs_DH1_dates_down	DDB_G0277787,DDB_G0286015,DDB_G0278721,DDB_G0291191,DDB_G0289021,DDB_G0273251,DDB_G0287391,DDB_G0284463,DDB_G0283921,DDB_G0284847,DDB_G0287859,DDB_G0288683,DDB_G0293230,DDB_G0278775,DDB_G0283939,DDB_G0286021,DDB_G0285223,DDB_G0279187,DDB_G0278271,DDB_G0274511,DDB_G0280113,DDB_G0292642,DDB_G0271956,DDB_G0274795	24
GO:0043161	proteasome-mediated ubiquitin-dependent protein catabolic process	53	1	13.6	1	0.0772814	BP	DH1_Bs_vs_DH1_dates_down	DDB_G0277787,DDB_G0284463,DDB_G0287859,DDB_G0288683,DDB_G0293230,DDB_G0278775,DDB_G0283939,DDB_G0285223,DDB_G0280113,DDB_G0292642,DDB_G0271956	11
GO:0006508	proteolysis	242	30	62.11	1	0.507758	BP	DH1_Bs_vs_DH1_dates_down	DDB_G0277787,DDB_G0286015,DDB_G0278721,DDB_G0283989,DDB_G0291191,DDB_G0274663,DDB_G0273175,DDB_G0289021,DDB_G0273251,DDB_G0287391,DDB_G0284463,DDB_G0283921,DDB_G0284847,DDB_G0287859,DDB_G0286533,DDB_G0288683,DDB_G0293230,DDB_G0289749,DDB_G0278775,DDB_G0269200,DDB_G0279183,DDB_G0289573,DDB_G0283939,DDB_G0280125,DDB_G0286021,DDB_G0285223,DDB_G0279187,DDB_G0278271,DDB_G0274511,DDB_G0289231,DDB_G0278…	45
GO:0006511	ubiquitin-dependent protein catabolic process	105	6	26.95	1	0.234052	BP	DH1_Bs_vs_DH1_dates_down	DDB_G0277787,DDB_G0289021,DDB_G0273251,DDB_G0287391,DDB_G0284463,DDB_G0287859,DDB_G0288683,DDB_G0293230,DDB_G0278775,DDB_G0283939,DDB_G0285223,DDB_G0278271,DDB_G0280113,DDB_G0292642,DDB_G0271956,DDB_G0274795	16
GO:0006364	rRNA processing	103	5	26.43	1	0.198831	BP	DH1_Bs_vs_DH1_dates_down	DDB_G0284727,DDB_G0276441,DDB_G0268186,DDB_G0287979,DDB_G0280251,DDB_G0267850	6
GO:0006412	translation	220	17	56.46	1	0.316503	BP	DH1_Bs_vs_DH1_dates_down	DDB_G0271338,DDB_G0277919,DDB_G0270910,DDB_G0294046,DDB_G0272360,DDB_G0284035,DDB_G0285293,DDB_G0272056,DDB_G0275263,DDB_G0272837,DDB_G0287333,DDB_G0282601,DDB_G0290091,DDB_G0284841,DDB_G0287337,DDB_G0291820,DDB_G0282979,DDB_G0267436,DDB_G0285277,DDB_G0276441,DDB_G0284267,DDB_G0292460,DDB_G0278429,DDB_G0274545,DDB_G0270386,DDB_G0280197,DDB_G0267850	27
GO:0055114	oxidation-reduction process	350	33	89.83	1	0.386186	BP	DH1_Bs_vs_DH1_dates_down	DDB_G0285053,DDB_G0291029,DDB_G0269892,DDB_G0286637,DDB_G0276331,DDB_G0287677,DDB_G0267966,DDB_G0292638,DDB_G0288903,DDB_G0277137,DDB_G0274311,DDB_G0288647,DDB_G0267674,DDB_G0290479,DDB_G0279137,DDB_G0273031,DDB_G0290015,DDB_G0275115,DDB_G0291047,DDB_G0270352,DDB_G0287101,DDB_G0286755,DDB_G0281399,DDB_G0277837,DDB_G0284071,DDB_G0289203,DDB_G0267592,DDB_G0283271,DDB_G0272616,DDB_G0275755,DDB_G0272…	39
GO:0000055	ribosomal large subunit export from nucleus	5	0	1.28	1	0	BP	DH1_Bs_vs_DH1_dates_down		0
GO:0000462	maturation of SSU-rRNA from tricistronic rRNA transcript (SSU-rRNA, 5.8S rRNA, LSU-rRNA)	25	0	6.42	1	0	BP	DH1_Bs_vs_DH1_dates_down		0
GO:0006094	gluconeogenesis	10	0	2.57	1	0	BP	DH1_Bs_vs_DH1_dates_down		0
GO:0006098	pentose-phosphate shunt	8	0	2.05	1	0	BP	DH1_Bs_vs_DH1_dates_down		0
GO:0008333	endosome to lysosome transport	5	0	1.28	1	0	BP	DH1_Bs_vs_DH1_dates_down		0
GO:0015074	DNA integration	40	0	10.27	1	0	BP	DH1_Bs_vs_DH1_dates_down		0
GO:0016226	iron-sulfur cluster assembly	14	0	3.59	1	0	BP	DH1_Bs_vs_DH1_dates_down		0
GO:0030433	ubiquitin-dependent ERAD pathway	22	0	5.65	1	0	BP	DH1_Bs_vs_DH1_dates_down		0
GO:0045899	positive regulation of RNA polymerase II transcriptional preinitiation complex assembly	6	0	1.54	1	0	BP	DH1_Bs_vs_DH1_dates_down		0
GO:0046513	ceramide biosynthetic process	7	0	1.8	1	0	BP	DH1_Bs_vs_DH1_dates_down		0
GO:0015031	protein transport	168	22	47.96	1	0.505638	BP	DH1_Ka_vs_DH1_dates_all	DDB_G0274943,DDB_G0288387,DDB_G0277993,DDB_G0285939,DDB_G0277967,DDB_G0275389,DDB_G0271980,DDB_G0286725,DDB_G0288777,DDB_G0289371,DDB_G0277221,DDB_G0294292,DDB_G0276153,DDB_G0268886,DDB_G0268258,DDB_G0273149,DDB_G0283139,DDB_G0272120,DDB_G0267982,DDB_G0274809,DDB_G0275601,DDB_G0277381,DDB_G0286545,DDB_G0286455,DDB_G0287125,DDB_G0278181,DDB_G0272991,DDB_G0286191,DDB_G0275381,DDB_G0283363,DDB_G0291…	54
GO:0006098	pentose-phosphate shunt	8	0	2.28	1	0	BP	DH1_Ka_vs_DH1_dates_all		0
GO:0008333	endosome to lysosome transport	5	0	1.43	1	0	BP	DH1_Ka_vs_DH1_dates_all		0
GO:0015074	DNA integration	40	0	11.42	1	0	BP	DH1_Ka_vs_DH1_dates_all		0
GO:0030433	ubiquitin-dependent ERAD pathway	22	0	6.28	1	0	BP	DH1_Ka_vs_DH1_dates_all		0
GO:0045899	positive regulation of RNA polymerase II transcriptional preinitiation complex assembly	6	0	1.71	1	0	BP	DH1_Ka_vs_DH1_dates_all		0
GO:0007165	signal transduction	330	10	39.06	1	0.287246	BP	DH1_Ka_vs_DH1_dates_up	DDB_G0271980,DDB_G0288777,DDB_G0271734,DDB_G0289623,DDB_G0268888,DDB_G0288163,DDB_G0291978,DDB_G0281825,DDB_G0274387,DDB_G0277845,DDB_G0279417,DDB_G0269860,DDB_G0277223,DDB_G0290233,DDB_G0288147	15
GO:0000070	mitotic sister chromatid segregation	11	0	1.3	1	0	BP	DH1_Ka_vs_DH1_dates_up	DDB_G0290449	1
GO:0006098	pentose-phosphate shunt	8	0	0.95	1	0	BP	DH1_Ka_vs_DH1_dates_up		0
GO:0006270	DNA replication initiation	13	0	1.54	1	0	BP	DH1_Ka_vs_DH1_dates_up	DDB_G0270828	1
GO:0006272	leading strand elongation	8	0	0.95	1	0	BP	DH1_Ka_vs_DH1_dates_up		0
GO:0006273	lagging strand elongation	11	0	1.3	1	0	BP	DH1_Ka_vs_DH1_dates_up	DDB_G0277705	1
GO:0006275	regulation of DNA replication	3	0	0.36	1	0	BP	DH1_Ka_vs_DH1_dates_up	DDB_G0270828	1
GO:0006310	DNA recombination	48	0	5.68	1	0	BP	DH1_Ka_vs_DH1_dates_up	DDB_G0294080,DDB_G0279737	2
GO:0006869	lipid transport	12	0	1.42	1	0	BP	DH1_Ka_vs_DH1_dates_up	DDB_G0269380,DDB_G0284681,DDB_G0293194	3
GO:0007076	mitotic chromosome condensation	8	0	0.95	1	0	BP	DH1_Ka_vs_DH1_dates_up		0
GO:0007186	G protein-coupled receptor signaling pathway	37	0	4.38	1	0	BP	DH1_Ka_vs_DH1_dates_up	DDB_G0277223	1
GO:0008333	endosome to lysosome transport	5	0	0.59	1	0	BP	DH1_Ka_vs_DH1_dates_up		0
GO:0015074	DNA integration	40	0	4.73	1	0	BP	DH1_Ka_vs_DH1_dates_up		0
GO:0030433	ubiquitin-dependent ERAD pathway	22	0	2.6	1	0	BP	DH1_Ka_vs_DH1_dates_up		0
GO:0043087	regulation of GTPase activity	37	0	4.38	1	0	BP	DH1_Ka_vs_DH1_dates_up	DDB_G0283139,DDB_G0271734,DDB_G0289675,DDB_G0288405	4
GO:0045899	positive regulation of RNA polymerase II transcriptional preinitiation complex assembly	6	0	0.71	1	0	BP	DH1_Ka_vs_DH1_dates_up		0
GO:0046488	phosphatidylinositol metabolic process	8	0	0.95	1	0	BP	DH1_Ka_vs_DH1_dates_up	DDB_G0279313,DDB_G0291490,DDB_G0285461	3
GO:0050830	defense response to Gram-positive bacterium	4	0	0.47	1	0	BP	DH1_Ka_vs_DH1_dates_up		0
GO:0051103	DNA ligation involved in DNA repair	10	0	1.18	1	0	BP	DH1_Ka_vs_DH1_dates_up		0
GO:0090307	mitotic spindle assembly	6	0	0.71	1	0	BP	DH1_Ka_vs_DH1_dates_up		0
GO:0055114	oxidation-reduction process	350	31	58.49	1	0.577052	BP	DH1_Ka_vs_DH1_dates_down	DDB_G0276331,DDB_G0269892,DDB_G0283271,DDB_G0277837,DDB_G0290479,DDB_G0272210,DDB_G0277137,DDB_G0286669,DDB_G0281399,DDB_G0283021,DDB_G0289875,DDB_G0287229,DDB_G0287101,DDB_G0290535,DDB_G0289779,DDB_G0272616,DDB_G0267624,DDB_G0269588,DDB_G0294553,DDB_G0287671,DDB_G0291047,DDB_G0291301,DDB_G0273031,DDB_G0284071,DDB_G0287227,DDB_G0289203,DDB_G0282147,DDB_G0267592,DDB_G0290111,DDB_G0276545,DDB_G0275…	34
GO:0015031	protein transport	168	8	28.07	1	0.310243	BP	DH1_Ka_vs_DH1_dates_down	DDB_G0274943,DDB_G0288387,DDB_G0277993,DDB_G0285939,DDB_G0277967,DDB_G0286725,DDB_G0268886,DDB_G0268258,DDB_G0273149,DDB_G0277381,DDB_G0287125,DDB_G0278181,DDB_G0275381,DDB_G0283855,DDB_G0272781,DDB_G0289573,DDB_G0292400,DDB_G0283227,DDB_G0280219	19
GO:0000055	ribosomal large subunit export from nucleus	5	0	0.84	1	0	BP	DH1_Ka_vs_DH1_dates_down		0
GO:0000462	maturation of SSU-rRNA from tricistronic rRNA transcript (SSU-rRNA, 5.8S rRNA, LSU-rRNA)	25	0	4.18	1	0	BP	DH1_Ka_vs_DH1_dates_down		0
GO:0000463	maturation of LSU-rRNA from tricistronic rRNA transcript (SSU-rRNA, 5.8S rRNA, LSU-rRNA)	6	0	1	1	0	BP	DH1_Ka_vs_DH1_dates_down		0
GO:0000469	cleavage involved in rRNA processing	4	0	0.67	1	0	BP	DH1_Ka_vs_DH1_dates_down		0
GO:0006096	glycolytic process	17	0	2.84	1	0	BP	DH1_Ka_vs_DH1_dates_down	DDB_G0274597	1
GO:0006098	pentose-phosphate shunt	8	0	1.34	1	0	BP	DH1_Ka_vs_DH1_dates_down		0
GO:0006364	rRNA processing	103	0	17.21	1	0	BP	DH1_Ka_vs_DH1_dates_down	DDB_G0284727,DDB_G0279755,DDB_G0291740	3
GO:0006412	translation	220	0	36.76	1	0	BP	DH1_Ka_vs_DH1_dates_down	DDB_G0285293,DDB_G0291740	2
GO:0006418	tRNA aminoacylation for protein translation	33	0	5.51	1	0	BP	DH1_Ka_vs_DH1_dates_down	DDB_G0291740	1
GO:0008333	endosome to lysosome transport	5	0	0.84	1	0	BP	DH1_Ka_vs_DH1_dates_down		0
GO:0015074	DNA integration	40	0	6.68	1	0	BP	DH1_Ka_vs_DH1_dates_down		0
GO:0016226	iron-sulfur cluster assembly	14	0	2.34	1	0	BP	DH1_Ka_vs_DH1_dates_down		0
GO:0030433	ubiquitin-dependent ERAD pathway	22	0	3.68	1	0	BP	DH1_Ka_vs_DH1_dates_down		0
GO:0031118	rRNA pseudouridine synthesis	4	0	0.67	1	0	BP	DH1_Ka_vs_DH1_dates_down		0
GO:0031120	snRNA pseudouridine synthesis	4	0	0.67	1	0	BP	DH1_Ka_vs_DH1_dates_down		0
GO:0045899	positive regulation of RNA polymerase II transcriptional preinitiation complex assembly	6	0	1	1	0	BP	DH1_Ka_vs_DH1_dates_down		0
GO:0006364	rRNA processing	103	5	19.86	1	0.261384	BP	DH1_Mm_vs_DH1_dates_all	DDB_G0278757,DDB_G0284727,DDB_G0270316,DDB_G0288349,DDB_G0279755,DDB_G0275473,DDB_G0293700,DDB_G0269722,DDB_G0279013,DDB_G0285597,DDB_G0276493,DDB_G0269642	12
GO:0000055	ribosomal large subunit export from nucleus	5	0	0.96	1	0	BP	DH1_Mm_vs_DH1_dates_all		0
GO:0000469	cleavage involved in rRNA processing	4	0	0.77	1	0	BP	DH1_Mm_vs_DH1_dates_all	DDB_G0270316,DDB_G0293700	2
GO:0006418	tRNA aminoacylation for protein translation	33	0	6.36	1	0	BP	DH1_Mm_vs_DH1_dates_all		0
GO:0031118	rRNA pseudouridine synthesis	4	0	0.77	1	0	BP	DH1_Mm_vs_DH1_dates_all	DDB_G0279013	1
GO:0031120	snRNA pseudouridine synthesis	4	0	0.77	1	0	BP	DH1_Mm_vs_DH1_dates_all		0
GO:0007165	signal transduction	330	13	32.91	1	0.441314	BP	DH1_Mm_vs_DH1_dates_up	DDB_G0283615,DDB_G0292736,DDB_G0286125,DDB_G0269174,DDB_G0269202,DDB_G0271734,DDB_G0283867,DDB_G0271980,DDB_G0287553,DDB_G0288485,DDB_G0268876,DDB_G0288481,DDB_G0288147,DDB_G0286553,DDB_G0274387,DDB_G0277791,DDB_G0280043,DDB_G0290233,DDB_G0289121,DDB_G0289435,DDB_G0289543,DDB_G0285463,DDB_G0269262,DDB_G0277329,DDB_G0272799,DDB_G0277449,DDB_G0287001	27
GO:0006412	translation	220	5	21.94	1	0.254604	BP	DH1_Mm_vs_DH1_dates_up	DDB_G0287685,DDB_G0286753,DDB_G0279689,DDB_G0292538,DDB_G0280703,DDB_G0271732,DDB_G0276493,DDB_G0284371,DDB_G0276129	9
GO:0000055	ribosomal large subunit export from nucleus	5	0	0.5	1	0	BP	DH1_Mm_vs_DH1_dates_up		0
GO:0000070	mitotic sister chromatid segregation	11	0	1.1	1	0	BP	DH1_Mm_vs_DH1_dates_up		0
GO:0000462	maturation of SSU-rRNA from tricistronic rRNA transcript (SSU-rRNA, 5.8S rRNA, LSU-rRNA)	25	0	2.49	1	0	BP	DH1_Mm_vs_DH1_dates_up		0
GO:0000463	maturation of LSU-rRNA from tricistronic rRNA transcript (SSU-rRNA, 5.8S rRNA, LSU-rRNA)	6	0	0.6	1	0	BP	DH1_Mm_vs_DH1_dates_up		0
GO:0000469	cleavage involved in rRNA processing	4	0	0.4	1	0	BP	DH1_Mm_vs_DH1_dates_up		0
GO:0006094	gluconeogenesis	10	0	1	1	0	BP	DH1_Mm_vs_DH1_dates_up		0
GO:0006096	glycolytic process	17	0	1.7	1	0	BP	DH1_Mm_vs_DH1_dates_up		0
GO:0006098	pentose-phosphate shunt	8	0	0.8	1	0	BP	DH1_Mm_vs_DH1_dates_up		0
GO:0006099	tricarboxylic acid cycle	25	0	2.49	1	0	BP	DH1_Mm_vs_DH1_dates_up		0
GO:0006272	leading strand elongation	8	0	0.8	1	0	BP	DH1_Mm_vs_DH1_dates_up		0
GO:0006273	lagging strand elongation	11	0	1.1	1	0	BP	DH1_Mm_vs_DH1_dates_up		0
GO:0006275	regulation of DNA replication	3	0	0.3	1	0	BP	DH1_Mm_vs_DH1_dates_up		0
GO:0006284	base-excision repair	9	0	0.9	1	0	BP	DH1_Mm_vs_DH1_dates_up		0
GO:0006418	tRNA aminoacylation for protein translation	33	0	3.29	1	0	BP	DH1_Mm_vs_DH1_dates_up		0
GO:0007076	mitotic chromosome condensation	8	0	0.8	1	0	BP	DH1_Mm_vs_DH1_dates_up		0
GO:0016573	histone acetylation	22	0	2.19	1	0	BP	DH1_Mm_vs_DH1_dates_up		0
GO:0031118	rRNA pseudouridine synthesis	4	0	0.4	1	0	BP	DH1_Mm_vs_DH1_dates_up	DDB_G0279013	1
GO:0031120	snRNA pseudouridine synthesis	4	0	0.4	1	0	BP	DH1_Mm_vs_DH1_dates_up		0
GO:0035023	regulation of Rho protein signal transduction	46	0	4.59	1	0	BP	DH1_Mm_vs_DH1_dates_up		0
GO:0043087	regulation of GTPase activity	37	0	3.69	1	0	BP	DH1_Mm_vs_DH1_dates_up	DDB_G0271734,DDB_G0281137,DDB_G0283139,DDB_G0289675	4
GO:0050830	defense response to Gram-positive bacterium	4	0	0.4	1	0	BP	DH1_Mm_vs_DH1_dates_up		0
GO:0051103	DNA ligation involved in DNA repair	10	0	1	1	0	BP	DH1_Mm_vs_DH1_dates_up		0
GO:0090307	mitotic spindle assembly	6	0	0.6	1	0	BP	DH1_Mm_vs_DH1_dates_up		0
GO:0000055	ribosomal large subunit export from nucleus	5	0	0.47	1	0	BP	DH1_Mm_vs_DH1_dates_down		0
GO:0000469	cleavage involved in rRNA processing	4	0	0.37	1	0	BP	DH1_Mm_vs_DH1_dates_down	DDB_G0270316,DDB_G0293700	2
GO:0006418	tRNA aminoacylation for protein translation	33	0	3.07	1	0	BP	DH1_Mm_vs_DH1_dates_down		0
GO:0008333	endosome to lysosome transport	5	0	0.47	1	0	BP	DH1_Mm_vs_DH1_dates_down		0
GO:0015074	DNA integration	40	0	3.72	1	0	BP	DH1_Mm_vs_DH1_dates_down		0
GO:0016226	iron-sulfur cluster assembly	14	0	1.3	1	0	BP	DH1_Mm_vs_DH1_dates_down		0
GO:0030433	ubiquitin-dependent ERAD pathway	22	0	2.05	1	0	BP	DH1_Mm_vs_DH1_dates_down		0
GO:0031118	rRNA pseudouridine synthesis	4	0	0.37	1	0	BP	DH1_Mm_vs_DH1_dates_down		0
GO:0031120	snRNA pseudouridine synthesis	4	0	0.37	1	0	BP	DH1_Mm_vs_DH1_dates_down		0
GO:0045899	positive regulation of RNA polymerase II transcriptional preinitiation complex assembly	6	0	0.56	1	0	BP	DH1_Mm_vs_DH1_dates_down		0
GO:0046488	phosphatidylinositol metabolic process	8	0	0.74	1	0	BP	DH1_Mm_vs_DH1_dates_down	DDB_G0277455,DDB_G0275125	2
GO:0046513	ceramide biosynthetic process	7	0	0.65	1	0	BP	DH1_Mm_vs_DH1_dates_down		0
GO:0000055	ribosomal large subunit export from nucleus	5	0	0.71	1	0	BP	DH1_Kp21_vs_DH1_dates_all		0
GO:0006094	gluconeogenesis	10	0	1.42	1	0	BP	DH1_Kp21_vs_DH1_dates_all		0
GO:0006098	pentose-phosphate shunt	8	0	1.13	1	0	BP	DH1_Kp21_vs_DH1_dates_all		0
GO:0006275	regulation of DNA replication	3	0	0.43	1	0	BP	DH1_Kp21_vs_DH1_dates_all	DDB_G0275929	1
GO:0015074	DNA integration	40	0	5.67	1	0	BP	DH1_Kp21_vs_DH1_dates_all		0
GO:0007165	signal transduction	330	7	23.26	1	0.323279	BP	DH1_Kp21_vs_DH1_dates_up	DDB_G0286125,DDB_G0287553,DDB_G0269238,DDB_G0267666,DDB_G0288205,DDB_G0277223,DDB_G0288163,DDB_G0286553,DDB_G0284601	9
GO:0000055	ribosomal large subunit export from nucleus	5	0	0.35	1	0	BP	DH1_Kp21_vs_DH1_dates_up		0
GO:0000070	mitotic sister chromatid segregation	11	0	0.78	1	0	BP	DH1_Kp21_vs_DH1_dates_up	DDB_G0290449	1
GO:0006094	gluconeogenesis	10	0	0.7	1	0	BP	DH1_Kp21_vs_DH1_dates_up		0
GO:0006098	pentose-phosphate shunt	8	0	0.56	1	0	BP	DH1_Kp21_vs_DH1_dates_up		0
GO:0006270	DNA replication initiation	13	0	0.92	1	0	BP	DH1_Kp21_vs_DH1_dates_up		0
GO:0006272	leading strand elongation	8	0	0.56	1	0	BP	DH1_Kp21_vs_DH1_dates_up		0
GO:0006273	lagging strand elongation	11	0	0.78	1	0	BP	DH1_Kp21_vs_DH1_dates_up		0
GO:0006275	regulation of DNA replication	3	0	0.21	1	0	BP	DH1_Kp21_vs_DH1_dates_up		0
GO:0006284	base-excision repair	9	0	0.63	1	0	BP	DH1_Kp21_vs_DH1_dates_up		0
GO:0006310	DNA recombination	48	0	3.38	1	0	BP	DH1_Kp21_vs_DH1_dates_up	DDB_G0294080,DDB_G0293070,DDB_G0279737	3
GO:0006869	lipid transport	12	0	0.85	1	0	BP	DH1_Kp21_vs_DH1_dates_up	DDB_G0269380	1
GO:0007076	mitotic chromosome condensation	8	0	0.56	1	0	BP	DH1_Kp21_vs_DH1_dates_up		0
GO:0007186	G protein-coupled receptor signaling pathway	37	0	2.61	1	0	BP	DH1_Kp21_vs_DH1_dates_up	DDB_G0277223	1
GO:0009253	peptidoglycan catabolic process	10	0	0.7	1	0	BP	DH1_Kp21_vs_DH1_dates_up		0
GO:0015074	DNA integration	40	0	2.82	1	0	BP	DH1_Kp21_vs_DH1_dates_up		0
GO:0016998	cell wall macromolecule catabolic process	10	0	0.7	1	0	BP	DH1_Kp21_vs_DH1_dates_up		0
GO:0019835	cytolysis	10	0	0.7	1	0	BP	DH1_Kp21_vs_DH1_dates_up		0
GO:0035023	regulation of Rho protein signal transduction	46	0	3.24	1	0	BP	DH1_Kp21_vs_DH1_dates_up		0
GO:0043327	chemotaxis to cAMP	70	0	4.93	1	0	BP	DH1_Kp21_vs_DH1_dates_up		0
GO:0046488	phosphatidylinositol metabolic process	8	0	0.56	1	0	BP	DH1_Kp21_vs_DH1_dates_up	DDB_G0279313	1
GO:0046513	ceramide biosynthetic process	7	0	0.49	1	0	BP	DH1_Kp21_vs_DH1_dates_up		0
GO:0050830	defense response to Gram-positive bacterium	4	0	0.28	1	0	BP	DH1_Kp21_vs_DH1_dates_up		0
GO:0051103	DNA ligation involved in DNA repair	10	0	0.7	1	0	BP	DH1_Kp21_vs_DH1_dates_up		0
GO:0051301	cell division	61	0	4.3	1	0	BP	DH1_Kp21_vs_DH1_dates_up	DDB_G0292806,DDB_G0270784	2
GO:0090307	mitotic spindle assembly	6	0	0.42	1	0	BP	DH1_Kp21_vs_DH1_dates_up		0
GO:0006412	translation	220	1	15.7	1	0.0657871	BP	DH1_Kp21_vs_DH1_dates_down	DDB_G0285597	1
GO:0000055	ribosomal large subunit export from nucleus	5	0	0.36	1	0	BP	DH1_Kp21_vs_DH1_dates_down		0
GO:0000462	maturation of SSU-rRNA from tricistronic rRNA transcript (SSU-rRNA, 5.8S rRNA, LSU-rRNA)	25	0	1.78	1	0	BP	DH1_Kp21_vs_DH1_dates_down		0
GO:0000463	maturation of LSU-rRNA from tricistronic rRNA transcript (SSU-rRNA, 5.8S rRNA, LSU-rRNA)	6	0	0.43	1	0	BP	DH1_Kp21_vs_DH1_dates_down		0
GO:0000469	cleavage involved in rRNA processing	4	0	0.29	1	0	BP	DH1_Kp21_vs_DH1_dates_down		0
GO:0006094	gluconeogenesis	10	0	0.71	1	0	BP	DH1_Kp21_vs_DH1_dates_down		0
GO:0006096	glycolytic process	17	0	1.21	1	0	BP	DH1_Kp21_vs_DH1_dates_down	DDB_G0274597	1
GO:0006098	pentose-phosphate shunt	8	0	0.57	1	0	BP	DH1_Kp21_vs_DH1_dates_down		0
GO:0006099	tricarboxylic acid cycle	25	0	1.78	1	0	BP	DH1_Kp21_vs_DH1_dates_down		0
GO:0006275	regulation of DNA replication	3	0	0.21	1	0	BP	DH1_Kp21_vs_DH1_dates_down	DDB_G0275929	1
GO:0006364	rRNA processing	103	0	7.35	1	0	BP	DH1_Kp21_vs_DH1_dates_down	DDB_G0284727,DDB_G0285597	2
GO:0006418	tRNA aminoacylation for protein translation	33	0	2.36	1	0	BP	DH1_Kp21_vs_DH1_dates_down		0
GO:0008333	endosome to lysosome transport	5	0	0.36	1	0	BP	DH1_Kp21_vs_DH1_dates_down		0
GO:0015074	DNA integration	40	0	2.85	1	0	BP	DH1_Kp21_vs_DH1_dates_down		0
GO:0016226	iron-sulfur cluster assembly	14	0	1	1	0	BP	DH1_Kp21_vs_DH1_dates_down		0
GO:0031118	rRNA pseudouridine synthesis	4	0	0.29	1	0	BP	DH1_Kp21_vs_DH1_dates_down		0
GO:0031120	snRNA pseudouridine synthesis	4	0	0.29	1	0	BP	DH1_Kp21_vs_DH1_dates_down		0
GO:0045899	positive regulation of RNA polymerase II transcriptional preinitiation complex assembly	6	0	0.43	1	0	BP	DH1_Kp21_vs_DH1_dates_down		0
