# Supplementary material for: Transcriptional Responses of Dictyostelium discoideum Exposed to Different Classes of Bacteria
Source: Front Microbiol. 2020 Mar 10;11:410. doi: 10.3389/fmicb.2020.00410 (PMC7078664; doi:10.3389/fmicb.2020.00410)
Supplement: TABLE S4 — Expression levels of genes implicated in bacteria recognition (sensing and signaling), phagocytosis, and killing. [file Table_4.XLSX]

## Sheet: Feuil1
Genes	Implicated in*	Reference	Expression level using RNA-seq (this study)a							Nasser et al., 2013b
			Bs	Mm	Folate	KP21	KpGe	Total (%)	Average fold change	KpGe	Pa	Sa	Bs	Total (%)	Average fold change
phg2	phagocytosis	Gebbie et al., 2004	-	-	-	-	-	8.42	0.12	-	-	-	-	3.94	0.1
sibA	phagocytosis	Cornillon et al., 2006	-	-	-	-	-			-	-	-	-
alyA	phagocytosis	Muller et al., 2005	-	-	-	-	-1.41			-	-4.3464	1.86491	-
phg1B	phagocytosis	Benghezal et al., 2003	-	-	-	-	-			-	-	-	-
sibC	phagocytosis	Cornillon et al., 2008	-	-1.14	1.33	-	-			-	-	-	-
apm1	phagocytosis	Lefkir et al., 2004	-	-	-	-	-			-	-	-	-
apm3	phagocytosis	Smith et al., 2010	1.33	-	-	-	-			-	-	-	-
drkD	phagocytosis/killing	unpublished	-	-	-	-	-			-	-	-	-
phg1A	phagocytosis/killing	Cornillon et al., 2002; Benghazel et al., 2006	-	-	-	-	-			-	-	-	-
acapA	phagocytosis/killing	Bailo et al., 2014	-2.04	-	-	-	-			-	-	-	-
nramp1	phagocytosis/killing	Peracino et al., 2006; Brenz et al., 2017	-	-	-	-	-			-	-	-	-
nramp2	phagocytosis/killing	Brenz et al., 2017	-	-	-	-	-			-	-	-	-
vps13F	Killing	Leiba et al., 2017	-	-	-	-	-			-	-1.82344	-	-
alyL	Killing	Nasser et al., 2013; Unpublished data	-	-	-	1.19	1.01			-	-	-	-
aoaH	Killing	Unpublished data	-	-	-	-	-			-	-	-	-
noxA	Killing	Unpublished data	1.51	-	-	-	-			-	-	-	-
bpiC	Killing	Unpublished data	-	-	-	-	-			-	-	-	-
kil1	Killing	Benghezal et al., 2006	-	-	-	-	-			-	-	-	-
kil2	Killing	Lelong et al., 2011	-	-	-	-	-			-	-	-	-
corA	signaling	Vinet et al., 2014	-	-	-	-	-	7.5	0.11	-	-	-	-	5.55	0.15
tirA	signaling	Chen et al., 2007	1.32	-	-	-	-			-	-	-	-
gbqA	signaling	IEA**	-	-	-	-	-			-	-	-	-
gpaJ	signaling	IEA	nd******	nd	nd	nd	nd			1.75898	-	-	-
gpaK	signaling	IEA	nd	nd	nd	nd	nd			-	-	-	-
gpaL	signaling	IEA	-	-	-	-	-			-	-4.91906	-	-
gpaB	signaling	Pupillo et al., 1992; Shpakov & Pertseva 2008	-	-	-	-	-			-	-	-	-
gpaC	signaling	Shpakov & Pertseva 2008	1.41	-	-	-	-			-	-	-	-
gpaD	signaling	Shpakov & Pertseva 2008	-	-	-	-	-			-	-	-	-
gpaE	signaling	IEA	1.24	-	-	-	-			-	-	-	-
gpaF	signaling	IEA	-	-	-	-	-			-	-2.81066	-	-
gpaG	signaling	IEA	-1.62	-	-	-	-			-	-	-	-
gpaH	signaling	IEA	-	-	-	-	-			-	-	-	-
gpaI	signaling	Shpakov & Pertseva 2008	-	-	-	-	-			-	-	-	-
gpbA	signaling	Pan et al., 2018	1.05	-	-	-	-			-	-	-	-
gpgA	signaling	Shpakov & Pertseva 2008	-	-	-	-	-			-	-1.73308	-	-
DDB_G0278897	signaling	IEA	-	-	-	-	-			-	-	-	-
gip1	signaling	Kamimura et al., 2016	-	-	1.07	-	-			-	-	-	-
grlA	sensing	Urushihara et al., 2015	-1.44	-	-3	-5.14	-1.93	45.4	1.04	-	-	-	-	6.25	0.08
grlB	sensing	Tang et al., 2018	nd	nd	nd	nd	nd			-	-	-	-
grlC	sensing	Lima et al., 2014	-1.22	-	2.38	-	-			-	-	-	-
grlD	sensing	Lima et al., 2014; Tang et al., 2018	-1.84	-	-	-	-1.58			-1.41857	-	-	-
grlE	sensing	Tang et al., 2018; Urushihara et al., 2015	-2.69	-	-	-	-1.15			-	-	-	-
grlF	sensing	IEA**	-	-	-	-	-			-	-	-	-
grlG (far2)	sensing	Thomas et al., 2018	-5.01	-1.74	-2.38	-2.56	-3.37			1.0922	-	-	-
grlH	sensing	Tang et al., 2018	-3.4	-	-2.34	-1.99	-3.3			-1.92871	-	-	-
grlJ	sensing	Robery et al., 2013	-	-	-	-	-			-	-	-	-
grlK	sensing	IEA	nd	nd	nd	nd	nd			1.00031	-	-	-
glrL (far1)	sensing	Pan et al., 2018; Leiba et al., 2017	-1.55	-1.01	-	-	-1.32			-	-	-	-
grlM	sensing	Lima et al., 2014	-1.79	-	1.36	-	-			-	-	-	-
grlN	sensing	IEA	nd	nd	nd	nd	nd			-	-	-	-
grlO	sensing	IEA	nd	nd	nd	nd	nd			-	-	-	-
grlP	sensing	IEA	-	-	-	-	-1.92			-	-	-	-
grlQ	sensing	IEA	nd	nd	nd	nd	nd			nd	nd	nd	nd
grlR	sensing	IEA	nd	nd	nd	nd	nd			-	-	-	-
DDB_G0268500	control1***	-	-	-	-	-	-	12	0.2	-	-	-	-	3.44	0.11
DDB_G0267230	control1	-	-	-	-	-	-			-	-	-	-
DDB_G0267952	control1	-	-	-	-	-	-			-	-1.90495	-	-
DDB_G0269936	control1	-	-	-	-	-	-			-	-	-	-
DDB_G0267938	control1	-	-	-	-	-	-			-	-	-	-
DDB_G0272140	control1	-	-	-	-	-	-			-	-	-	-
DDB_G0305538	control1	-	-	-	-	-	-			nd	nd	nd	nd
DDB_G0275553	control1	-	-3.32	-	-	-	-1.92			-	-	-	-
DDB_G0271220	control1	-	-	-	-	-	-			-	-2.74027	-	-
DDB_G0275981	control1	-	-	-	-	-	-1.79			-	-	-	-
DDB_G0280233	control1	-	-	-	-	1.95	2.29			-	-	-3.33231	-
DDB_G0278007	control1	-	-1.58	-	-	-	-1.32			-	-	-	-
DDB_G0281263	control1	-	-	-	-	-	-			-	-	-	-
DDB_G0281979	control1	-	-	-	-	-	-			-	-	-	-
DDB_G0282241	control1	-	-	-	-	-	-			-	-	-	-
DDB_G0282975	control1	-	-	-	-	-	-			-	-	-	-
DDB_G0283007	control1	-	-	-1.3	-	-	-			-	-	-	-
DDB_G0285619	control1	-	-2.78	-1.06	-	-	-1.77			-	-	-	-
DDB_G0285669	control1	-	-	1.7	-	-	-			-	-	-	-
DDB_G0285933	control1	-	1.06	-	-	-	-			-	-	-	-
DDB_G0287217	control1	-	-	-	-	-	-			-	-	-	-
DDB_G0289321	control1	-	-	-	-	-	-			-	-	-	-
DDB_G0287511	control1	-	1.66	-	-	1.04	1.09			-	-	-	-
DDB_G0288991	control1	-	-2.37	-	-	-	-			-	-	-	-
DDB_G0272947	control1	-	-	-	-	-	1.1			-	-4.9918	-	-
DDB_G0291263	control1	-	-	-	-	-	-			-	-	-	-
DDB_G0292058	control1	-	-	-	-	-	-			-	-	-	-
DDB_G0292766	control1	-	-	-	-	-	-			-	-	-	-
DDB_G0293308	control1	-	-	-	-	-	-			-	-	-	-
DDB_G0293680	control1	-	-	-	-	-	-			-	-	-	-
DDB_G0272935	control2****	-	-	-	-	-	-	7.33	0.12	-	-	-	-	9.1	0.13
DDB_G0282695	control2	-	-1.37602	-	-	-	-			-	-	-1.40519	-
DDB_G0280809	control2	-	-	-	-	-	-			-	-	-	-
DDB_G0291267	control2	-	-1.07746	-	-	-	-			-	-	-	-
DDB_G0278291	control2	-	-	-	-	-	-			-	-	-	-
DDB_G0267522	control2	-	-	-	-	-	-			-	-1.37476	-	-
DDB_G0267942	control2	-	-	-	-	-	-			-	-1.18027	-	-
DDB_G0281585	control2	-	-	-	-	-	-			-	-	-	-
DDB_G0280449	control2	-	-	-	-	-	-			-	-	-	-
DDB_G0276167	control2	-	2.94785	-	-	-	-			-	-	-	-
DDB_G0269288	control2	-	-	-	-	-	-			-	-	-	-
DDB_G0281209	control2	-	-1.35476	-	-	-	-1.62751			-	-2.39924	-	-
DDB_G0282115	control2	-	-1.36818	-	-	-	-			-	-	-	-
DDB_G0280815	control2	-	-	-	-	-	-			-	-	-	-
DDB_G0291342	control2	-	-1.69868	-	-	-	-			-	-	-1.10812	-
DDB_G0293264	control2	-	-	-	-	-	-			-	-	-	-
DDB_G0280777	control2	-	-	-	-	-	-			-	-1.55052	-	-
DDB_G0295473	control2	-	-	-	-	-	-			-	-1.79872	-	-
DDB_G0284669	control2	-	-	-	-	-	-			-1.41977	-	-	-
DDB_G0280529	control2	-	-	-	-	-	-			-	-	-	-
DDB_G0276573	control2	-	-	-	-	-	-			-1.73596	-	-	-
DDB_G0276439	control2	-	-	-	-	-1.41479	-1.21443			-	-	-	-1.51749
DDB_G0275863	control2	-	-	-	-	-	-			-	-	-	-
DDB_G0274609	control2	-	-	-	-	-	-			-	-	-	-
DDB_G0272016	control2	-	-	-	-	-	-			-	-	-	-
DDB_G0270338	control2	-	-	-	-	-	-			-	-	-	-
DDB_G0268080	control2	-	-	-	-	-	-			-	-	-	-
DDB_G0274197	control2	-	-	-	-	-	-			-1.12775	-	-	-
DDB_G0267178	control2	-	2.45185	2.2897	-	-	-			-	-	-	-
DDB_G0286425	control2	-	-	-	-	-	-			-	-	-	-
All genes	control3******	-	4895.7	200.132	1752.65	722.886	1074.5	11.11	0.2	3975.33	6951.36	3772.57	2767.53	16.44	0.28
-5				0				5
*Based on experimental evidence
**Inferred from electronic annotation
*** control gene with unknown function
*****control gene chosed randamly in amoebal genome
*****whole set of detected genes as an additional control (our study:8553 genes; Nasser et al., 12724 genes)
******Not detected
a The genes having an adjusted p-value lower than 0.01 and an absolute log2 fold change ratio greater than 1 or less than -1 were considered differentially expressed
b baySeq was used to perform differential expression analysis and genes with false discovery rates (FDRs) of 0.2 or lesser were considered to be differentially expressed (Nasser et al., 2013)
